# Supplementary material for: bZIP17 regulates heat stress tolerance at reproductive stage in Arabidopsis
Source: aBIOTECH. 2021 Nov 25;3(1):1–11. doi: 10.1007/s42994-021-00062-1 (PMC9590554; doi:10.1007/s42994-021-00062-1)
Supplement: Supplementary file 2 — Supplementary file2 (XLSX 107 KB) Supplemental Table S1 AtbZIP17-dependent heat stress responsive genes in flowers in Arabidopsis [file 42994_2021_62_MOESM2_ESM.xlsx]

## Sheet: Sheet1
Supplemental Table 1. AtbZIP17-dependent heat stress responsive genes in flowers in Arabidopsis.
Locus Identifier	Gene Model Name	Gene Model Description
AT2G43018	NA	NA
AT1G01210	AT1G01210.1	DNA-directed RNA polymerase, subunit M, archaeal;(source:Araport11)
AT1G01220	AT1G01220.1	Encodes a bifunctional enzyme that has both L-fucokinase and GDP-L-fucose pyrophosphorylase activities. It catalyzes the two steps of the L-fucose salvage pathway for the generation of activated GDP-L-fucose. This pathway seems to be of minor importance for cell wall polysaccharide biosynthesis compared to the de novo GDP-L-fucose biosynthesis pathway in Arabidopsis.
AT1G01290	AT1G01290.1	COFACTOR OF NITRATE REDUCTASE AND XANTHINE DEHYDROGENASE 3. Encodes a protein involved in molybdenum cofactor biosynthesis. Homologous to E.coli MoaC. Expression is low in all tissues examined, except in roots. Appears to have targeting signals for chloroplast or mitochondria
AT1G01450	AT1G01450.1	Protein kinase superfamily protein;(source:Araport11)
AT1G01610	AT1G01610.1	bifunctional sn-glycerol-3-phosphate 2-O-acyltransferase/phosphatase. Involved in cutin assembly and is functionally redundant with GPAT8.
AT1G01990	AT1G01990.1	hypothetical protein;(source:Araport11)
AT1G02020	AT1G02020.1	nitroreductase family protein;(source:Araport11)
AT1G02205	AT1G02205.3	Expression of the CER1 gene associated with production of stem epicuticular wax and pollen fertility. Biochemical studies showed that cer1 mutants are blocked in the conversion of stem wax C30 aldehydes to C29 alkanes, and they also lack the secondary alcohols and ketones. These suggested the CER1 protein is an aldehyde decarbonylase, but the exact molecular function of this protein remains to be…
AT1G02220	AT1G02220.1	NAC domain transcription factor which functions as a negative regulator of the TDIF-PXY module and fine-tunes TDIF signaling in vascular development. Controls the balance of xylem formation and cambial cell divisions.
AT1G02510	AT1G02510.1	Encodes AtTPK4, a member of the Arabidopsis thaliana K+ channel family of AtTPK/KCO proteins. AtTPK4 is targeted to the plasma membrane. In contrast other members of the AtTPK proteins are located in tonoplast. AtTPK4 forms a voltage-independent K+ channel that is blocked by extracellular calcium ions. May form homomeric ion channels in vivo.
AT1G02520	AT1G02520.1	Encodes an ATP-binding cassette (ABC) transporter. Expressed in the vascular tissue of primary stem. The mRNA is cell-to-cell mobile.
AT1G02530	AT1G02530.1	P-glycoprotein 12;(source:Araport11)
AT1G02770	AT1G02770.1	hypothetical protein;(source:Araport11)
AT1G02840	AT1G02840.1	SR34/SR1 is a plant homologue of the human general/alternative splicing factor SF2/ASF. Barta et al (2010) have proposed a nomenclature for Serine/Arginine-Rich Protein Splicing Factors (SR proteins): Plant Cell. 2010, 22:2926.
AT1G02860	AT1G02860.1	Encodes a ubiquitin E3 ligase with RING and SPX domains that is involved in mediating immune responses and mediates degradation of PHT1s at plasma membranes. Targeted by MIR827. Ubiquitinates PHT1;3, PHT1;2, PHT1;1/AtPT1 and PHT1;4/AtPT2.
AT1G03860	AT1G03860.1	prohibitin 2
AT1G03960	AT1G03960.1	Calcium-binding EF hand family protein;(source:Araport11)
AT1G04390	AT1G04390.1	BTB/POZ domain-containing protein;(source:Araport11)
AT1G04420	AT1G04420.1	NAD(P)-linked oxidoreductase superfamily protein;(source:Araport11)
AT1G04635	AT1G04635.1	ribonuclease P family protein / Rpp14 family protein;(source:Araport11)
AT1G05055	AT1G05055.1	Member of transcription factor TFIIH complex. Involved in transcription and DNA repair and interacts with AtXPD.
AT1G05140	AT1G05140.1	Peptidase M50 family protein;(source:Araport11)
AT1G05385	AT1G05385.1	Encodes a Psb27 homolog involved in photosystem II biogenesis.
AT1G05490	AT1G05490.1	Involved in gene silencing. Locus-specific regulator of 24nt-siRNA expression, works together with CLSY1-4 as the master regulators of essentially all Pol-IV-dependent 24nt-siRNAs.
AT1G05550	AT1G05550.3	DUF295 domain protein of unknown function. Expressed in ovule integuments and nucellus.
AT1G05860	AT1G05860.1	INO80 complex subunit D-like protein;(source:Araport11)
AT1G05940	AT1G05940.1	Encodes a member of the cationic amino acid transporter (CAT) subfamily of amino acid polyamine choline transporters.
AT1G06110	AT1G06110.1	SKP1/ASK-interacting protein 16;(source:Araport11)
AT1G06240	AT1G06240.1	diiron containing four-helix bundle family ferritin protein, putative (Protein of unknown function DUF455);(source:Araport11)
AT1G06320	AT1G06320.1	hypothetical protein;(source:Araport11)
AT1G06560	AT1G06560.1	NOL1/NOP2/sun family protein;(source:Araport11)
AT1G06570	AT1G06570.1	Mutation of the PDS1 locus disrupts the activity of p-hydroxyphenylpyruvate dioxygenase (HPPDase), the first committed step in the synthesis of both plastoquinone and tocopherols in plants.
AT1G06730	AT1G06730.1	pfkB-like carbohydrate kinase family protein;(source:Araport11)
AT1G06780	AT1G06780.2	Encodes a protein with putative galacturonosyltransferase activity. Required for synthesis of native homogalacturonan in growing pollen tubes; critical role in pollen tube growh and male fertility.
AT1G07120	AT1G07120.1	CHUP1-like protein;(source:Araport11)
AT1G07150	AT1G07150.1	Member of MEKK subfamily. Involved in wound induced signaling where it interacts with At5g40440, and activates At1g59580.
AT1G07340	AT1G07340.1	sugar transporter 2;(source:Araport11)
AT1G07520	AT1G07520.1	GRAS family transcription factor;(source:Araport11)
AT1G07540	AT1G07540.1	Arabidopsis thaliana telomere-binding protein, putative (At1g07540)
AT1G07725	AT1G07725.1	A member of EXO70 gene family, putative exocyst subunits, conserved in land plants. Arabidopsis thaliana contains 23 putative EXO70 genes, which can be classified into eight clusters on the phylogenetic tree.
AT1G07740	AT1G07740.1	Tetratricopeptide repeat (TPR)-like superfamily protein;(source:Araport11)
AT1G07810	AT1G07810.1	Encodes an ER-type Ca2+-pumping ATPase. The mRNA is cell-to-cell mobile.
AT1G07860	AT1G07860.1	Serine/Threonine-kinase RLCKVII protein;(source:Araport11)
AT1G07910	AT1G07910.1	Encodes a tRNA ligase that resembles the yeast Trl1 RNA ligase in structure and function but very different in sequence. Like Trl1, AtRNL consists of two domains, an N-terminal ligase component and a C-terminal 5'-kinase/2',3'-cyclic phosphodiesterase (CPD) component that can function in tRNA splicing in vivo when expressed as separate polypeptides. Requires a 2'-PO4 end for tRNA splicing in vivo.
AT1G07980	AT1G07980.1	nuclear factor Y, subunit C10;(source:Araport11)
AT1G08350	AT1G08350.2	Endomembrane protein 70 protein family;(source:Araport11)
AT1G08460	AT1G08460.1	histone deacetylase 8;(source:Araport11)
AT1G08500	AT1G08500.1	early nodulin-like protein 18;(source:Araport11)
AT1G08590	AT1G08590.1	Encodes one of the two putative eLRR kinase closely related to PXY (At1g08590/PXL1 and At4g28650/PXL2). Insertion mutants in either pxl1 or pxl2 do not exhibit an obvious phenotype in the stem; double-mutant combinations of a Col allele, of pxy (pxy-3) with pxl1 and pxl2, generate a more severe vascular phenotype than pxy-3 alone, suggesting that these genes act synergistically with PXY in regula…
AT1G08650	AT1G08650.1	Encodes a phosphoenolpyruvate carboxylase kinase that is expressed at highest levels in leaves. Expression is induced by light. The mRNA is cell-to-cell mobile.
AT1G08700	AT1G08700.1	Encodes a protein similar to animal presenilin whose expression is increased in response to potassium (K+) deprivation. Located in intracellular membrane compartments.
AT1G08710	AT1G08710.2	F-box protein that is induced in roots by drought stress.
AT1G08980	AT1G08980.1	Encodes an enzyme with similarity to bacterial acylamidohydrolases and exhibits indole-3-acetamide amidohydrolase activity in vitro. This enzyme may be involved in the in vivo biosynthesis of indole-acetic acid from indole-3-acetamide, a native metabolite of A. thaliana. It appears to exist as a monomer.
AT1G09486	AT1G09486.1	pseudogene of Translation protein SH3-like family protein;(source:Araport11)
AT1G09575	AT1G09575.1	Mitochondrial calcium channel.
AT1G09710	AT1G09710.2	Paralog of DRMY1 with unknown function.
AT1G09850	AT1G09850.1	Arabidopsis thaliana papain-like cysteine peptidase
AT1G09950	AT1G09950.1	RESPONSE TO ABA AND SALT 1;(source:Araport11)
AT1G10140	AT1G10140.1	Uncharacterized conserved protein UCP031279;(source:Araport11)
AT1G10280	AT1G10280.1	Core-2/I-branching beta-1,6-N-acetylglucosaminyltransferase family protein;(source:Araport11)
AT1G10300	AT1G10300.1	GTPase involved in HA - and ABA-mediated signaling pathways, particularly during defense respnses to pathogens. A truncated version of NOG1-2 has been detected in Col-0, Ler-0, Rsch-4 ecotypes. Functions similarly to the paralogous gene NOG1-1.
AT1G10522	AT1G10522.1	Encodes PRIN2 (plastid redox insensitive 2). PRIN2 mutants are impaired in PEP (plastid-encoded RNA polymerase) activity and high light-dependent plastid redox signalling to the nucleus.
AT1G10747	AT1G10747.1	Encodes a Maternally expressed gene (MEG) family protein
AT1G10830	AT1G10830.1	Encodes a functional 15-cis-zeta-carotene isomerase (Z-ISO).
AT1G10960	AT1G10960.1	Phosphatidylinositol 4-phosphate 5-kinase (PIP5K) enzyme family member.
AT1G10970	AT1G10970.1	A member of Zrt- and Irt-related protein (ZIP) family. transcript is induced in response to zinc deficiency in the root and shoot. Expression is regulated by copper, but response to copper deficiency is detected only after three weeks of deficiency. Phosphatidylinositol 4-phosphate 5-kinase (PIP5K) enzyme family member.
AT1G11180	AT1G11180.2	Secretory carrier membrane protein (SCAMP) family protein;(source:Araport11)
AT1G11410	AT1G11410.1	S-locus lectin protein kinase family protein;(source:Araport11)
AT1G11940	AT1G11940.1	Core-2/I-branching beta-1,6-N-acetylglucosaminyltransferase family protein;(source:Araport11)
AT1G11960	AT1G11960.1	Calcium channel that is phosphorylated by BIK1 in the presence of PAMPS and required for stomatal immunity.
AT1G12250	AT1G12250.1	Pentapeptide repeat-containing protein;(source:Araport11)
AT1G12460	AT1G12460.1	Leucine-rich repeat protein kinase family protein;(source:Araport11)
AT1G12470	AT1G12470.1	zinc ion binding protein;(source:Araport11)
AT1G12780	AT1G12780.1	Encodes a UDP-glucose epimerase that catalyzes the interconversion of the sugar nucleotides UDP-glucose UDP-galactose via a UDP-4-keto-hexose intermediate. Responsive to stress.
AT1G13390	AT1G13390.1	translocase subunit seca;(source:Araport11)
AT1G13600	AT1G13600.1	basic leucine-zipper 58;(source:Araport11)
AT1G14010	AT1G14010.1	emp24/gp25L/p24 family/GOLD family protein;(source:Araport11)
AT1G14300	AT1G14300.2	ARM repeat superfamily protein;(source:Araport11)
AT1G14470	AT1G14470.1	Pentatricopeptide repeat (PPR) superfamily protein;(source:Araport11)
AT1G14590	AT1G14590.1	Nucleotide-diphospho-sugar transferase family protein;(source:Araport11)
AT1G14640	AT1G14640.1	SWAP (Suppressor-of-White-APricot)/surp domain-containing protein;(source:Araport11)
AT1G14642	AT1G14642.1	hypothetical protein;(source:Araport11)
AT1G15170	AT1G15170.1	MATE efflux family protein;(source:Araport11)
AT1G15180	AT1G15180.1	MATE efflux family protein;(source:Araport11)
AT1G15240	AT1G15240.2	Encodes a member of the Arabidopsis sorting nexin family.
AT1G15290	AT1G15290.1	Encodes REDUCED CHLOROPLAST COVERAGE 3 (REC3). Contributes to establishing the size of the chloroplast compartment.
AT1G15390	AT1G15390.1	encodes a peptide deformylase-like protein. Removes N-formyl groups, a prerequisite for the action of methionine aminopeptidase during protein synthesis. Targeted to mitochondria. Requires Zn for catalysis.
AT1G15550	AT1G15550.1	Involved in later steps of the gibberellic acid biosynthetic pathway. Activated by AGAMOUS in a cal-1, ap1-1 background. Deletion of 208 bp from -1016 to -809 (&#916;-808) resulted in loss of GA-negative feedback (this sequence, which contains a 43-bp sequence GNFEI, was shown to be sufficient for GA-negative feedback).
AT1G15720	AT1G15720.1	Arabidopsis thaliana myb family transcription factor (At1g15720). MYB/SANT domain containing protein.
AT1G15825	AT1G15825.1	hydroxyproline-rich glycoprotein family protein;(source:Araport11)
AT1G16080	AT1G16080.1	nuclear protein;(source:Araport11)
AT1G16320	AT1G16320.1	plant/protein (DUF2358);(source:Araport11)
AT1G16460	AT1G16460.2	encodes a cytoplasmic thiosulfate:cyanide sulfurtransferase, activity of which increased the rhodanese activity of transgenic yeast. Can also act as a mercaptopyruvate sulfurtransferase.
AT1G16650	AT1G16650.1	S-adenosyl-L-methionine-dependent methyltransferases superfamily protein;(source:Araport11)
AT1G16705	AT1G16705.2	p300/CBP acetyltransferase-related protein-like protein;(source:Araport11)
AT1G16730	AT1G16730.1	hypothetical protein;(source:Araport11)
AT1G16750	AT1G16750.1	GPI-anchored adhesin-like protein, putative (Protein of unknown function, DUF547);(source:Araport11)
AT1G17200	AT1G17200.1	Uncharacterized protein family (UPF0497);(source:Araport11)
AT1G17240	AT1G17240.1	Encodes a CLAVATA2 (CLV2)-related gene. Complements the clv2 mutant when expressed under the control of the CLV2 promoter.
AT1G17530	AT1G17530.1	Encodes a translocase of inner mitochondrial membrane.
AT1G17640	AT1G17640.1	Belongs to a member of the RNA-binding glycine-rich (RBG) gene superfamily.
AT1G17680	AT1G17680.1	tetratricopeptide repeat (TPR)-containing protein;(source:Araport11)
AT1G17840	AT1G17840.1	Encodes a plasma membrane-localized ATP-binding cassette transporter, that is required for cutin transport to the extracellular matrix. The mRNA is cell-to-cell mobile.
AT1G18260	AT1G18260.1	Encodes an Arabidopsis homolog of the yeast Hrd3/mammlian Sel1L protein. Involved in ERAD (Endoplasmic reticulum-associated degradation).
AT1G18320	AT1G18320.1	Mitochondrial import inner membrane translocase subunit Tim17/Tim22/Tim23 family protein;(source:Araport11)
AT1G18460	AT1G18460.1	Alpha/beta hydrolase
AT1G18630	AT1G18630.1	encodes a glycine-rich RNA binding protein.
AT1G19150	AT1G19150.1	PSI type II chlorophyll a/b-binding protein (Lhca2*1) mRNA, The mRNA is cell-to-cell mobile.
AT1G19394	AT1G19394.1	hypothetical protein;(source:Araport11)
AT1G19460	AT1G19460.1	Galactose oxidase/kelch repeat superfamily protein;(source:Araport11)
AT1G19485	AT1G19485.1	Transducin/WD40 repeat-like superfamily protein;(source:Araport11)
AT1G19715	AT1G19715.3	Mannose-binding lectin superfamily protein;(source:Araport11)
AT1G20225	AT1G20225.1	Thioredoxin superfamily protein;(source:Araport11)
AT1G20270	AT1G20270.1	2-oxoglutarate-dependent dioxygenase
AT1G20340	AT1G20340.1	recombination and DNA-damage resistance protein (DRT112) One of two Arabidopsis plastocyanin genes. Predominant form, expressed 10x higher than PETE1. PETE2 is thought to be post-transcriptionally regulated via copper accumulation and is involved in copper homeostasis. Mutation of this gene does not have obvious effect on photosynthesis. In plsp1-1 mutant plastids, the nonmature form of the prote…
AT1G20850	AT1G20850.1	Cysteine peptidase. Enzyme activity detected in leaf.
AT1G20880	AT1G20880.1	RNA-binding (RRM/RBD/RNP motifs) family protein;(source:Araport11)
AT1G20925	AT1G20925.1	Member of family of proteins that are similar to PIN auxin transporter.
AT1G21000	AT1G21000.1	PLATZ transcription factor family protein;(source:Araport11)
AT1G21460	AT1G21460.1	Nodulin MtN3 family protein;(source:Araport11)
AT1G21760	AT1G21760.1	This gene is predicted to encode an F-box protein that is evolutionarily conserved between Arabidopsis and other eukaryotes including S.cerevisiae and humans. It may play a role in regulating translation under conditions of temperature stress. FBP7 transcript levels are increased at high and low temperatures. The mRNA is cell-to-cell mobile.
AT1G22190	AT1G22190.1	The gene encodes a putative transcription factor belongings to the abiotic stress-associated DREB A-6 clade. The mRNA is cell-to-cell mobile.
AT1G22830	AT1G22830.1	Tetratricopeptide repeat (TPR)-like superfamily protein;(source:Araport11)
AT1G22882	AT1G22882.1	Encodes a member of the mid-SUN subfamily of SUN-domain proteins that is localized to both the nuclear envelope and the ER. It is involved in early seed development and nuclear morphology. Secreted peptide which functions in plant growth and pathogen defense.
AT1G22980	AT1G22980.1	Grap2/cyclin-D-interacting protein;(source:Araport11)
AT1G23060	AT1G23060.1	hypothetical protein;(source:Araport11)
AT1G23090	AT1G23090.1	Encodes AST91 mRNA for sulfate transporter.
AT1G23180	AT1G23180.1	ARM repeat superfamily protein;(source:Araport11)
AT1G23310	AT1G23310.1	Identified by cloning the gene that corresponded to a purified protein having glyoxylate aminotransferase activity. Localized to the peroxisome and thought to be involved in photorespiration/ metabolic salvage pathway.
AT1G23400	AT1G23400.1	Promotes the splicing of chloroplast group II introns.
AT1G23420	AT1G23420.1	Essential for formation and asymmetric growth of the ovule outer integument. Member of the YABBY protein family of putative transcription factors that contain apparent Cys(2)-Cys(2) zinc-finger domains and regions of similarity to the high mobility group (HMG) transcription factors. INO may be required for polarity determination in the central part of the ovule.
AT1G23520	AT1G23520.1	hypothetical protein (DUF220);(source:Araport11)
AT1G23570	AT1G23570.2	hypothetical protein (DUF220);(source:Araport11)
AT1G23700	AT1G23700.1	Protein kinase superfamily protein;(source:Araport11)
AT1G23740	AT1G23740.1	AOR is an alkenal/one oxidoreductase that acts on compounds with unsaturated alpha,beta-carbonyls. The activity of this enzyme with a number of substrates, including acrolein and 3-buten-2-one, was demonstrated in vitro using a truncated form of the protein that lacked approximately 80 of the first amino acids. This protein appears to localize to the chloroplast where it likely helps to maintain …
AT1G23750	AT1G23750.1	Nucleic acid-binding, OB-fold-like protein;(source:Araport11)
AT1G23960	AT1G23960.1	hypothetical protein (DUF626);(source:Araport11)
AT1G23970	AT1G23970.2	hypothetical protein (DUF626);(source:Araport11)
AT1G24030	AT1G24030.1	Protein kinase superfamily protein;(source:Araport11)
AT1G24040	AT1G24040.1	Acyl-CoA N-acyltransferases (NAT) superfamily protein;(source:Araport11)
AT1G24100	AT1G24100.1	Encodes a UDP-glucose:thiohydroximate S-glucosyltransferase, involved in glucosinolate biosynthesis
AT1G24265	AT1G24265.3	bZIP transcription factor, putative (DUF1664);(source:Araport11)
AT1G24267	AT1G24267.2	bZIP transcription factor, putative (DUF1664);(source:Araport11)
AT1G24300	AT1G24300.1	GYF domain-containing protein;(source:Araport11)
AT1G24350	AT1G24350.3	Acid phosphatase/vanadium-dependent haloperoxidase-related protein;(source:Araport11)
AT1G24460	AT1G24460.1	Encodes a novel protein that co-immunoprecipitates with SYP41. It is involved in vacuolar trafficking and salt tolerance, potentially via a role in vesicle fusion and in maintaining TGN structure or identity. Mutants display delayed formation of the Brefeldin A (BFA) compartment in cotyledons upon application of BFA.
AT1G25054	AT1G25054.1	UDP-3-O-acyl N-acetylglycosamine deacetylase family protein;(source:Araport11)
AT1G25540	AT1G25540.1	Encodes a nuclear protein that acts in a phyB pathway (but downstream of phyB) and induces flowering in response to suboptimal light conditions. PFT1 promotes flowering in CO dependent and independent pathways and integrates several environmental stimuli, such as light quality and JA-dependent defenses. Mutants are hypo-responsive to far-red and hyper-responsive to red light and flower late under…
AT1G26230	AT1G26230.1	Encodes a subunit of chloroplasts chaperonins that are involved in mediating the folding of newly synthesized, translocated, or stress-denatured proteins. Cpn60 subunits are: Cpn60alpha1 (At2g28000), AtCpn60alpha2 (At5g18820), AtCpn60beta1 (At1g55490), AtCpn60beta2 (At3g13470), AtCpn60beta3 (At5g56500), AtCpn60beta4 (At1g26230).
AT1G26235	AT1G26235.1	Encodes a snmRNA. Gb: AJ505711
AT1G26560	AT1G26560.1	beta glucosidase 40;(source:Araport11)
AT1G26770	AT1G26770.2	Encodes an expansin. Naming convention from the Expansin Working Group (Kende et al, Plant Mol Bio). Involved in the formation of nematode-induced syncytia in roots of Arabidopsis thaliana.
AT1G27180	AT1G27180.1	disease resistance protein (TIR-NBS-LRR class);(source:Araport11)
AT1G27330	AT1G27330.1	Ribosome associated membrane protein RAMP4;(source:Araport11)
AT1G27440	AT1G27440.1	IRX10 was identified as MUCI69 in a reverse genetic screen for MUCILAGE-RELATED genes. Mutations in this gene did not disrupt mucilage properties, likely due to the presence of the functionally redundant IRX10-L.
AT1G27650	AT1G27650.1	U2 auxiliary factor small subunit. The atU2AF35a protein and its homolog, atU2AF35b, contain most of the conserved domains of hsU2AF35, including the psiRRM, one RS domain, two zinc fingers, and the two regions for interacting with U2AF large subunit. Both proteins lack the stretch of glycines present in human U2AF35. The sequences are overall 83% identical, and each Arabidopsis homolog shows app…
AT1G27710	AT1G27710.1	Glycine-rich protein family;(source:Araport11)
AT1G27730	AT1G27730.1	Related to Cys2/His2-type zinc-finger proteins found in higher plants. Compensated for a subset of calcineurin deficiency in yeast. Salt tolerance produced by ZAT10 appeared to be partially dependent on ENA1/PMR2, a P-type ATPase required for Li+ and Na+ efflux in yeast. The protein is localized to the nucleus, acts as a transcriptional repressor and is responsive to chitin oligomers. Also involv…
AT1G27840	AT1G27840.3	Encodes a DDB1a interacting protein ATCSA-1 required for UV-B tolerance and genomic integrity.
AT1G27860	AT1G27860.1	hypothetical protein (DUF626);(source:Araport11)
AT1G27920	AT1G27920.1	microtubule-associated protein 65-8;(source:Araport11)
AT1G28370	AT1G28370.1	encodes a member of the ERF (ethylene response factor) subfamily B-1 of ERF/AP2 transcription factor family. The protein contains one AP2 domain. There are 15 members in this subfamily including ATERF-3, ATERF-4, ATERF-7, and leafy petiole.
AT1G28560	AT1G28560.2	Encodes a protein similar to human SNAP50. Mutants display different temperature sensitivities in the dedifferentiation of cells from different organs. Mutation inhibits the dedifferentiation-associated accumulation of U-snRNAs and some other small RNA species encoded by independent-type genes carrying the USE and TATA box. Required for the elevation of cell proliferation competence in hypocotyl …
AT1G28695	AT1G28695.1	Nucleotide-diphospho-sugar transferase family protein;(source:Araport11)
AT1G28760	AT1G28760.1	Encodes an orthlog of the Xenopus inner nuclear membrane (INM) protein Nemp1/TMEM194A.
AT1G29030	AT1G29030.1	Apoptosis inhibitory protein 5 (API5);(source:Araport11)
AT1G29260	AT1G29260.1	Encodes the peroxisomal targeting signal type 2 receptor that facilitates peroxisomal protein translocation. It recognizes proteins with the PTS2 consensus sequence (RLX5HL or a variant) within the first 30 or so amino acids. RNAi experiments suggest that PEX7 is necessary for the maintenance of glyoxysomal but not leaf peroxisomal function. The mRNA is cell-to-cell mobile.
AT1G29410	AT1G29410.2	Encodes phosphoribosylanthranilate isomerase which catalyzes the third step in tryptophan biosynthesis.
AT1G29450	AT1G29450.1	SAUR-like auxin-responsive protein family;(source:Araport11)
AT1G29910	AT1G29910.1	member of Chlorophyll a/b-binding protein family
AT1G29920	AT1G29920.1	Encodes lhcb1.1 a component of the LHCIIb light harvesting complex associated with photosystem II.
AT1G30090	AT1G30090.1	Galactose oxidase/kelch repeat superfamily protein;(source:Araport11)
AT1G30220	AT1G30220.1	Inositol transporter presenting conserved extracellular loop domains homologs of plexins/semaphorin/integrin (PSI) domains from animal type I receptors.
AT1G30230	AT1G30230.2	Encodes a guanine nucleotide exchange factor that plays an important role in translation elongation. It is localized in the plasma membrane and cytosol. Mutants display ectopic lignin deposition as well as cell expansion defects
AT1G30590	AT1G30590.1	RNA polymerase I specific transcription initiation factor RRN3 protein;(source:Araport11)
AT1G30795	AT1G30795.1	Glycine-rich protein family;(source:Araport11)
AT1G30835	AT1G30835.1	Member of Sadhu non-coding retrotransposon family The mRNA is cell-to-cell mobile.
AT1G31120	AT1G31120.1	potassium transporter
AT1G31220	AT1G31220.1	N10-formyltetrahydrofolate-dependent phosphoribosylglycinamide formyltransferase that catalyzes the conversion of phosphoribosyl glycineamide to phosphoribosyl N-formylglycineamide
AT1G31470	AT1G31470.1	Major facilitator superfamily protein;(source:Araport11)
AT1G31760	AT1G31760.1	SWIB/MDM2 domain superfamily protein;(source:Araport11)
AT1G32090	AT1G32090.1	early-responsive to dehydration stress protein (ERD4);(source:Araport11)
AT1G32180	AT1G32180.1	encodes a gene similar to cellulose synthase
AT1G32310	AT1G32310.1	Encodes a plant-specific negative regulator of the APC/C complex. It is expressed during embryogenesis and early plant development and plays a key role in organ size control. Mutants are defective in mitosis I of pollen development, resulting in pollen without sperm nuclei.
AT1G32520	AT1G32520.1	TLDc domain protein;(source:Araport11)
AT1G32583	AT1G32583.1	A microRNA MIR400 is derived from the first intron of At1g32583 in the 5'UTR. A stress-induced alternative splicing event in At1g32583 resulted in greater accumulation of miR400 primary transcripts and a low level of mature miR400.
AT1G32740	AT1G32740.1	SBP (S-ribonuclease binding protein) family protein;(source:Araport11)
AT1G32940	AT1G32940.1	Subtilase family protein;(source:Araport11)
AT1G33270	AT1G33270.1	Acyl transferase/acyl hydrolase/lysophospholipase superfamily protein;(source:Araport11)
AT1G33290	AT1G33290.1	P-loop containing nucleoside triphosphate hydrolases superfamily protein;(source:Araport11)
AT1G33390	AT1G33390.1	Over-expression of this gene results in stem fasciation. The predicted amino acid sequence reveals the presence of two domains (DEXH-box or DEAD-box helicase and DUF1065 domain) and fragments of two more domains (HrpA domain and HA2 domain).
AT1G33440	AT1G33440.1	Major facilitator superfamily protein;(source:Araport11)
AT1G33720	AT1G33720.1	cytochrome P450, family 76, subfamily C, polypeptide 6;(source:Araport11)
AT1G33811	AT1G33811.1	GDSL-motif esterase/acyltransferase/lipase. Enzyme group with broad substrate specificity that may catalyze acyltransfer or hydrolase reactions with lipid and non-lipid substrates.
AT1G34110	AT1G34110.1	Leucine-rich receptor-like protein kinase family protein;(source:Araport11)
AT1G34160	AT1G34160.1	Tetratricopeptide repeat (TPR)-like superfamily protein;(source:Araport11)
AT1G34210	AT1G34210.1	Plasma membrane LRR receptor-like serine threonine kinase expressed during embryogenesis in locules until stage 6 anthers, with higher expression in the tapetal cell layer. SERK1 and SERK2 receptor kinases function redundantly as an important control point for sporophytic development controlling male gametophyte production. The mRNA is cell-to-cell mobile.
AT1G34300	AT1G34300.1	lectin protein kinase family protein;(source:Araport11)
AT1G34844	AT1G34844.1	Natural antisense transcript overlaps with AT1G34842;(source:Araport11)
AT1G35460	AT1G35460.1	Encodes a bHLH transcription factor involved in CFL1-mediated regulation of cuticle development. Overexpression leads to abnormal cuticle development.
AT1G35612	AT1G35612.1	pseudogene of Ulp1 protease family protein
AT1G36730	AT1G36730.1	Translation initiation factor IF2/IF5;(source:Araport11)
AT1G37130	AT1G37130.1	Identified as a mutant resistant to chlorate. Encodes nitrate reductase structural gene. Involved in nitrate assimilation. Has nitrate reductase activity. Up-regulated by the fungus P. indica. Binds transcription factor At2g35940. The mRNA is cell-to-cell mobile.
AT1G37150	AT1G37150.2	Although HCS2 is predicted to encode a biotin protein ligase / holocarboxylase synthetase (HCS), hcs2 mutants do not show a decrease in HCS activity. A dual-targeted HCS1 (At2g25710) might account for the HCS activity observed in multiple subcellular compartments in Arabidopsis.
AT1G42550	AT1G42550.1	Encodes a plant-specific protein of unknown function that appears to be conserved among angiosperms. The mRNA is cell-to-cell mobile.
AT1G43190	AT1G43190.1	polypyrimidine tract-binding protein 3;(source:Araport11)
AT1G43580	AT1G43580.1	Sphingomyelin synthetase family protein;(source:Araport11)
AT1G44224	AT1G44224.1	Encodes a ECA1 gametogenesis related family protein
AT1G44890	AT1G44890.1	inner membrane OXA1-like protein;(source:Araport11)
AT1G45120	AT1G45120.1	transposable_element_gene;(source:Araport11);copia-like retrotransposon family, has a 1.5e-294 P-value blast match to GB:CAA72989 open reading frame 1 (Ty1_Copia-element) (Brassica oleracea);(source:TAIR10)
AT1G45145	AT1G45145.1	encodes a cytosolic thioredoxin that reduces disulfide bridges of target proteins by the reversible formation of a disulfide bridge between two neighboring Cys residues present in the active site. Thioredoxins have been found to regulate a variety of biological reactions in prokaryotic and eukaryotic cells.
AT1G45231	AT1G45231.2	Encodes a trimethylguanosine synthase that is required for chilling tolerance. tgs1 mutant have a striking chilling sensitive phenotype in which leaf and flower development are dramatically disrupted after long-term chilling treatment.
AT1G46768	AT1G46768.1	encodes a member of the DREB subfamily A-5 of ERF/AP2 transcription factor family (RAP2.1). The protein contains one AP2 domain. There are 16 members in this subfamily including RAP2.9 and RAP2.10.
AT1G47440	AT1G47440.1	pseudogene of S-locus related protein SLR1;(source:Araport11)
AT1G47610	AT1G47610.1	Transducin/WD40 repeat-like superfamily protein;(source:Araport11)
AT1G47720	AT1G47720.1	Encodes an organellar single-strand DNA binding protein, located in mitochondria, controls the stoichiometry of alternative mitochondrial DNA forms generated by homologous recombination.
AT1G47980	AT1G47980.1	desiccation-like protein;(source:Araport11)
AT1G48460	AT1G48460.1	tRNA-processing ribonuclease BN;(source:Araport11)
AT1G48780	AT1G48780.1	hypothetical protein;(source:Araport11)
AT1G48840	AT1G48840.1	Plant protein of unknown function (DUF639);(source:TAIR10)
AT1G49032	AT1G49032.1	hypothetical protein;(source:Araport11)
AT1G49170	AT1G49170.1	hypothetical protein;(source:Araport11)
AT1G49180	AT1G49180.1	protein kinase family protein;(source:Araport11)
AT1G49245	AT1G49245.1	Prefoldin chaperone subunit family protein;(source:Araport11)
AT1G49330	AT1G49330.1	hydroxyproline-rich glycoprotein family protein;(source:Araport11)
AT1G49380	AT1G49380.1	cytochrome c biogenesis protein family;(source:Araport11)
AT1G49790	AT1G49790.2	F-box associated ubiquitination effector family protein;(source:Araport11)
AT1G49840	AT1G49840.1	glutamyl-tRNA (Gln) amidotransferase subunit A (DUF620);(source:Araport11)
AT1G50260	AT1G50260.1	N-terminal-transmembrane-C2 domain type 5.1;(source:Araport11)
AT1G50270	AT1G50270.1	Pentatricopeptide repeat (PPR) superfamily protein;(source:Araport11)
AT1G50420	AT1G50420.1	Encodes a scarecrow-like protein (SCL3) Putative transcription factors interacting with the gene product of VHA-B1 (vacuolar ATPase subunit B1; as shown through yeast two-hybrid assay).
AT1G50450	AT1G50450.1	Saccharopine dehydrogenase;(source:Araport11)
AT1G50730	AT1G50730.1	hypothetical protein;(source:Araport11)
AT1G50732	AT1G50732.1	transmembrane protein;(source:Araport11)
AT1G51100	AT1G51100.1	Chloroplast NADH dehydrogenase assembly protein. Mutants are defective in the accumulation of subcomplex A.
AT1G51200	AT1G51200.1	A20/AN1-like zinc finger family protein;(source:Araport11)
AT1G51310	AT1G51310.1	tRNA (5-methylaminomethyl-2-thiouridylate)-methyltransferase;(source:Araport11)
AT1G51430	AT1G51430.1	cTAGE family protein;(source:Araport11)
AT1G51460	AT1G51460.1	ABCG13 encodes a member of the ATP-binding cassette (ABC) transporter family protein. Mutants show defects in petal elongation resulting in a folded petal phenotype.
AT1G51500	AT1G51500.1	Encodes an ABC transporter involved in cuticular wax biosynthesis. Lines carrying recessive mutations in this locus have weakly glaucous stem surface, and relative elevated secondary alcohols and ketones.
AT1G51520	AT1G51520.2	RNA-binding (RRM/RBD/RNP motifs) family protein;(source:Araport11)
AT1G51960	AT1G51960.1	Member of IQ67 (CaM binding) domain containing family.
AT1G52000	AT1G52000.1	Mannose-binding lectin superfamily protein;(source:Araport11)
AT1G52155	AT1G52155.1	transmembrane protein;(source:Araport11)
AT1G52600	AT1G52600.1	Peptidase S24/S26A/S26B/S26C family protein;(source:Araport11)
AT1G52690	AT1G52690.1	Late embryogenesis abundant protein (LEA) family protein;(source:Araport11)
AT1G52890	AT1G52890.1	encodes a NAC transcription factor whose expression is induced by drought, high salt, and abscisic acid. This gene binds to ERD1 promoter in vitro.
AT1G53100	AT1G53100.1	Core-2/I-branching beta-1,6-N-acetylglucosaminyltransferase family protein;(source:Araport11)
AT1G53250	AT1G53250.1	histone-lysine N-methyltransferase, H3 lysine-79 specific-like protein;(source:Araport11)
AT1G53650	AT1G53650.1	RNA-binding protein, putative, similar to RNA-binding protein GB:AAA86641 GI:1174153 from (Arabidopsis thaliana).Contains PAB2 domain which facilitates binding to PABC proteins.
AT1G53780	AT1G53780.2	26S proteasome regulatory complex ATPase;(source:Araport11)
AT1G54250	AT1G54250.1	One of two highly similar proteins that can serve as non-catalytic subunits of Nuclear RNA polymerases II and V; homologous to budding yeast RPB8. Probably redundant with At3g59600.
AT1G54380	AT1G54380.1	Encodes GEMIN2, a spliceosomal small nuclear ribonucleoprotein assembly factor conserved from yeast to humans. GEMIN2 is a key component of a posttranscriptional regulatory mechanism that ensures the appropriate acclimation of plants to daily and seasonal changes in temperature conditions. It controls the alternative splicing of several circadian clock genes and attenuates the effects of temperat…
AT1G55020	AT1G55020.1	lipoxygenase, a defense gene conferring resistance Xanthomonas campestris The mRNA is cell-to-cell mobile.
AT1G55200	AT1G55200.1	kinase with adenine nucleotide alpha hydrolases-like domain-containing protein;(source:Araport11)
AT1G55350	AT1G55350.5	Similar to maize DEK1, a gene encoding a membrane protein of the calpain gene superfamily required for aleurone cell development in the endosperm of maize grains. A key component of the embryonic L1 cell-layer specification pathway. It localizes to membranes and undergoes intramolecular autolytic cleavage events that release the calpain domain into the cytoplasm.
AT1G55590	AT1G55590.1	RNI-like superfamily protein;(source:Araport11)
AT1G55860	AT1G55860.1	encodes a ubiquitin-protein ligase containing a HECT domain. There are six other HECT-domain UPLs in Arabidopsis.
AT1G55910	AT1G55910.1	member of Putative zinc transporter ZIP2 - like family
AT1G55920	AT1G55920.1	Encodes a chloroplast/cytosol localized serine O-acetyltransferase involved in sulfur assimilation and cysteine biosynthesis. Expressed in the vascular system. The mRNA is cell-to-cell mobile.
AT1G55930	AT1G55930.1	CBS domain-containing protein / transporter associated domain-containing protein;(source:Araport11)
AT1G55960	AT1G55960.1	Polyketide cyclase/dehydrase and lipid transport superfamily protein;(source:Araport11)
AT1G56200	AT1G56200.1	Encodes a chloroplast localized protein that is essential for chloroplast development.
AT1G56610	AT1G56610.1	Protein with RNI-like/FBD-like domain;(source:Araport11)
AT1G58520	AT1G58520.2	GDSL-like lipase/acylhydrolase superfamily protein;(source:Araport11)
AT1G59620	AT1G59620.1	Encodes CW9.
AT1G59840	AT1G59840.1	cofactor assembly of complex C;(source:Araport11)
AT1G60000	AT1G60000.1	RNA-binding (RRM/RBD/RNP motifs) family protein;(source:Araport11)
AT1G60460	AT1G60460.1	Encodes a structural homolog of the archaeal topo VIB subunit that forms a complex with the two Arabidopsis thaliana SPO11 orthologs required for meiotic DSB formation (SPO11-1 and SPO11-2) and is essential for meiotic DSB formation.
AT1G60505	AT1G60505.1	Natural antisense transcript overlaps with AT1G60510;(source:Araport11)
AT1G60525	AT1G60525.1	Natural antisense transcript overlaps with AT1G60530;(source:Araport11)
AT1G60545	AT1G60545.1	Natural antisense transcript overlaps with AT1G60540;(source:Araport11)
AT1G60700	AT1G60700.1	SMAD/FHA domain-containing protein;(source:Araport11)
AT1G61065	AT1G61065.1	1,3-beta-glucan synthase component (DUF1218);(source:Araport11)
AT1G61100	AT1G61100.1	disease resistance protein (TIR class);(source:Araport11)
AT1G61310	AT1G61310.1	LRR and NB-ARC domains-containing disease resistance protein;(source:Araport11)
AT1G61430	AT1G61430.1	S-locus lectin protein kinase family protein;(source:Araport11)
AT1G61500	AT1G61500.1	S-locus lectin protein kinase family protein;(source:Araport11)
AT1G61580	AT1G61580.1	R-protein L3 B;(source:Araport11)
AT1G61620	AT1G61620.1	Encodes a RING-finger E3 ubiquitin ligase that plays a major role in maintaining COP1 homeostasis by targeting COP1 for ubiquitination and degradation in dark-grown seedlings. The mRNA is cell-to-cell mobile.
AT1G61740	AT1G61740.1	Sulfite exporter TauE/SafE family protein;(source:Araport11)
AT1G61780	AT1G61780.1	postsynaptic protein-like protein;(source:Araport11)
AT1G61970	AT1G61970.1	Mitochondrial transcription termination factor family protein;(source:Araport11)
AT1G62010	AT1G62010.1	Mitochondrial transcription termination factor family protein;(source:Araport11)
AT1G62130	AT1G62130.1	AAA-type ATPase family protein;(source:Araport11)
AT1G62290	AT1G62290.1	Saposin-like aspartyl protease family protein;(source:Araport11)
AT1G62350	AT1G62350.1	Pentatricopeptide repeat (PPR) superfamily protein;(source:Araport11)
AT1G62355	AT1G62355.1	Encodes a microRNA. MicroRNAs are regulatory RNAs with a mature length of ~21-nucleotides that are processed from hairpin precursors by Dicer-like enzymes. MicroRNAs can negatively regulate gene expression by attenuating translation or by directing mRNA cleavage. Mature sequence:ATAGTTTCTCTTGTTCTGCAC
AT1G62730	AT1G62730.1	Terpenoid synthases superfamily protein;(source:Araport11)
AT1G62940	AT1G62940.1	encodes an acyl-CoA synthetase, has in vitro activity towards medium- to long-chain fatty acids and their hydroxylated derivatives. Expressed in the tapetum. Involved in pollen wall exine formation. Null mutants were devoid of pollen grains at anther maturity and were completely male sterile.
AT1G63010	AT1G63010.5	Encodes an SPX domain protein that transports Pi into the vacuole and is essential for phosphate homeostasis.
AT1G63120	AT1G63120.1	AtRBL2 has been identified as a rhomboid protein involved in regulated intramembrane proteolysis (RIP). The enzyme has the proteolytic activity and substrate specificity comparable to the Drosophila Rho-1 protein.
AT1G63250	AT1G63250.1	DEA(D/H)-box RNA helicase family protein;(source:Araport11)
AT1G63490	AT1G63490.1	Histone demethylase belonging to the KDM5/JARID1 family which plays crucial roles in response to dehydration stress and abscisic acid (ABA). Directly binds the chromatin of OPEN STOMATA 1 (OST1) and demethylated H3K4me3 for the regulation of OST1 mRNA abundance, thereby modulating the dehydration stress response.
AT1G63740	AT1G63740.1	Disease resistance protein (TIR-NBS-LRR class) family;(source:Araport11)
AT1G63770	AT1G63770.5	Peptidase M1 family protein;(source:Araport11)
AT1G63855	AT1G63855.3	Putative methyltransferase family protein;(source:Araport11)
AT1G64030	AT1G64030.1	serpin 3;(source:Araport11)
AT1G64220	AT1G64220.1	translocase of outer membrane 7 kDa subunit 2;(source:Araport11)
AT1G64360	AT1G64360.1	SAQR is a clade specific protein present in single copy in Arabidopsis.It's expression is increased during light induced oxidative stress ,drought stress and also during senescence. Promoter contains two AGL15 binding sites.
AT1G64430	AT1G64430.1	Pentatricopeptide repeat (PPR) superfamily protein;(source:Araport11)
AT1G64440	AT1G64440.1	Encodes a protein with UDP-D-glucose 4-epimerase activity. Mutants in RHD1 have abnormally shaped root hairs with a bulbous region at the base. Allelic to REB1 encoding a UDP-D-glucose 4-epimerase involved in cell wall biosynthesis.Involved in growth and cell wall carbohydrate biosynthesis.
AT1G64750	AT1G64750.3	Involved in the maintenance of genome integrity through homologous recombination. This function of DSS1 is performed through its interaction with the BRCA2 protein.
AT1G64840	AT1G64840.1	LOW protein: F-box/kelch-repeat protein (DUF295);(source:Araport11)
AT1G64900	AT1G64900.1	Encodes cytochrome P450 (CYP89A2). The mRNA is cell-to-cell mobile.
AT1G65040	AT1G65040.2	Encodes one of the Arabidopsis homologs of the yeast/human Hrd1 protein: AT3G16090 (Hrd1A), AT1G65040 (Hrd1B). Involved in ERAD (Endoplasmic reticulum-associated degradation).
AT1G65150	AT1G65150.1	TRAF-like family protein;(source:Araport11)
AT1G65346	AT1G65346.1	hypothetical protein;(source:Araport11)
AT1G65490	AT1G65490.1	Secreted peptide which functions in plant growth and pathogen defense.
AT1G65560	AT1G65560.1	Zinc-binding dehydrogenase family protein;(source:Araport11)
AT1G65840	AT1G65840.1	encodes a peroxisomal polyamine oxidase, involved in the back-conversion polyamine degradation pathway. Among the five polyamine oxidases in the Arabidopsis genome, PAO4 is the major isoform in root peroxisomes. The mRNA is cell-to-cell mobile.
AT1G66345	AT1G66345.1	Pentatricopeptide Repeat Protein involved in splicing of nad4 intron which affects biogenesis of the respiratory complex I.
AT1G66650	AT1G66650.1	Protein with RING/U-box and TRAF-like domain;(source:Araport11)
AT1G67300	AT1G67300.2	Major facilitator superfamily protein;(source:Araport11)
AT1G67490	AT1G67490.1	Encodes an alpha-glucosidase I enzyme that catalyzes the first step in N-linked glycan processing. Localized to the endoplasmic reticulum (ER).
AT1G67610	AT1G67610.1	pseudogene of F-box protein (DUF295);(source:Araport11)
AT1G67650	AT1G67650.1	SRP72 RNA-binding domain-containing protein;(source:Araport11)
AT1G68010	AT1G68010.2	Encodes hydroxypyruvate reductase.
AT1G68190	AT1G68190.1	B-box zinc finger family protein;(source:Araport11)
AT1G68500	AT1G68500.1	hypothetical protein;(source:Araport11)
AT1G68550	AT1G68550.1	encodes a member of the ERF (ethylene response factor) subfamily B-6 of ERF/AP2 transcription factor family. The protein contains one AP2 domain. There are 12 members in this subfamily including RAP2.11.
AT1G68620	AT1G68620.1	alpha/beta-Hydrolases superfamily protein;(source:Araport11)
AT1G68710	AT1G68710.1	ATPase E1-E2 type family protein / haloacid dehalogenase-like hydrolase family protein;(source:Araport11)
AT1G68780	AT1G68780.1	RNI-like superfamily protein;(source:Araport11)
AT1G68862	AT1G68862.1	transmembrane protein;(source:Araport11)
AT1G68940	AT1G68940.3	Plant U-box type E3 ubiquitin ligase (PUB).
AT1G69480	AT1G69480.1	EXS (ERD1/XPR1/SYG1) family protein;(source:Araport11)
AT1G69500	AT1G69500.1	Encodes a cytochrome P450, designated CYP704B1. Expressed in the developing anthers. Essential for pollen exine development. Mutations in CYP704B1 result in impaired pollen walls that lack a normal exine layer and exhibit a characteristic striped surface, termed zebra phenotype. Heterologous expression of CYP704B1 in yeast cells demonstrated that it catalyzes omega-hydroxylation of long-chain fat…
AT1G69540	AT1G69540.1	Encodes a member of the MIKC (MADS box, Keratin binding domain, and C terminal domain containing )family of transcriptional regulators.
AT1G69587	AT1G69587.1	Natural antisense transcript overlaps with AT1G69588;(source:Araport11)
AT1G70320	AT1G70320.1	encodes a ubiquitin-protein ligase-like protein containing a HECT domain. There are six other HECT-domain UPLs in Arabidopsis.
AT1G70410	AT1G70410.2	Encodes a putative beta-carbonic anhydrase betaCA4. Together with betaCA1 (At3g01500) regulates CO2-controlled stomatal movements in guard cells, as well as attenuates immunity. Differential CA gene expression in response to changing atmospheric CO2 conditions contribute to altered disease resistance levels.
AT1G70440	AT1G70440.1	Encodes a protein with similarity to RCD1 but without the WWE domain. The protein does have a PARP signature upstream of the C-terminal protein interaction domain. The PARP signature may bind NAD+ and attach the ADP-ribose-moiety from NAD+ to the target molecule. Its presence suggests a role for the protein in ADP ribosylation.
AT1G70518	AT1G70518.1	other_RNA;(source:Araport11)
AT1G70940	AT1G70940.1	A regulator of auxin efflux and involved in differential growth. PIN3 is expressed in gravity-sensing tissues, with PIN3 protein accumulating predominantly at the lateral cell surface. PIN3 localizes to the plasma membrane and to vesicles. In roots, PIN3 is expressed without pronounced polarity in tiers two and three of the columella cells, at the basal side of vascular cells, and to the lateral …
AT1G70980	AT1G70980.1	Class II aminoacyl-tRNA and biotin synthetases superfamily protein;(source:Araport11)
AT1G71110	AT1G71110.1	transmembrane protein;(source:Araport11)
AT1G71160	AT1G71160.1	Encodes KCS7, a member of the 3-ketoacyl-CoA synthase family involved in the biosynthesis of VLCFA (very long chain fatty acids).
AT1G71691	AT1G71691.2	GDSL-motif esterase/acyltransferase/lipase. Enzyme group with broad substrate specificity that may catalyze acyltransfer or hydrolase reactions with lipid and non-lipid substrates.
AT1G71720	AT1G71720.1	Encodes a chloroplast localized protein that regulates the translation of Ycf1 by binding to its mRNA. It is involved in the biogenesis of photosynthetic complexes.
AT1G71910	AT1G71910.1	hypothetical protein;(source:Araport11)
AT1G72060	AT1G72060.1	serine-type endopeptidase inhibitor;(source:Araport11)
AT1G72260	AT1G72260.1	Encodes a thionin which is a cysteine rich protein having antimicrobial properties. Thi2.1 is expressed in response to a variety of pathogens and induced by ethylene and jasmonic acid. Belongs to the plant thionin (PR-13) family with the following members: At1g66100, At5g36910, At1g72260, At2g15010, At1g12663, At1g12660.
AT1G72650	AT1G72650.2	Arabidopsis thaliana myb family transcription factor (At1g72650)
AT1G72750	AT1G72750.1	translocase inner membrane subunit 23-2;(source:Araport11)
AT1G72970	AT1G72970.1	Originally identified as a mutation that causes floral organs to fuse together. About 10-20% of mutants also have defects in ovules. Mutants have reduced fertility most likely as because of fusions that pistil emergence. The protein has similarity to the mandelonitrile lyase family of FAD containing oxidoreductases and is predicted to be secreted (SignalP).It is expressed in all tissue layers of …
AT1G73130	AT1G73130.1	ATG8A/F interacting protein containing a WxxL LIR motif at the C terminus which is essential for interaction with ATG8. Stress (abiotic or biotic) results in the formation of ATG8- and ATI3-labeled punctate structures, likely reflecting increased formation of ATG8-labeled phagophores or autophagosomes. ATI3 proteins probably act as selective autophagy receptors that target specific cellular compo…
AT1G73830	AT1G73830.1	Encodes the brassinosteroid signaling component BEE3 (BR-ENHANCED EXPRESSION 3). Positively modulates the shade avoidance syndrome in Arabidopsis seedlings.
AT1G73990	AT1G73990.1	Encodes a putative protease SppA (SppA).
AT1G74070	AT1G74070.1	Cyclophilin-like peptidyl-prolyl cis-trans isomerase family protein;(source:Araport11)
AT1G74090	AT1G74090.1	encodes a desulfoglucosinolate sulfotransferase, involved in the final step of glucosinolate core structure biosynthesis. Has a broad-substrate specificity with preference with methionine-derived desulfoglucosinolates.
AT1G74180	AT1G74180.1	receptor like protein 14;(source:Araport11)
AT1G74230	AT1G74230.1	encodes a glycine-rich RNA binding protein. The mRNA is cell-to-cell mobile.
AT1G74240	AT1G74240.1	Mitochondrial substrate carrier family protein;(source:Araport11)
AT1G74280	AT1G74280.1	alpha/beta-Hydrolases superfamily protein;(source:Araport11)
AT1G74370	AT1G74370.1	RING/U-box superfamily protein;(source:Araport11)
AT1G74453	AT1G74453.1	snoRNA;(source:Araport11)
AT1G74470	AT1G74470.1	Encodes for a multifunctional protein with geranylgeranyl reductase activity shown to catalyze the reduction of prenylated geranylgeranyl-chlorophyll a to phytyl-chlorophyll a (chlorophyll a) and free geranylgeranyl pyrophosphate to phytyl pyrophosphate. The mRNA is cell-to-cell mobile.
AT1G74590	AT1G74590.1	Encodes glutathione transferase belonging to the tau class of GSTs. Naming convention according to Wagner et al. (2002).
AT1G74750	AT1G74750.1	Pentatricopeptide repeat (PPR) superfamily protein;(source:Araport11)
AT1G74870	AT1G74870.1	RING/U-box superfamily protein;(source:Araport11)
AT1G74880	AT1G74880.1	Encodes subunit NDH-O of NAD(P)H:plastoquinone dehydrogenase complex (Ndh complex) present in the thylakoid membrane of chloroplasts. This subunit is thought to be required for Ndh complex assembly.
AT1G75270	AT1G75270.1	dehydroascorbate reductase 2;(source:Araport11)
AT1G75330	AT1G75330.1	ornithine carbamoyltransferase;(source:Araport11)
AT1G75560	AT1G75560.1	zinc knuckle (CCHC-type) family protein;(source:Araport11)
AT1G75630	AT1G75630.2	vacuolar H+-pumping ATPase 16 kD proteolipid (ava-p) mRNA, The mRNA is cell-to-cell mobile.
AT1G75670	AT1G75670.1	DNA-directed RNA polymerase;(source:Araport11)
AT1G75730	AT1G75730.1	hypothetical protein;(source:Araport11)
AT1G75810	AT1G75810.1	transmembrane protein;(source:Araport11)
AT1G76080	AT1G76080.1	Encodes a thioredoxin like protein. Localizes to the chloroplast and is redistributed to the chloroplast envelope under heat stress. It is involved in non host resistance and thermotolerance.
AT1G76150	AT1G76150.1	Encodes a monofunctional enoyl-CoA hydratase 2, involved in the degradation of even cis-unsaturated fatty acids, gene expression is enhanced during the first 2 days of germination, as well as in senescent leaves.
AT1G76250	AT1G76250.1	transmembrane protein;(source:Araport11)
AT1G76300	AT1G76300.1	snRNP core protein SMD3;(source:Araport11)
AT1G76590	AT1G76590.1	PLATZ transcription factor family protein;(source:Araport11)
AT1G77030	AT1G77030.1	Required for functional maturation of male and female gametophytes.
AT1G77170	AT1G77170.1	Tetratricopeptide repeat (TPR)-like superfamily protein;(source:Araport11)
AT1G77180	AT1G77180.1	Encodes a putative transcriptional factor. Shows transcriptional activator activity in yeast. Involved in response to abscisic acid, salt and osmotic stress. SKIP lengthens period of the circadian clock by impairing the alternative splicing of PRR7 and PRR9. SKIP regulates the splicing of SEF pre-mRNA and suppresses flowering by activation of FLC.
AT1G77440	AT1G77440.1	Encodes beta subunit of 20s proteosome complex which is involved in protein degradation.
AT1G77510	AT1G77510.1	Encodes a protein disulfide isomerase-like (PDIL) protein, a member of a multigene family within the thioredoxin (TRX) superfamily. Transcript levels for this gene are up-regulated in response to three different chemical inducers of ER stress (dithiothreitol, beta-mercaptoethanol, and tunicamycin). AtIRE1-2 does not appear to be required for this response, but the atbzip60 mutant has a diminished…
AT1G77680	AT1G77680.1	Ribonuclease II/R family protein;(source:Araport11)
AT1G77760	AT1G77760.1	Encodes the cytosolic minor isoform of nitrate reductase (NR). Involved in the first step of nitrate assimilation, it contributes about 15% of the nitrate reductase activity in shoots. Similar to molybdopterin oxidoreductases at the N-terminus, and to FAD/NAD-binding cytochrome reductases at the C-terminus. Cofactors: FAD, heme iron (cytochrome B-557), and molybdenum-pterin.
AT1G77890	AT1G77890.1	One of a pair of paralogs (the other is AT4G08540)that is a subunit of the lass III phosphatidylinositol 3-kinase (PI3K) complex but is not essential for PI3P biosynthesis.
AT1G78050	AT1G78050.1	phosphoglycerate/bisphosphoglycerate mutase;(source:Araport11)
AT1G78120	AT1G78120.1	Encodes one of the 36 carboxylate clamp (CC)-tetratricopeptide repeat (TPR) proteins (Prasad 2010, Pubmed ID: 20856808) with potential to interact with Hsp90/Hsp70 as co-chaperones.
AT1G78240	AT1G78240.1	Encodes TSD2 (TUMOROUS SHOOT DEVELOPMENT2), a putative methyltransferase with an essential role in cell adhesion, anthocyanin accumulation, and coordinated plant development.
AT1G78270	AT1G78270.1	UDP-glucosyl transferase 85A4;(source:Araport11)
AT1G78400	AT1G78400.1	PGX2 is a cell wall protein that codes for a polygalacturonase.
AT1G78420	AT1G78420.1	Activates the latent peptidases DA1, DAR1 and DAR2 by mono-ubiquitination at multiple sites. Subsequently, these activated peptidases destabilize various positive regulators of growth.
AT1G78540	AT1G78540.2	Encodes a protein that contains an SH2 domain. It can pull down a 120-kD tyrosine-phosphorylated protein in vitro. It is predicted to act as a transcription factor.
AT1G78550	AT1G78550.1	2-oxoglutarate (2OG) and Fe(II)-dependent oxygenase superfamily protein;(source:Araport11)
AT1G78750	AT1G78750.1	F-box/RNI-like superfamily protein;(source:Araport11)
AT1G79040	AT1G79040.1	Encodes for the 10 kDa PsbR subunit of photosystem II (PSII). This subunit appears to be involved in the stable assembly of PSII, particularly that of the oxygen-evolving complex subunit PsbP. Mutants defective in this gene have reduced amounts of subunits PsbP and PsbQ in PSII. In turn, assembly of PsbR is dependent on the presence of PsbJ.
AT1G79220	AT1G79220.1	Mitochondrial transcription termination factor family protein;(source:Araport11)
AT1G79550	AT1G79550.1	Encodes cytosolic phosphoglycerate kinase (PGK3). Expression studies in PGK mutants showed that PGK1 and PGK3 were down-regulated in pgk3.2 and pgk1.1, respectively. These results indicate that the down-regulation of photosynthetic activity could be a plant strategy when glycolysis is impaired to achieve metabolic adjustment and optimize growth.
AT1G79570	AT1G79570.1	kinase superfamily with octicosapeptide/Phox/Bem1p domain-containing protein;(source:Araport11)
AT1G79600	AT1G79600.1	Encodes a chloroplast ABC1-like kinase that regulates vitamin E metabolism.
AT1G79780	AT1G79780.1	Uncharacterized protein family (UPF0497);(source:Araport11)
AT1G79880	AT1G79880.1	RNA recognition motif (RRM)-containing protein;(source:Araport11)
AT1G80080	AT1G80080.1	Encodes a transmembrane leucine-repeat containing receptor-like protein that is expressed in proliferative postprotodermal cells. Recessive mutation leads to disruption of asymmetric cell division during stomata development. Its transcript levels change after inducing MUTE expression in a mute background.
AT1G80110	AT1G80110.1	phloem protein 2-B11;(source:Araport11)
AT1G80150	AT1G80150.1	Tetratricopeptide repeat (TPR)-like superfamily protein;(source:Araport11)
AT1G80180	AT1G80180.1	Encodes a substrate of the MAPK kinases. Phenotypic analyses of Arabidopsis expressing phosphorylation site mutant forms of At1g80180.1 showed clustered stomata and higher stomatal index in cotyledons expressing the phosphomimetic form of At1g80180.1. Tightly connected with MAPK signaling to fine-tune stomatal production and patterning.
AT1G80245	AT1G80245.1	Spc97 / Spc98 family of spindle pole body (SBP) component;(source:Araport11)
AT1G80370	AT1G80370.1	Encodes a A2-type cyclin. Contributes to the fine-tuning of local proliferation during plant development.
AT1G80400	AT1G80400.1	RING/U-box superfamily protein;(source:Araport11)
AT1G80440	AT1G80440.1	Encodes a member of a family of F-box proteins, called the KISS ME DEADLY (KMD) family, that targets type-B ARR proteins for degradation and is involved in the negative regulation of the cytokinin response. Also named as KFB20, a member of a group of Kelch repeat F-box proteins that negatively regulate phenylpropanoid biosynthesis by targeting the phenypropanoid biosynthesis enzyme phenylalanine …
AT1G80550	AT1G80550.1	Pentatricopeptide repeat (PPR) superfamily protein;(source:Araport11)
AT1G80630	AT1G80630.1	RNI-like superfamily protein;(source:Araport11)
AT2G01270	AT2G01270.1	Encodes a protein disulfide isomerase-like (PDIL) protein, a member of a multigene family within the thioredoxin (TRX) superfamily. This protein also belongs to the quiescin-sulfhydryl oxidase (QSOX) family, which possess an Erv1-like domain at the COOH terminus in addition to a TRX domain.
AT2G01520	AT2G01520.1	Encodes a cis-cinnamic acid responsive gene that is a member of the major latex protein-like gene family and plays a role in promoting vegetative growth and delaying &#64258;owering. The mRNA is cell-to-cell mobile.
AT2G01870	AT2G01870.1	transmembrane protein;(source:Araport11)
AT2G01930	AT2G01930.1	BASIC PENTACYSTEINE1 (BPC1) is a regulator of the homeotic Arabidopsis thaliana gene SEEDSTICK (STK), which controls ovule identity. BPC1 induces conformational changes by cooperative binding to purine-rich elements present in the STK regulatory sequence. STK is upregulated in bpc1 mutant.Along with BPC2, BPC1 binds to the promoter of and represses GALS1 thereby reducing beta 1,4- galactan accumu…
AT2G01940	AT2G01940.3	Encodes a transcription factor that, together with IDD14 and IDD16, regulates auxin biosynthesis and transport and thus aerial organ morphogenesis and gravitropic responses. May be involved in an early event in shoot gravitropism such as gravity perception and/or a signaling process subsequent to amyloplast sedimentation as a putative transcription factor in gravity-perceptive cells.
AT2G02010	AT2G02010.1	glutamate decarboxylase 4;(source:Araport11)
AT2G02160	AT2G02160.1	Non- tandem CCCH zinc finger protein.
AT2G02220	AT2G02220.1	Encodes a protein interacting with phytosulfokine, a five amino acid sulfated peptide (YIYTQ). Contains dual guanylate cyclase and kinase catalytic activities that operate in vivo.
AT2G02880	AT2G02880.1	mucin-like protein;(source:Araport11)
AT2G02955	AT2G02955.1	maternal effect embryo arrest 12;(source:Araport11)
AT2G03150	AT2G03150.1	Encodes a nuclear-localized calcium-binding protein RSA1 (SHORT ROOT IN SALT MEDIUM 1), which is required for salt tolerance.
AT2G03690	AT2G03690.1	Ubiquinone biosynthesis protein COQ4 homolog.
AT2G04030	AT2G04030.1	Encodes a chloroplast-targeted 90-kDa heat shock protein located in the stroma involved in red-light mediated deetiolation response and crucial for protein import into the chloroplast stroma. Mutants are resistant to chlorate, have elongated hypocotyls in light, and affect the expression of NR2, CAB, and RBCS but NOT NR1 and NiR.
AT2G04340	AT2G04340.1	cytoplasmic dynein 2 light intermediate chain;(source:Araport11)
AT2G04620	AT2G04620.1	Encodes a Zn transporter that localizes to the Golgi apparatus and forms a functional complex with AtMTP5t1 to transport Zn into the Golgi.
AT2G04850	AT2G04850.1	Auxin-responsive family protein;(source:Araport11)
AT2G05070	AT2G05070.1	Encodes Lhcb2.2. Belongs to the Lhc super-gene family encodes the light-harvesting chlorophyll a/b-binding (LHC) proteins that constitute the antenna system of the photosynthetic apparatus.
AT2G05100	AT2G05100.1	Lhcb2.1 protein encoding a subunit of the light harvesting complex II. Member of a gene family with high degree of sequence similarity. Initially LHCB2.3 was considered as a separate gene but appears to be an allele of LHCB2.1.
AT2G05185	AT2G05185.1	hypothetical protein;(source:Araport11)
AT2G05620	AT2G05620.1	Involved in electron flow in Photosystem I. Essential for photoprotection.
AT2G07794	AT2G07794.1	pre-tRNA tRNA-Ile (anticodon: CAT);(source:Araport11, TAIR10)
AT2G13370	AT2G13370.1	Chromatin-remodeling factor; has large number of MAPK docking sites (D-sites).
AT2G13840	AT2G13840.1	Polymerase/histidinol phosphatase-like protein;(source:Araport11)
AT2G14120	AT2G14120.3	Encodes a dynamin related protein. DRPs are self-assembling GTPasse involved in fission and fusion of membranes. DRP3B functions in mitochondrion and peroxisome fission in combination with DRP3A.
AT2G14220	AT2G14220.1	transposable_element_gene;(source:Araport11);copia-like retrotransposon family, has a 1.6e-167 P-value blast match to GB:BAA78423 polyprotein (Ty1_Copia-element) (Arabidopsis thaliana)GB:BAA78423 polyprotein (Ty1_Copia-element) (Arabidopsis thaliana)GB:BAA78423 polyprotein (Ty1_Copia-element) (Arabidopsis thaliana)gi|4996361|dbj|BAA78423.1| polyprotein (Arabidopsis thaliana) (Ty1_Copia-element);(…
AT2G15090	AT2G15090.1	Encodes KCS8, a member of the 3-ketoacyl-CoA synthase family involved in the biosynthesis of VLCFA (very long chain fatty acids). The mRNA is cell-to-cell mobile.
AT2G15620	AT2G15620.1	Involved in the second step of nitrate assimilation. Its expression is induced by nitrate. The mRNA is cell-to-cell mobile.
AT2G16660	AT2G16660.1	Major facilitator superfamily protein;(source:Araport11)
AT2G16720	AT2G16720.1	Encodes a member of MYB3R- and R2R3- type MYB- encoding gene family that acts as a repressor of flavonol biosynthesis. AtMYB7 gene expression is induced by salt treatment.
AT2G17390	AT2G17390.1	Highly homologous to AKR2A. Involved in chloroplast biogenesis. Double mutants of AKR2A and AKR2B have yellow leaves, significantly reduced chloroplast proteins, and no thylakoid membranes. The mRNA is cell-to-cell mobile.
AT2G17442	AT2G17442.1	hypothetical protein;(source:Araport11)
AT2G17870	AT2G17870.1	Encodes COLD SHOCK DOMAIN PROTEIN 3 (CSP3), involved in the acquisition of freezing tolerance.
AT2G18050	AT2G18050.1	encodes a structurally divergent linker histone whose gene expression is induced by dehydration and ABA. The mRNA is cell-to-cell mobile.
AT2G18290	AT2G18290.1	Encodes APC10 (anaphase promoting complex 10). Overexpression of APC10 likely mimics auxin and ethylene sensitive phenotypes. Plays an essential role in cell proliferation during leaf development.
AT2G18440	AT2G18440.1	Encodes a noncoding RNA, a member of an emerging class of transcripts that lack significant open reading frames and encode RNA as their final product. Has been identified as a translated small open reading frame by ribosome profiling.
AT2G18770	AT2G18770.1	P-loop containing nucleoside triphosphate hydrolases superfamily protein;(source:Araport11)
AT2G19470	AT2G19470.1	Member of CKL gene family (CKL-B group)
AT2G19580	AT2G19580.1	Member of TETRASPANIN family
AT2G19930	AT2G19930.1	RNA-dependent RNA polymerase family protein;(source:Araport11)
AT2G20130	AT2G20130.1	like COV 1;(source:Araport11)
AT2G20230	AT2G20230.1	Tetraspanin family protein;(source:Araport11)
AT2G20330	AT2G20330.1	DDB1-CUL4 ASSOCIATED FACTOR (DCAF) protein.
AT2G20495	AT2G20495.1	Serine/Threonine-kinase;(source:Araport11)
AT2G20540	AT2G20540.1	Encodes a pentatricopeptide repeat protein (PPR) protein involved in mitochondrial mRNA editing.
AT2G20710	AT2G20710.1	Tetratricopeptide repeat (TPR)-like superfamily protein;(source:Araport11)
AT2G20790	AT2G20790.1	clathrin adaptor complexes medium subunit family protein;(source:Araport11)
AT2G20815	AT2G20815.1	QWRF motif protein (DUF566);(source:Araport11)
AT2G21120	AT2G21120.1	Encodes a putative magnesium transporter that was identified through a forward genetic screen, directly isolating antiviral RNAi-defective (avi) mutant using a Cucumber Mosaic Virus (CMV) mutant. Compared to Wildtype Col-0, avi2 mutant showed severe disease symptom after viral infection and viral accumulation was significantly increased while viral siRNAs and virus-activated endogenous siRNAs (va…
AT2G21187	AT2G21187.1	Natural antisense transcript overlaps with AT2G21185;(source:Araport11)
AT2G21188	AT2G21188.1	other_RNA;(source:Araport11)
AT2G21195	AT2G21195.2	hypothetical protein;(source:Araport11)
AT2G21330	AT2G21330.1	fructose-bisphosphate aldolase 1;(source:Araport11)
AT2G21710	AT2G21710.1	Mitochondrial transcription termination factor family protein;(source:Araport11)
AT2G21730	AT2G21730.1	cinnamyl alcohol dehydrogenase homolog 2;(source:Araport11)
AT2G21820	AT2G21820.1	seed maturation protein;(source:Araport11)
AT2G22090	AT2G22090.2	encodes a nuclear protein that binds to RNA with a specificity for oligouridylates in vitro. As with UBP1, transient overexpression of UBA1a in protoplasts increases the steady-state levels of reporter mRNAs in a promoter-dependent manner. Along with UBP1 and UBA2a, it may act as a component of a complex recognizing U-rich sequences in plant 3'-UTRs and contributing to the stabilization of mRNAs …
AT2G22240	AT2G22240.1	** Referred to as MIPS1 in Mitsuhashi et al 2008. Myo-inositol-1-phosphate synthase isoform 2. Expressed in leaf, root and silique. Immunolocalization experiments with an antibody recognizing MIPS1, MIPS2, and MIPS3 showed endosperm localization.
AT2G22410	AT2G22410.1	SLOW GROWTH 1;(source:Araport11)
AT2G22470	AT2G22470.1	Encodes arabinogalactan-protein (AGP2).
AT2G22490	AT2G22490.2	encodes a D-type cyclin whose transcription level is regulated by sucrose but not phytohormones or nitrate. Protein physically interacts with CDC2A. CycD2 kinase activity is regulated by sequestration of CycD2 protein in a form inaccessible to immunoprecipitation and probably not complexed to CDC2A.
AT2G22680	AT2G22680.1	Zinc finger (C3HC4-type RING finger) family protein;(source:Araport11)
AT2G23093	AT2G23093.1	Major facilitator superfamily protein;(source:Araport11)
AT2G23330	AT2G23330.1	transposable_element_gene;(source:Araport11);copia-like retrotransposon family, has a 3.9e-195 P-value blast match to GB:AAA57005 Hopscotch polyprotein (Ty1_Copia-element) (Zea mays);(source:TAIR10)
AT2G23470	AT2G23470.1	DUF647 domain containing protein. Mutants are male sterile with defects in endothecium, tapetum and stamen maturation.
AT2G23790	AT2G23790.1	calcium uniporter (DUF607);(source:Araport11)
AT2G23985	AT2G23985.2	hypothetical protein;(source:Araport11)
AT2G24120	AT2G24120.1	DNA/RNA polymerases superfamily protein;(source:Araport11)
AT2G24240	AT2G24240.1	BTB/POZ domain with WD40/YVTN repeat-like protein;(source:Araport11)
AT2G24520	AT2G24520.1	plasma membrane H+-ATPase;(source:Araport11)
AT2G24680	AT2G24680.2	transcriptional factor B3 family protein;(source:Araport11)
AT2G25110	AT2G25110.1	Encodes an endoplasmic reticulum protein SDF2 (stromal-derived factor-2). Forms a complex SDF2-ERdj3B-BiP that is required for the proper accumulation of the surface-exposed leucine-rich repeat receptor kinases EFR. EFR is involved in PAMP (pathogen associated molecular patterns) triggered immunity.
AT2G25300	AT2G25300.1	Encodes a hydroxyproline O-galactosyltransferase.
AT2G25590	AT2G25590.1	Plant Tudor-like protein;(source:Araport11)
AT2G25740	AT2G25740.1	ATP-dependent protease La (LON) domain protein;(source:Araport11)
AT2G25850	AT2G25850.2	Encodes a poly(A) polymerase. Located in the nucleus.
AT2G26070	AT2G26070.1	Encodes a predicted membrane protein. Similar sequences are widely distributed and conserved in plants, animals and protists but absent in fungi and prokaryotes. The sequence has no known motifs and no biological function has been assigned in any species. In Arabidopsis, it appears to be involved in the negative regulation of the response to ethylene, is localized to the Golgi and is a positive r…
AT2G26340	AT2G26340.2	hypothetical protein;(source:Araport11)
AT2G26430	AT2G26430.1	Encodes an ania-6a type arginine-rich cyclin which confers tolerance to LiCl and NaCl when expressed in yeast.
AT2G26500	AT2G26500.2	cytochrome b6f complex subunit (petM);(source:Araport11)
AT2G26710	AT2G26710.1	Encodes a member of the cytochrome p450 family that serves as a control point between multiple photoreceptor systems and brassinosteroid signal transduction. Involved in brassinolide metabolism. Mediates response to a variety of light signals including hypocotyl elongation and cotyledon expansion.
AT2G26740	AT2G26740.1	Encodes a soluble epoxide hydrolase whose expression is induced by auxin and water stress.
AT2G27080	AT2G27080.1	Late embryogenesis abundant (LEA) hydroxyproline-rich glycoprotein family;(source:Araport11)
AT2G27290	AT2G27290.1	FAM210B-like protein, putative (DUF1279);(source:Araport11)
AT2G27490	AT2G27490.1	AT2G27490 encodes dephospho-CoA kinase. The molecular function was shown to phosphorylate the ribosyl moiety forming CoA.
AT2G28070	AT2G28070.1	ABC-2 type transporter family protein;(source:Araport11)
AT2G28105	AT2G28105.1	replication factor-A carboxy-terminal domain protein;(source:Araport11)
AT2G28150	AT2G28150.1	DUF966 domain containing protein, expressed during embryogenesis.
AT2G28230	AT2G28230.1	Encodes one of the subunits of the head domain of the MEDIATOR complex. The complex conveys transcriptional signals by acting as an intermediary between transcription factors and RNA polymerase II. Together with MED18, MED20 is proposed to control the balance of salicylic acid and jasmonate associated defense pathways. It is involved in miRNA biogenesis by recruiting Pol II to promoters of miRNA …
AT2G28400	AT2G28400.1	senescence regulator (Protein of unknown function, DUF584);(source:Araport11)
AT2G28605	AT2G28605.1	Encodes a PsbP domain-OEC23 like protein localized in thylakoid (peripheral-lumenal side).
AT2G28650	AT2G28650.1	A member of EXO70 gene family, putative exocyst subunits, conserved in land plants. Arabidopsis thaliana contains 23 putative EXO70 genes, which can be classified into eight clusters on the phylogenetic tree.
AT2G28680	AT2G28680.1	RmlC-like cupins superfamily protein;(source:Araport11)
AT2G29670	AT2G29670.1	Tetratricopeptide repeat (TPR)-like superfamily protein;(source:Araport11)
AT2G30140	AT2G30140.1	Encodes a putative glycosyltransferase. Regulates flowering time via FLOWERING LOCUS C.
AT2G30250	AT2G30250.1	member of WRKY Transcription Factor; Group I. Located in nucleus. Involved in response to various abiotic stresses - especially salt stress.
AT2G30395	AT2G30395.1	Member of the plant specific ovate protein family of unknown function.
AT2G30500	AT2G30500.1	Kinase interacting (KIP1-like) family protein;(source:Araport11)
AT2G30575	AT2G30575.1	Encodes a protein with putative galacturonosyltransferase activity. Required for synthesis of native homogalacturonan in growing pollen tubes; critical role in pollen tube growh and male fertility.
AT2G30740	AT2G30740.1	Protein kinase superfamily protein;(source:Araport11)
AT2G31300	AT2G31300.1	putative ARP2/3 protein complex subunit p41
AT2G31650	AT2G31650.1	Encodes a homolog of trithorax, a histone-lysine N-methyltransferase. Involved in trimethylating histone H3-lysine 4. Involved in bolting/flowering time together with ATX3 and ATX4. Involved in the formation, placement, and identity of flower organs. Role in regulation of homeotic genes. Functions as a receptor of phosphatidylinositol 5-phosphate. Localizes to cytoplasm, plasma membrane and nucle…
AT2G31680	AT2G31680.1	RAB GTPase homolog A5D;(source:Araport11)
AT2G31840	AT2G31840.1	Thioredoxin superfamily protein;(source:Araport11)
AT2G31960	AT2G31960.1	encodes a protein similar to callose synthase
AT2G31970	AT2G31970.1	Encodes the Arabidopsis RAD50 homologue. It is involved in double strand break repair. Component of the meiotic recombination complex that processes meiotic double-strand-breaks to produce single-stranded DNA ends, which act in the homology search and recombination. Accumulates in the nucleus during meiotic prophase, a process regulated by PHS1.
AT2G32090	AT2G32090.1	Lactoylglutathione lyase / glyoxalase I family protein;(source:Araport11)
AT2G32180	AT2G32180.1	plastid transcriptionally active 18;(source:Araport11)
AT2G32290	AT2G32290.1	beta-amylase 6;(source:Araport11)
AT2G32480	AT2G32480.1	Metalloprotease essential for plastid development. Located in the inner membrane of chloroplasts.
AT2G33000	AT2G33000.1	ubiquitin-associated (UBA)/TS-N domain-containing protein-like protein;(source:Araport11)
AT2G33020	AT2G33020.1	receptor like protein 24;(source:Araport11)
AT2G33060	AT2G33060.1	receptor like protein 27;(source:Araport11)
AT2G33180	AT2G33180.1	hypothetical protein;(source:Araport11)
AT2G33210	AT2G33210.1	Involved in the RNA splicing of rpl2 and ccmFC introns in mitochondria.
AT2G33250	AT2G33250.1	transmembrane protein;(source:Araport11)
AT2G34310	AT2G34310.1	hypothetical protein;(source:Araport11)
AT2G34360	AT2G34360.1	MATE efflux family protein;(source:Araport11)
AT2G34430	AT2G34430.1	Photosystem II type I chlorophyll a/b-binding protein The mRNA is cell-to-cell mobile.
AT2G34700	AT2G34700.1	Pollen Ole e 1 allergen and extensin family protein;(source:Araport11)
AT2G35450	AT2G35450.1	catalytic/ hydrolase;(source:Araport11)
AT2G35500	AT2G35500.1	Encodes a protein with some sequence similarity to shikimate kinases, but a truncated form of this protein (lacking a putative N-terminal chloroplast transit peptide) does not have shikimate kinase activity in vitro.
AT2G35690	AT2G35690.1	Encodes an acyl-CoA oxidase. Involved in jasmonate biosynthesis. Expressed uniformly in seedlings and throughout development.
AT2G35750	AT2G35750.1	transmembrane protein;(source:Araport11)
AT2G35760	AT2G35760.1	Uncharacterized protein family (UPF0497);(source:Araport11)
AT2G35840	AT2G35840.1	Sucrose-6F-phosphate phosphohydrolase family protein;(source:Araport11)
AT2G35900	AT2G35900.1	Mal d 1-associated protein;(source:Araport11)
AT2G36000	AT2G36000.1	Encodes an mTERF protein localized in the chloroplast stroma.
AT2G36370	AT2G36370.1	ubiquitin-protein ligase;(source:Araport11)
AT2G36640	AT2G36640.1	Encodes putative phosphotyrosine protein belonging to late embryogenesis abundant (LEA) protein in group 3 that might be involved in maturation and desiccation tolerance of seeds. RFLP and CAPS mapping place it on chromosome 4 but the nucleotide sequence maps it to chromosome 2.
AT2G36750	AT2G36750.1	UDP-glucosyl transferase 73C1;(source:Araport11)
AT2G36960	AT2G36960.3	Arabidopsis thaliana myb/SANT domain protein
AT2G36980	AT2G36980.1	Tetratricopeptide repeat (TPR)-like superfamily protein;(source:Araport11)
AT2G37150	AT2G37150.3	RING/U-box superfamily protein;(source:Araport11)
AT2G37770	AT2G37770.2	Encodes an NADPH-dependent aldo-keto reductase that can act on a wide variety of substrates in vitro including saturated and unsaturated aldehydes, steroids, and sugars. GFP-tagged AKR4C9 localizes to the chloroplast where it may play a role in detoxifying reactive carbonyl compounds that threaten to impair the photosynthetic process. Transcript levels for this gene are up-regulated in response t…
AT2G37790	AT2G37790.1	NAD(P)-linked oxidoreductase superfamily protein;(source:Araport11)
AT2G37870	AT2G37870.1	Bifunctional inhibitor/lipid-transfer protein/seed storage 2S albumin superfamily protein;(source:Araport11)
AT2G38170	AT2G38170.3	Encodes a high affinity vacuolar calcium antiporter. The residue His 338 is critical to Ca2+ transport activity. Disruption of CAX1 reduces manganese and zinc of shoot tissue and results in a decrease in the activity of vacuolar V-type proton ATPase.
AT2G38185	AT2G38185.4	RING/U-box superfamily protein;(source:Araport11)
AT2G38330	AT2G38330.1	MATE efflux family protein;(source:Araport11)
AT2G38680	AT2G38680.1	5-nucleotidase / magnesium ion binding protein;(source:Araport11)
AT2G38830	AT2G38830.1	Ubiquitin-conjugating enzyme/RWD-like protein;(source:Araport11)
AT2G39030	AT2G39030.1	Encodes a protein that acts as an ornithine N-delta-acetyltransferase, leading to the formation of N-delta-actetylornithine. This compound is likely used in plant defense and levels of it are increased in Arabidopsis plants in response to MeJA and ABA. The mRNA is cell-to-cell mobile.
AT2G39100	AT2G39100.1	RING/U-box superfamily protein;(source:Araport11)
AT2G39360	AT2G39360.1	Protein kinase superfamily protein;(source:Araport11)
AT2G39380	AT2G39380.1	A member of EXO70 gene family, putative exocyst subunits, conserved in land plants. Arabidopsis thaliana contains 23 putative EXO70 genes, which can be classified into eight clusters on the phylogenetic tree.
AT2G39730	AT2G39730.1	Rubisco activase, a nuclear-encoded chloroplast protein that consists of two isoforms arising from alternative splicing in most plants. Required for the light activation of rubisco. Involved in jasmonate-induced leaf senescence.
AT2G39800	AT2G39800.1	encodes a delta1-pyrroline-5-carboxylate synthase that catalyzes the rate-limiting enzyme in the biosynthesis of proline. Gene is expressed in reproductive organs and tissues under non-stress conditions but in the whole plant under water-limiting condition. Expression is also induced by abscisic acid and salt stress in a light-dependent manner. encodes a delta1-pyrroline-5-carboxylate synthase th…
AT2G39805	AT2G39805.2	Integral membrane Yip1 family protein;(source:Araport11)
AT2G39950	AT2G39950.1	flocculation protein;(source:Araport11)
AT2G40360	AT2G40360.1	Encodes BOP1, an ortholog of Block of cell proliferation (BOP) protein. A T-DNA null allele of the BOP1 gene is lethal, and a 50% decrease in transcript accumulation is sufficient to cause severe developmental defects linked to defective cell division.
AT2G40700	AT2G40700.1	DEAD-box helicase family protein. Overexpression confers tolerance to salt stress.
AT2G40860	AT2G40860.1	protein kinase family protein / protein phosphatase 2C ( PP2C) family protein;(source:Araport11)
AT2G40880	AT2G40880.1	Encodes a protein with cysteine proteinase inhibitor activity. Overexpression increases tolerance to abiotic stressors (i.e.salt,osmotic, cold stress). The mRNA is cell-to-cell mobile.
AT2G40935	AT2G40935.1	PLAC8 family protein;(source:Araport11)
AT2G41040	AT2G41040.1	S-adenosyl-L-methionine-dependent methyltransferases superfamily protein;(source:Araport11)
AT2G41190	AT2G41190.1	Transmembrane amino acid transporter family protein;(source:Araport11)
AT2G41210	AT2G41210.1	Encodes a protein with phosphatidylinositol-4-phosphate 5-kinase activity that plays a role in pollen tip growth. The enzyme localizes to the apical plasma membrane and adjacent cytosolic region of pollen tubes. Overexpression of this gene leads to increased deposition of pectin in the cell wall at the tip of the pollen tube and causes altered pollen tube morphology.
AT2G41415	AT2G41415.1	Encodes a Maternally expressed gene (MEG) family protein
AT2G41700	AT2G41700.1	ATP-binding cassette A1;(source:Araport11)
AT2G41750	AT2G41750.1	Involved in posttranscriptional modification of tRNA. Can form acp3U20b on a tRNA expressed in yeast cells. The aspartate and tryptophan residues in the DXTW motif of this protein are required for modification activity. Required for the acp3U20a modification of cytosolic tRNA.
AT2G41800	AT2G41800.1	Encodes a DUF642 cell wall protein that is highly induced during the M/G1 phases of the cell cycle and is involved in hypocotyl cell elongation.
AT2G41870	AT2G41870.1	Remorin family protein;(source:Araport11)
AT2G42160	AT2G42160.1	Encodes a RING domain containing protein BRIZ1. BRIZ1 (At2g42160) and BRIZ2 (At2g26000) proteins form a heteromeric E3 ligase complex required for seed germination and post-germination growth.
AT2G42280	AT2G42280.1	basic helix-loop-helix (bHLH) DNA-binding superfamily protein;(source:Araport11)
AT2G42450	AT2G42450.1	alpha/beta-Hydrolases superfamily protein;(source:Araport11)
AT2G42750	AT2G42750.1	DNAJ heat shock N-terminal domain-containing protein;(source:Araport11)
AT2G43290	AT2G43290.1	Calmodulin-like MSS3.Encodes an endomembrane localized member of the CML subfamily VII. Contains a canonical CaM domain and unique N-terminal extension that distinguishes it from other members of the subfamily.
AT2G43820	AT2G43820.1	Encodes a nicotinate-O-glycosyltransferase. Induced by Salicylic acid, virus, fungus and bacteria. Also involved in the tryptophan synthesis pathway. Independent of NPR1 for their induction by salicylic acid. UGT74F1 transfers UDP:glucose to salicylic acid (forming a glucoside (SAG) and a glucose ester (SGE)), benzoic acid, and anthranilate in vitro. UGT74F2 shows a weak ability to catalyze the f…
AT2G43960	AT2G43960.1	SWAP (Suppressor-of-White-APricot)/surp domain-containing protein;(source:Araport11)
AT2G44290	AT2G44290.1	Bifunctional inhibitor/lipid-transfer protein/seed storage 2S albumin superfamily protein;(source:Araport11)
AT2G44578	AT2G44578.1	RING/U-box superfamily protein;(source:Araport11)
AT2G44630	AT2G44630.1	Galactose oxidase/kelch repeat superfamily protein;(source:Araport11)
AT2G44700	AT2G44700.1	Galactose oxidase/kelch repeat superfamily protein;(source:Araport11)
AT2G44750	AT2G44750.2	Encodes a thiamine pyrophosphokinase capable of producing thiamine pyrophosphate from free thiamine.
AT2G44900	AT2G44900.1	ARABIDILLO-1 and its homolog, ARABIDILLO -2, are unique among Arabidopsis Arm-repeat proteins in having an F-box motif and fall into a phylogenetically distinct subgroup from other plant Arm-repeat proteins Similar to arm repeat protein in rice and armadillo/beta-catenin repeat family protein / F-box family protein in Dictyostelium. ARABIDILLO-1 promote lateral root development. Mutant plants for…
AT2G45190	AT2G45190.1	Encodes a member of the YABBY family of transcriptional regulators that is involved in abaxial cell type specification in leaves and fruits. YAB1 acts in a non-cell autonomous fashion within the meristem to affect phyllotactic patterning. The non-autonomous effect on the central region of the meristem is mediated through the activity if Lateral Suppressor (LAS).
AT2G45510	AT2G45510.1	member of CYP704A
AT2G45570	AT2G45570.1	member of CYP76C
AT2G45695	AT2G45695.1	Ubiquitin related modifier 1;(source:Araport11)
AT2G45740	AT2G45740.1	member of the peroxin11 (PEX11) gene family, integral to peroxisome membrane, controls peroxisome proliferation. The mRNA is cell-to-cell mobile.
AT2G45910	AT2G45910.1	Plant U-box type E3 ubiquitin ligase (PUB).
AT2G45940	AT2G45940.1	hypothetical protein (DUF295);(source:Araport11)
AT2G45960	AT2G45960.3	a member of the plasma membrane intrinsic protein subfamily PIP1. localizes to the plasma membrane and exhibits water transport activity in Xenopus oocyte. expressed ubiquitously and protein level decreases slightly during leaf development. Involved redundantly with PIP1;1/3/4/5 in hydraulics and carbon fixation, regulates the expression of related genes that affect plant growth and development.
AT2G46660	AT2G46660.1	Encodes a member of CYP78A cytochrome P450 monooxygenase protein family that is required in the sporophytic tissue of the mother plant to promote seed growth.
AT2G46730	AT2G46730.1	pseudogene of galacturonosyltransferase-like protein;(source:Araport11)
AT2G46840	AT2G46840.1	Member of the plant-specific DUF724 protein family. Arabidopsis has 10 DUF724 proteins. Loss of function mutant has a WT phenotype. Overexpression increases plant organ size, possibly by influencing the expression of the cell wall formation and auxin transporter genes that regulate cell size.
AT2G46930	AT2G46930.1	Encodes a pectin acetylesterase that removes cell wall acetate associated with pectin formation in Arabidopsis leaves.
AT2G47115	AT2G47115.1	protein rolling protein;(source:Araport11)
AT2G47410	AT2G47410.1	WD40 domain-containing protein;(source:Araport11)
AT2G47790	AT2G47790.1	Encodes GIGANTUS1 (GTS1), a member of Transducin/WD40 protein superfamily. Controls seed germination, growth and biomass accumulation.
AT2G48100	AT2G48100.1	Exonuclease family protein;(source:Araport11)
AT3G01070	AT3G01070.1	early nodulin-like protein 16;(source:Araport11)
AT3G01470	AT3G01470.1	Encodes a homeodomain leucine zipper class I (HD-Zip I) transcriptional activator involved in leaf and hypocotyl development. Its promoter is bound by PIF1 which likely regulates its expression. Its translation is regulated by a conserved upstream ORF (CPuORF33).
AT3G01600	AT3G01600.1	NAC domain containing protein 44;(source:Araport11)
AT3G01890	AT3G01890.1	Encodes SWP73A, a subunit of the SWI/SNF chromatin remodeling complex. While undergoing normal vegetative development, swp73a mutants display reduced expression of FLOWERING LOCUS C and early flowering in short days.
AT3G02065	AT3G02065.2	P-loop containing nucleoside triphosphate hydrolases superfamily protein;(source:Araport11)
AT3G02160	AT3G02160.1	Bromodomain transcription factor;(source:Araport11)
AT3G02540	AT3G02540.1	Encodes a member of the RADIATION SENSITIVE23 (RAD23) family: AT1G16190(RAD23A), AT1G79650(RAD23B), AT3G02540(RAD23C), AT5G38470(RAD23D). RAD23 proteins play an essential role in the cell cycle, morphology, and fertility of plants through their delivery of UPS (ubiquitin/26S proteasome system) substrates to the 26S proteasome.
AT3G02690	AT3G02690.1	Nucleotide/sugar transporter family protein
AT3G03040	AT3G03040.1	F-box/RNI-like superfamily protein. Idenfitied in GWAS as locus involved in response to the defense molecule, allyl glucosinolate.
AT3G03270	AT3G03270.1	HRU1 is a hypoxia induced universal stress protein. It exists as two splice variants with AT3G03270.2 , which contains a putative dimerization domain, the predominant transcript found under anoxia. It is induced by RAP2.12. Subcellular localization is dynamic; under anoxia the localization of HRU1 shifts from cytoplasm to the plasma membrane.
AT3G03330	AT3G03330.1	NAD(P)-binding Rossmann-fold superfamily protein;(source:Araport11)
AT3G03360	AT3G03360.1	F-box/RNI-like superfamily protein;(source:Araport11)
AT3G03470	AT3G03470.1	P450 monooxygenase CYP89A9. Involved in NDCC accumulation during Arabidopsis leaf senescence.
AT3G03580	AT3G03580.1	Tetratricopeptide repeat (TPR)-like superfamily protein;(source:Araport11)
AT3G03640	AT3G03640.1	Encodes beta-glucosidase (GLUC).
AT3G03750	AT3G03750.2	SET domain protein 20;(source:Araport11)
AT3G03810	AT3G03810.1	O-fucosyltransferase family protein;(source:Araport11)
AT3G03900	AT3G03900.1	Provides activated sulfate for the sulfation of secondary metabolites, including the glucosinolates. Redundant with APK4.
AT3G03950	AT3G03950.3	Physically interacts with CIPK1. Located in the nucleus.
AT3G04130	AT3G04130.1	Tetratricopeptide repeat (TPR)-like superfamily protein;(source:Araport11)
AT3G04160	AT3G04160.2	U11/U12 small nuclear ribonucleoprotein;(source:Araport11)
AT3G04770	AT3G04770.1	40s ribosomal protein SA B;(source:Araport11)
AT3G04910	AT3G04910.1	Serine/threonine protein kinase, whose transcription is regulated by circadian rhythm.
AT3G05630	AT3G05630.1	Encodes a member of the PXPH-PLD subfamily of phospholipase D proteins. Regulates vesicle trafficking. Required for auxin transport and distribution and hence auxin responses. This subfamily is novel structurally different from the majority of plant PLDs by having phox homology (PX) and pleckstrin homology (PH) domains. Involved regulating root development in response to nutrient limitation. Play…
AT3G05685	AT3G05685.1	Cystatin/monellin superfamily protein;(source:Araport11)
AT3G05870	AT3G05870.1	Subunit of the anaphase promoting complex, a ubiquitin ligase complex that regulates progression through the cell cycle.
AT3G05940	AT3G05940.1	organic solute transporter ostalpha protein (DUF300);(source:Araport11)
AT3G06120	AT3G06120.1	Encodes a basic helix-loop-helix (bHLH) protein that controls meristemoid differentiation during stomatal development. In the absence of MUTE, meristemoids abort after excessive asymmetric divisions and fail to differentiate stomata. MUTE expression in the meristemoid is required for SLGCs differentiation as pavement cells. Epidermal cells lose their competence to respond to MUTE overexpression d…
AT3G06320	AT3G06320.1	Ribosomal protein L33 family protein;(source:Araport11)
AT3G06545	AT3G06545.1	transmembrane protein;(source:Araport11)
AT3G06950	AT3G06950.1	Pseudouridine synthase family protein;(source:Araport11)
AT3G07060	AT3G07060.1	NHL domain-containing protein;(source:Araport11)
AT3G07274	NA	NA
AT3G07420	AT3G07420.1	Encodes an asparaginyl-tRNA synthetase.
AT3G07550	AT3G07550.1	RNI-like superfamily protein;(source:Araport11)
AT3G07600	AT3G07600.1	Heavy metal transport/detoxification superfamily protein;(source:Araport11)
AT3G07950	AT3G07950.1	rhomboid protein-like protein;(source:Araport11)
AT3G08000	AT3G08000.1	RNA-binding (RRM/RBD/RNP motifs) family protein;(source:Araport11)
AT3G08820	AT3G08820.1	Pentatricopeptide repeat (PPR) superfamily protein;(source:Araport11)
AT3G08840	AT3G08840.2	D-alanine-D-alanine ligase family;(source:Araport11)
AT3G08940	AT3G08940.2	Lhcb4.2 protein (Lhcb4.2, protein involved in the light harvesting complex of photosystem II The mRNA is cell-to-cell mobile.
AT3G09085	AT3G09085.1	transmembrane protein (DUF962);(source:Araport11)
AT3G09560	AT3G09560.2	The PAH1 gene encodes a phosphatidate phosphohydrolase. Mutant analysis revealed its involvement in galactolipid synthesis pathway, and the membrane lipid remodeling. The pah1pah2 double-mutant showed enhanced Al-susceptibility under low-P conditions, but there was no significant differences in Al tolerance between pah1pah2 and wild type when they were grown in a solution containing 35 &#956;M Pi.
AT3G10150	AT3G10150.1	purple acid phosphatase 16;(source:Araport11)
AT3G10185	AT3G10185.1	Encodes a Gibberellin-regulated GASA/GAST/Snakin family protein
AT3G10400	AT3G10400.1	Encodes a U12-type spliceosomal protein U11/U12-31K. Involved in U12 intron splicing via RNA chaperone activity and affects plant development.
AT3G10405	AT3G10405.1	vacuolar acid trehalase;(source:Araport11)
AT3G10450	AT3G10450.1	serine carboxypeptidase-like 7;(source:Araport11)
AT3G10525	AT3G10525.1	Encodes LGO (loss of giant cells from organs) required for endoreduplication in sepal giant cell formation. Giant cells in both leaves and sepals are absent in lgo mutants. LGO is a member of a plant specific cell cycle inhibitor family SIAMESE and was originally named as SMR1(SIAMESE RELATED 1).
AT3G10930	AT3G10930.1	Encodes a small secreted signaling peptide that processed both N- and C-terminally after translation and is rapidly induced in response to ROS and flg22-induced stress and may act as a negative modulator of stress-induced ROS signalling.
AT3G11050	AT3G11050.1	ferritin 2;(source:Araport11)
AT3G11402	AT3G11402.1	Cysteine/Histidine-rich C1 domain family protein;(source:Araport11)
AT3G11980	AT3G11980.1	Similar to fatty acid reductases.
AT3G12100	AT3G12100.1	Cation efflux family protein;(source:Araport11)
AT3G12760	AT3G12760.1	defective in cullin neddylation protein;(source:Araport11)
AT3G12915	AT3G12915.1	Ribosomal protein S5/Elongation factor G/III/V family protein;(source:Araport11)
AT3G13782	AT3G13782.1	Plants mutated in three ubiquitously expressed NAP1 genes (NAP1;1~NAP1;3) and organ-specifically expressed NAP1;4 gene show hypersensitivity to genotoxic stresses including UV and DSB-inducing agent Bleomycin. The NAP1 genes act synergistically with NRP genes in promoting somatic homologous recombination.
AT3G13850	AT3G13850.1	LOB domain-containing protein 22;(source:Araport11)
AT3G14160	AT3G14160.1	2-oxoglutarate-dependent dioxygenase family protein;(source:Araport11)
AT3G14210	AT3G14210.1	A semidominant QTL which has an epistatic effect on the Epithiospecifier gene. Represses nitrile formation and favors isothiocyanate production during glucosinolate hydrolysis. The functional allele deters the insect herbivory T. ni.
AT3G14395	AT3G14395.1	Protein Involved in the Regulation of Herbivore-Associated Signaling Pathways, affecting the expression of genes involved in biosynthesis and signaling of the jasmonic acid and salicylic acid hormones.
AT3G14420	AT3G14420.1	Encodes a glycolate oxidase that modulates reactive oxygen species-mediated signal transduction during nonhost resistance. The mRNA is cell-to-cell mobile.
AT3G14440	AT3G14440.1	Encodes 9-<i>cis</i>-epoxycarotenoid dioxygenase, a key enzyme in the biosynthesis of abscisic acid. Regulated in response to drought and salinity. Expressed in roots, flowers and seeds. Localized to the chloroplast stroma and thylakoid membrane.
AT3G14470	AT3G14470.1	NB-ARC domain-containing disease resistance protein;(source:Araport11)
AT3G14590	AT3G14590.2	Ca2+-dependent lipid-binding protein
AT3G14700	AT3G14700.1	SART-1 family;(source:Araport11)
AT3G14810	AT3G14810.1	mechanosensitive channel of small conductance-like 5;(source:Araport11)
AT3G15130	AT3G15130.1	Tetratricopeptide repeat (TPR)-like superfamily protein;(source:Araport11)
AT3G15351	AT3G15351.1	P53/DNA damage-regulated protein;(source:Araport11)
AT3G15380	AT3G15380.1	Encodes a member of a choline transporter-like protein family that facilitates choline transport, localizes to the trans-Golgi network, and during cytokinesis is associated with the phragmoplast. Loss-of-function results in an altered choline metabolite profile, defects in sieve plate and sieve pore formation and impaired phloem transport.
AT3G16030	AT3G16030.1	lectin protein kinase family protein;(source:Araport11)
AT3G16130	AT3G16130.1	Encodes a member of KPP-like gene family, homolog of KPP (kinase partner protein) gene in tomato. Also a member of the RopGEF (guanine nucleotide exchange factor) family, containing the novel PRONE domain (plant-specific Rop nucleotide exchanger), which is exclusively active towards members of the Rop subfamily.
AT3G16520	AT3G16520.3	UDP-glucosyl transferase 88A1;(source:Araport11)
AT3G16650	AT3G16650.1	Transducin/WD40 repeat-like superfamily protein;(source:Araport11)
AT3G16800	AT3G16800.2	EGR3 functions as a negative regulator of plant growth with prominent effect on plant growth during drought stress, EGR3 regulates microtubule organization and likely affects additional cytoskeleton and trafficking processes along the plasma membrane.
AT3G16870	AT3G16870.1	Encodes a member of the GATA factor family of zinc finger transcription factors.
AT3G17030	AT3G17030.1	Nucleic acid-binding proteins superfamily;(source:Araport11)
AT3G17050	AT3G17050.1	transposable_element_gene;(source:Araport11);pseudogene, glycine-rich protein, similar to glycine-rich protein TIGR:At1g53620.1 (Arabidopsis thaliana);(source:TAIR10)
AT3G18000	AT3G18000.1	Encodes a N-methyltransferase-like protein. Double mutants of NMT1 and NMT3 are defective in leaf, root, flower, seed, and pollen development.
AT3G18020	AT3G18020.1	Pentatricopeptide repeat (PPR) superfamily protein;(source:Araport11)
AT3G18870	AT3G18870.1	Mitochondrial transcription termination factor family member.
AT3G18970	AT3G18970.1	Encodes a pentatricopeptide repeat protein (PPR) protein involved in mitochondrial mRNA editing.
AT3G19000	AT3G19000.1	2-oxoglutarate (2OG) and Fe(II)-dependent oxygenase superfamily protein;(source:Araport11)
AT3G19030	AT3G19030.1	transcription initiation factor TFIID subunit 1b-like protein;(source:Araport11)
AT3G19150	AT3G19150.1	Kip-related protein (KRP) gene, encodes CDK (cyclin-dependent kinase) inhibitor (CKI), negative regulator of cell division. Binds to D type cyclins. A member of seven KRP genes found in Arabidopsis thaliana. Differential expression patterns for distinct KRPs were revealed by in situ hybridization. KRP6 appears to be targeted for degradation by RHF1a and RHF2a to allow mitotic divisions during gam…
AT3G19170	AT3G19170.1	Zinc metalloprotease pitrilysin subfamily A. Signal peptide degrading enzyme targeted to mitochondria and chloroplasts. Expressed only in siliques and flowers
AT3G19240	AT3G19240.1	Together with DEM1 plays an essential role in cell division in plants, most likely through an interaction with RAN1.
AT3G19470	AT3G19470.1	F-box and associated interaction domains-containing protein;(source:Araport11)
AT3G19520	AT3G19520.1	hypothetical protein (DUF626);(source:Araport11)
AT3G20010	AT3G20010.1	Encodes a member of the SNF2 family of helicase-like proteins and is involved in RNA-directed DNA methylation. It is functionally redundant with FRG2 and interacts physically with SUVR2, another component of the RdDM pathway.
AT3G20100	AT3G20100.1	member of CYP705A The mRNA is cell-to-cell mobile.
AT3G20470	AT3G20470.1	encodes a glycine-rich protein that is expressed more abundantly in immature seed pods than in stems and leaves. Expression is not detected in roots or flowers.
AT3G20500	AT3G20500.1	purple acid phosphatase 18;(source:Araport11)
AT3G21050	AT3G21050.1	transposable_element_gene;(source:Araport11);copia-like retrotransposon family, has a 8.8e-18 P-value blast match to gb|AAO73527.1| gag-pol polyprotein (Glycine max) (SIRE1) (Ty1_Copia-family);(source:TAIR10)
AT3G21215	AT3G21215.1	RNA-binding (RRM/RBD/RNP motifs) family protein;(source:Araport11)
AT3G21670	AT3G21670.1	Major facilitator superfamily protein;(source:Araport11)
AT3G21740	AT3G21740.1	ACCUMULATION OF PHOTOSYSTEM ONE 4
AT3G22104	AT3G22104.1	Phototropic-responsive NPH3 family protein;(source:Araport11)
AT3G22150	AT3G22150.1	Involved in RNA editing of plastid atpF and mitochondrial nad5.
AT3G22420	AT3G22420.2	Encodes a member of the WNK family (9 members in all) of protein kinases, the structural design of which is clearly distinct from those of other known protein kinases, such as receptor-like kinases and mitogen-activated protein kinases. Its transcription is under the control of circadian rhythms.
AT3G22430	AT3G22430.1	RNA recognition motif XS domain protein;(source:Araport11)
AT3G22820	AT3G22820.1	Memmber of the EPF/EPFL (epidermal patterning factor/EPF-like) gene family, which genes encode plant-specific secretory peptides, several of which play a role in controlling stomatal density and patterning in the plant epidermis.
AT3G23050	AT3G23050.1	Transcription regulator acting as repressor of auxin-inducible gene expression. Plays role in the control of gravitropic growth and development in light-grown seedlings. Auxin induces the degradation of the protein in a dosage-dependent manner in a process mediated by AtRac1. Auxin induced the relocalization of the protein within the nucleus from a diffused nucleoplasmic pattern to a discrete par…
AT3G23080	AT3G23080.1	Polyketide cyclase/dehydrase and lipid transport superfamily protein;(source:Araport11)
AT3G23370	AT3G23370.1	RNA-binding (RRM/RBD/RNP motifs) family protein;(source:Araport11)
AT3G23450	AT3G23450.1	Kratos restricts cell death during differentiation of tracheary elements.
AT3G23570	AT3G23570.1	alpha/beta-Hydrolases superfamily protein;(source:Araport11)
AT3G23790	AT3G23790.1	AMP-dependent synthetase and ligase family protein;(source:Araport11)
AT3G24070	AT3G24070.1	Zinc knuckle (CCHC-type) family protein;(source:Araport11)
AT3G24090	AT3G24090.1	Encodes a glutamine-fructose-6-phosphate transaminase that likely plays a role in UDP-N-acetylglucosamine biosynthesis.
AT3G24190	AT3G24190.1	Protein kinase superfamily protein;(source:Araport11)
AT3G24730	AT3G24730.1	mRNA splicing factor, thioredoxin-like U5 snRNP;(source:Araport11)
AT3G25013	AT3G25013.1	Synaptobrevin family protein;(source:Araport11)
AT3G25760	AT3G25760.1	encodes allene oxide cyclase. One of four genes in Arabidopsis that encode this enzyme, which catalyzes an essential step in jasmonic acid biosynthesis. Gene expression is induced during senescence, a process that involves jasmonic acid signalling pathway. The mRNA is cell-to-cell mobile.
AT3G26000	AT3G26000.1	RIPF1 is an F-Box E3 ligase that interacts with the ABA receptor RCAR3 and appears to be responsible for facilitating its turnover.
AT3G26040	AT3G26040.1	HXXXD-type acyl-transferase family protein;(source:Araport11)
AT3G26165	AT3G26165.1	putative cytochrome P450.
AT3G26170	AT3G26170.1	putative cytochrome P450
AT3G26180	AT3G26180.1	putative cytochrome P450
AT3G26480	AT3G26480.1	Transducin family protein / WD-40 repeat family protein;(source:Araport11)
AT3G26570	AT3G26570.1	low affinity phosphate transporter
AT3G26630	AT3G26630.1	Tetratricopeptide repeat (TPR)-like superfamily protein;(source:Araport11)
AT3G26840	AT3G26840.1	Encodes a protein with phytyl ester synthesis and diacylglycerol acyltransferase activities that is involved in the deposition of free phytol and free fatty acids in the form of phytyl esters in chloroplasts, a process involved in maintaining the integrity of the photosynthetic membrane during abiotic stress and senescence.
AT3G26940	AT3G26940.1	Receptor-like cytoplasmic kinase, RLCKVII subfamily. Overexpression causes abnormal differential and elongation growth after organ differentiation.
AT3G27250	AT3G27250.1	ABA&#8208;induced transcription repressor that acts as feedback regulator in ABA signalling.
AT3G27620	AT3G27620.1	encodes an isoform of alternate oxidase. expressed in all tissues examined and expression is not induced by antimycin A, an inhibitor of complex III in the mitochondrial respiratory chain.
AT3G27670	AT3G27670.1	A novel protein, did not show high similarity to any protein of known function; reveals a novel genetic connection between lipid synthesis and embryo development. Expressed in all tissues examined including leaves, flowers, roots, stems, and siliques, but accumulation levels were not correlated with the degree to which different organs appeared affected by the mutation. Mutant plants showed alter…
AT3G27930	AT3G27930.1	Encodes a novel plant-specific beta-barrel protein that likely plays a role in the transport of metabolites and in leaf senescence.
AT3G28270	AT3G28270.2	AFL1 was first identified by immunoscreening an Arabidopsis expression library with antisera recognizing mammalian &#946;1-integrin. It is a peripheral membrane protein associated with endomembranes and plasmamembrane. Based on overexpression and knockdown phenotypes, AFL1 is postulated to function in regulation of growth and proline accumulation in response to drought. AFL1 protein co-localizes …
AT3G28315	AT3G28315.1	transposable_element_gene;(source:Araport11);copia-like retrotransposon family, has a 1.3e-224 P-value blast match to gb|AAO73527.1| gag-pol polyprotein (Glycine max) (SIRE1) (Ty1_Copia-family);(source:TAIR10)
AT3G28690	AT3G28690.2	Protein kinase superfamily protein;(source:Araport11)
AT3G28720	AT3G28720.1	transmembrane protein;(source:Araport11)
AT3G28840	AT3G28840.1	hypothetical protein (DUF1216);(source:Araport11)
AT3G28910	AT3G28910.1	Encodes a MYB family transcriptional regulator.It is a a positive regulator of the pathogen-induced hypersensitive response and of brassinosteroid and abscisic acid signaling and a negative regulator of photomorphogenesis. Accumulation of MYB30 is light regulated and activity is modulated by SUMOlaytion. MYB30 can for complexes with different bHLH components to regulate expression of different pa…
AT3G29156	AT3G29156.1	transposable_element_gene;(source:Araport11);copia-like retrotransposon family, has a 2.9e-175 P-value blast match to GB:AAC02666 polyprotein (Ty1_Copia-element) (Arabidopsis thaliana);(source:TAIR10)
AT3G29390	AT3G29390.1	Nuclear localized K-homology containing protein that interacts with AS1.
AT3G29760	AT3G29760.1	Haloacid dehalogenase-like hydrolase (HAD) superfamily protein;(source:Araport11)
AT3G30122	AT3G30122.1	pseudogene similar to peptide chain release factor protein
AT3G42860	AT3G42860.1	zinc knuckle (CCHC-type) family protein;(source:Araport11)
AT3G42960	AT3G42960.1	Arabidopsis homolog of TASSELSEED2. Expressed specifically in tapetal cells.
AT3G43690	AT3G43690.1	transposable_element_gene;(source:Araport11);copia-like retrotransposon family protein, has a 1.4e-29 P-value blast match to gb|AAG52950.1| putative envelope protein (Endovir1-1) (Arabidopsis thaliana) (Ty1_Copia-family);(source:TAIR10)
AT3G45240	AT3G45240.1	Encodes a geminivirus Rep interacting kinase (GRIK; GRIK1/AT3G45240, GRIK2/AT5G60550). GRIKs are SnRK1 (SNF1-related kinases) activating kinases. Both GRIKs specifically bind to the SnRK1 catalytic subunit and phosphorylate the equivalent threonine residue in its activation loop in vitro. Involved in resistance to S. sclerotiorum, fungal sRNA target.
AT3G45320	AT3G45320.1	transmembrane protein;(source:Araport11)
AT3G45890	AT3G45890.1	Encodes RUS1 (root UVB sensitive 1), a protein that contains DUF647 (domain of unknown function 647), a domain highly conserved in eukaryotes. The primary root of rus1 is hypersensitive to very low-fluence-rate (VLF) UVB.
AT3G45970	AT3G45970.1	member of EXPANSIN-LIKE. Naming convention from the Expansin Working Group (Kende et al, 2004. Plant Mol Bio) The mRNA is cell-to-cell mobile.
AT3G46200	AT3G46200.1	Encodes a GDP-d-mannose pyrophosphohydrolase that is involved in the regulation of GDP-d-Man levels affecting ammonium sensitivity via modulation of protein N-glycosylation in the roots.
AT3G46300	AT3G46300.1	hypothetical protein;(source:Araport11)
AT3G46670	AT3G46670.1	UDP-glucosyl transferase 76E11;(source:Araport11)
AT3G46920	AT3G46920.1	kinase superfamily with octicosapeptide/Phox/Bem1p domain-containing protein;(source:Araport11)
AT3G47120	AT3G47120.1	GDS1is a member of the C3H-type zinc finger family of proteins. Mutants display growth defects due to reduced cell number and size.
AT3G47420	AT3G47420.1	Encodes a Pi starvation-responsive protein AtPS3. A member of the phosphate starvation-induced glycerol-3-phosphate permease gene family: AT3G47420(G3Pp1), AT4G25220(G3Pp2), AT1G30560(G3Pp3), AT4G17550(G3Pp4) and AT2G13100(G3Pp5). Its expression is responsive to phosphate (Pi) and not phosphite (Phi) in roots and shoots.
AT3G47430	AT3G47430.1	member of the peroxin11 (PEX11) gene family, located on the peroxisome membrane, controls peroxisome proliferation. The mRNA is cell-to-cell mobile.
AT3G47530	AT3G47530.1	Pentatricopeptide repeat (PPR) superfamily protein;(source:Araport11)
AT3G47730	AT3G47730.1	member of ATH subfamily
AT3G47910	AT3G47910.2	Ubiquitin carboxyl-terminal hydrolase-related protein;(source:Araport11)
AT3G47950	AT3G47950.1	mutant has Slight reduction in root and shoot growth; Exaggerated defects in salt stress; Plasma Membrane H+ ATPase
AT3G48000	AT3G48000.1	Encodes a putative (NAD+) aldehyde dehydrogenase.
AT3G48200	AT3G48200.1	transmembrane protein;(source:Araport11)
AT3G48420	AT3G48420.1	Haloacid dehalogenase-like hydrolase (HAD) superfamily protein;(source:Araport11)
AT3G48690	AT3G48690.1	Encodes a protein with carboxylesterase whose activity was tested using both pNA and 2,4-D-methyl.
AT3G48990	AT3G48990.1	Encodes an oxalyl-CoA synthetase and is required for oxalate degradation, for normal seed development, and for defense against an oxalate-producing fungal pathogen.
AT3G49170	AT3G49170.1	Tetratricopeptide repeat (TPR)-like superfamily protein;(source:Araport11)
AT3G49410	AT3G49410.1	Transcription factor IIIC, subunit 5;(source:Araport11)
AT3G49490	AT3G49490.1	hypothetical protein;(source:Araport11)
AT3G50040	AT3G50040.1	hypothetical protein;(source:Araport11)
AT3G50270	AT3G50270.1	HXXXD-type acyl-transferase family protein;(source:Araport11)
AT3G50810	AT3G50810.1	Uncharacterized protein family (UPF0497);(source:Araport11)
AT3G50940	AT3G50940.1	P-loop containing nucleoside triphosphate hydrolases superfamily protein;(source:Araport11)
AT3G51390	AT3G51390.1	DHHC-type zinc finger family protein;(source:Araport11)
AT3G51410	AT3G51410.1	hypothetical protein (DUF241);(source:Araport11)
AT3G51420	AT3G51420.1	Although this enzyme is predicted to encode a strictosidine synthase (SS), it lacks a conserved catalytic glutamate residue found in active SS enzymes and it is not expected to have SS activity.
AT3G51580	AT3G51580.2	transmembrane protein;(source:Araport11)
AT3G51600	AT3G51600.1	Predicted to encode a PR (pathogenesis-related) protein. Belongs to the lipid transfer protein (PR-14) family with the following members: At2g38540/LTP1, At2g38530/LTP2, At5g59320/LTP3, At5g59310/LTP4, At3g51600/LTP5, At3g08770/LTP6, At2g15050/LTP7, At2g18370/LTP8, At2g15325/LTP9, At5g01870/LTP10, At4g33355/LTP11, At3g51590/LTP12, At5g44265/LTP13, At5g62065/LTP14, At4g08530/LTP15.
AT3G51870	AT3G51870.1	Mitochondrial substrate carrier family protein;(source:Araport11)
AT3G51895	AT3G51895.1	Encodes a chloroplast-localized sulfate transporter.
AT3G52070	AT3G52070.1	RNA/RNP complex-1-interacting phosphatase;(source:Araport11)
AT3G52380	AT3G52380.1	Encodes a chloroplast RNA-binding protein that stabilizes chloroplast RNAs as evidenced by analyses of transcript accumulation in null mutants. Essential for seedling development (albino, strongly retarded growth even on sucrose-containing medium).
AT3G52605	AT3G52605.1	Natural antisense transcript overlaps with AT3G52610;(source:Araport11)
AT3G52780	AT3G52780.1	Purple acid phosphatases superfamily protein;(source:Araport11)
AT3G52840	AT3G52840.1	beta-galactosidase 2;(source:Araport11)
AT3G53130	AT3G53130.1	Lutein-deficient 1 (LUT1) required for lutein biosynthesis, member of the xanthophyll class of carotenoids. Involved in epsilon ring hydroxylation. Maps at 67.3 cM on chromosome 3.
AT3G53260	AT3G53260.1	Encodes phenylalanine lyase. Arabidopsis has four PALs: AT2G37040 (PAL1), AT3G53260 (PAL2), AT5G04230 (PAL3) and AT3G10340 (PAL4).
AT3G53420	AT3G53420.1	a member of the plasma membrane intrinsic protein subfamily PIP2. localizes to the plasma membrane and exhibits water transport activity in Xenopus oocyte. expressed specifically in the vascular bundles and protein level increases slightly during leaf dev. When expressed in yeast cells can conduct hydrogen peroxide into those cells.
AT3G53470	AT3G53470.2	2,3-bisphosphoglycerate-independent phosphoglycerate mutase;(source:Araport11)
AT3G53570	AT3G53570.1	a member of a CDC2-related kinase subfamily, the LAMMER kinases. activates STE12-dependent functions in yeast.
AT3G53690	AT3G53690.1	RING/U-box superfamily protein;(source:Araport11)
AT3G53810	AT3G53810.1	Concanavalin A-like lectin protein kinase family protein;(source:Araport11)
AT3G54090	AT3G54090.1	Encodes a fructokinase-like protein (AT3G54090/FLN1, AT1G69200/FLN2), a member of the pfkB-carbohydrate kinase family. FLN1 and FLN2 are potential plastidial thioredoxin z (TRX z) targets. Mutants display mutant chloroplast development, general plant growth and development defects and defects in PEP-dependent transcription.
AT3G54130	AT3G54130.1	Josephin family protein;(source:Araport11)
AT3G54160	AT3G54160.1	RNI-like superfamily protein;(source:Araport11)
AT3G54320	AT3G54320.1	WRINKLED1 encodes transcription factor of the AP2/ERWEBP class. Protein has two plant-specific (AP2/EREB) DNA-binding domains and is involved in the control of storage compound biosynthesis in Arabidopsis. Mutants have wrinkled seed phenotype, due to a defect in the incorporation of sucrose and glucose into triacylglycerols. Transgenic sGsL plants (21-day-old) grown on 6% sucrose for 24 hours had…
AT3G54900	AT3G54900.1	A.thaliana PICOT protein.It activates CAX1 gene Calcium transport activity.In other organisms, PICOT proteins appear to play a negative regulatory role in cellular stress responses.
AT3G55090	AT3G55090.1	Belongs to a clade of five Arabidopsis thaliana ABCG half-transporters that are required for synthesis of an effective suberin barrier in roots and seed coats (ABCG2, ABCG6, and ABCG20) and for synthesis of an intact pollen wall (ABCG1 and ABCG16).
AT3G55160	AT3G55160.1	THADA is an orphan gene in Arabidopsis thaliana. It is the only DUF2428 domain containing protein in the genome.
AT3G55340	AT3G55340.1	Plant-specific protein. Interacts with phragmoplastin, Rop1 and Rop2. Involved in cell plate formation.
AT3G55480	AT3G55480.2	Encodes PAT2, a putative beta-subunit of adaptor protein complex 3 (AP-3) that can partially complement the corresponding yeast mutant. Mediates the biogenesis and function of lytic vacuoles.
AT3G55560	AT3G55560.1	AT-hook protein of GA feedback 2;(source:Araport11)
AT3G55630	AT3G55630.3	Encodes one of the three folylpolyglutamate synthetase isoforms (FPGSs): FPGS1 (At5g05980, plastidic), FPGS2 (At3g10160, mitochondrial) and FPGS3 (At3g55630, cytosolic).
AT3G55740	AT3G55740.1	Encodes a proline transporter with affinity for gly betaine, proline, and GABA. Protein is expressed most highly in the roots.
AT3G55840	AT3G55840.1	Hs1pro-1 protein;(source:Araport11)
AT3G55870	AT3G55870.1	ADC synthase superfamily protein;(source:Araport11)
AT3G56030	AT3G56030.1	Tetratricopeptide repeat (TPR)-like superfamily protein;(source:Araport11)
AT3G56040	AT3G56040.1	UDP-glucose pyrophosphorylase 3;(source:Araport11)
AT3G56080	AT3G56080.1	S-adenosyl-L-methionine-dependent methyltransferases superfamily protein;(source:Araport11)
AT3G56160	AT3G56160.1	Sodium Bile acid symporter family;(source:Araport11)
AT3G56290	AT3G56290.1	potassium transporter;(source:Araport11)
AT3G56450	AT3G56450.1	member of alpha-SNAP Gene Family
AT3G56660	AT3G56660.1	basic region/leucine zipper motif protein 49;(source:Araport11)
AT3G56730	AT3G56730.2	Putative endonuclease or glycosyl hydrolase;(source:Araport11)
AT3G56820	AT3G56820.1	RmlC-type cupin;(source:Araport11)
AT3G57450	AT3G57450.1	hypothetical protein;(source:Araport11)
AT3G57590	AT3G57590.1	F-box and associated interaction domains-containing protein;(source:Araport11)
AT3G57770	AT3G57770.1	Protein kinase superfamily protein;(source:Araport11)
AT3G57810	AT3G57810.2	Cysteine proteinases superfamily protein;(source:Araport11)
AT3G57940	AT3G57940.1	GNAT acetyltransferase (DUF699);(source:Araport11)
AT3G57960	AT3G57960.1	Emsy N Terminus (ENT) domain-containing protein;(source:Araport11)
AT3G58180	AT3G58180.1	ARM repeat superfamily protein;(source:Araport11)
AT3G58240	AT3G58240.1	TRAF-like superfamily protein;(source:Araport11)
AT3G58270	AT3G58270.1	phospholipase-like protein (PEARLI 4) with TRAF-like domain protein;(source:Araport11)
AT3G58430	AT3G58430.1	MATH domain/coiled-coil protein;(source:Araport11)
AT3G58820	AT3G58820.1	F-box/RNI-like superfamily protein;(source:Araport11)
AT3G58975	AT3G58975.1	pseudogene of F-box family protein
AT3G59052	NA	NA
AT3G59080	AT3G59080.1	Eukaryotic aspartyl protease family protein;(source:Araport11)
AT3G59410	AT3G59410.2	Encodes an eIF2alpha kinase that can bind uncharged tRNA via its C-terminus and can phosphorylate both eIF2alpha homologues in Arabidopsis.
AT3G59490	AT3G59490.2	hypothetical protein;(source:Araport11)
AT3G59520	AT3G59520.1	RHOMBOID-like protein 13;(source:Araport11)
AT3G60130	AT3G60130.1	beta glucosidase 16;(source:Araport11)
AT3G60310	AT3G60310.1	acyl-CoA synthetase family protein;(source:Araport11)
AT3G60520	AT3G60520.1	zinc ion-binding protein;(source:Araport11)
AT3G60880	AT3G60880.2	Encodes a dihydropicolinate synthase involved in lysine biosynthesis. The enzyme is allosterically inhibited by lysine. It is predicted to localize to the cholorplast.
AT3G60910	AT3G60910.1	S-adenosyl-L-methionine-dependent methyltransferases superfamily protein;(source:Araport11)
AT3G61080	AT3G61080.1	Protein kinase superfamily protein;(source:Araport11)
AT3G61100	AT3G61100.1	Putative endonuclease or glycosyl hydrolase;(source:Araport11)
AT3G61200	AT3G61200.1	Thioesterase superfamily protein;(source:Araport11)
AT3G61320	AT3G61320.1	Encodes a bestrophin-like protein (Best1). Located in the stroma thylakoid membrane. Functions as a chloride ion channel. Proposed to modulate proton motive force partitioning by mediating chloride ion influx in the thylakoid lumen. Major isoform (based on transcript analysis), redundant function with AtBest2.
AT3G61430	AT3G61430.1	a member of the plasma membrane intrinsic protein subfamily PIP1. localizes to the plasma membrane and exhibits water transport activity in Xenopus oocyte. expressed ubiquitously and protein level decreases slightly during leaf development. The mRNA is cell-to-cell mobile.
AT3G61700	AT3G61700.2	helicase with zinc finger protein;(source:Araport11)
AT3G62090	AT3G62090.2	encodes a novel Myc-related bHLH transcription factor, which physically associated with APRR1/TOC1 and is a member of PIF3 transcription factor family.
AT3G62330	AT3G62330.1	Zinc knuckle (CCHC-type) family protein;(source:Araport11)
AT3G62430	AT3G62430.1	Protein with RNI-like/FBD-like domain;(source:Araport11)
AT3G62600	AT3G62600.1	J domain protein localized in ER lumen. Can partially compensate for the growth defect in jem1 scj1 mutant yeast. Forms a complex SDF2-ERdj3B-BiP that is required for the proper accumulation of the surface-exposed leucine-rich repeat receptor kinases EFR. EFR is involved in PAMP (pathogen associated molecular patterns) triggered immunity.
AT3G62840	AT3G62840.1	Small nuclear ribonucleoprotein family protein;(source:Araport11)
AT3G63060	AT3G63060.1	EDL3 is an F-box protein involved that mediated the regulation of abscisic acid signalling.
AT3G63340	AT3G63340.2	kinase superfamily protein;(source:Araport11)
AT3G63375	AT3G63375.1	Encodes a microRNA that targets ARF family members ARF6 and ARF8. MicroRNAs are regulatory RNAs with a mature length of ~21-nucleotides that are processed from hairpin precursors by Dicer-like enzymes. MicroRNAs can negatively regulate gene expression by attenuating translation or by directing mRNA cleavage.Mature sequence: UGAAGCUGCCAGCAUGAUCUA
AT3G63390	AT3G63390.1	hypothetical protein;(source:Araport11)
AT3G63520	AT3G63520.1	Encodes a protein with 9-<i>cis</i>-epoxycarotenoid dioxygenase activity. The enzyme was shown to act on a variety of carotenoid including &#946;-carotene, lutein, zeaxanthin, and all-<i>trans</i>-violaxanthin. When those compounds are used as substrates, the major reaction product detected is a C14 dialdehyde: 4,9-dimethyldodeca-2,4,6,8,10-pentaene-1,12-dial. The enzyme did not cleave as efficie…
AT3G66652	AT3G66652.1	fip1 motif-containing protein;(source:Araport11)
AT4G00040	AT4G00040.1	Chalcone and stilbene synthase family protein;(source:Araport11)
AT4G00150	AT4G00150.1	Belongs to one of the LOM (LOST MERISTEMS) genes: AT2G45160 (LOM1), AT3G60630 (LOM2) and AT4G00150 (LOM3). LOM1 and LOM2 promote cell differentiation at the periphery of shoot meristems and help to maintain their polar organization.
AT4G00520	AT4G00520.2	Acyl-CoA thioesterase family protein;(source:Araport11)
AT4G00695	AT4G00695.3	Spc97/Spc98 family of spindle pole body (SBP) component;(source:Araport11)
AT4G00760	AT4G00760.1	Encodes a response-regulator like protein.
AT4G00800	AT4G00800.1	transducin family protein / WD-40 repeat family protein;(source:Araport11)
AT4G00930	AT4G00930.1	Encodes COP1-interacting protein CIP4.1.
AT4G01510	AT4G01510.1	Arv1-like protein;(source:Araport11)
AT4G01610	AT4G01610.1	Encodes a capase involved in stress induced cell death. Activity detected in leaf and cell culture.
AT4G01650	AT4G01650.1	Polyketide cyclase / dehydrase and lipid transport protein;(source:Araport11)
AT4G01935	AT4G01935.1	insulin-induced protein;(source:Araport11)
AT4G01985	AT4G01985.1	hypothetical protein;(source:Araport11)
AT4G02020	AT4G02020.1	Encodes a polycomb group protein. Forms part of a large protein complex that can include VRN2 (VERNALIZATION 2), VIN3 (VERNALIZATION INSENSITIVE 3) and polycomb group proteins FERTILIZATION INDEPENDENT ENDOSPERM (FIE) and CURLY LEAF (CLF). The complex has a role in establishing FLC (FLOWERING LOCUS C) repression during vernalization. Performs a partially redundant role to MEA in controlling seed …
AT4G02140	AT4G02140.1	hypothetical protein;(source:Araport11)
AT4G02390	AT4G02390.1	Encodes a DNA dependent nuclear poly (ADP-ribose) polymerase (E.C.2.4.2.30), thought to be involved in post-translational modification .
AT4G02485	AT4G02485.1	2-oxoglutarate (2OG) and Fe(II)-dependent oxygenase superfamily protein;(source:Araport11)
AT4G02730	AT4G02730.1	Transducin/WD40 repeat-like superfamily protein;(source:Araport11)
AT4G02740	AT4G02740.1	F-box/RNI-like superfamily protein;(source:Araport11)
AT4G02750	AT4G02750.1	Tetratricopeptide repeat (TPR)-like superfamily protein;(source:Araport11)
AT4G03090	AT4G03090.1	AtNDX negatively regulates ABI4 expression during ABA signaling.
AT4G03220	AT4G03220.1	Protein with RNI-like/FBD-like domain;(source:Araport11)
AT4G03230	AT4G03230.1	G-type lectin S-receptor-like Serine/Threonine-kinase;(source:Araport11)
AT4G03260	AT4G03260.1	MASP1 overexpression promotes growth during drought and promotes microtubule stability and recovery after stress as well as microtubule bundling.MASP1 growth promotion and microtubule stabilization activities are dependent upon serine 670 phosphorylation. MASP1 binds microtubules;this activity is not affected by MASP1 phosphorylation status.MASP1 protein levels are induced by drought post-transcr…
AT4G03400	AT4G03400.1	Encodes a GH3-related gene involved in red light-specific hypocotyl elongation. Analysis of sense and antisense transgenic plants suggests that DFL2 is located downstream of red light signal transduction and determines the degree of hypocotyl elongation.
AT4G03430	AT4G03430.1	Encodes a nuclear protein similar to the human U5 small ribonucleoprotein-associated 102-kD protein and to the yeast pre-mRNA splicing factors Prp1p and Prp6p. STA1 expression is upregulated by cold stress, and the sta1-1 mutant is defective in the splicing of the cold-induced COR15A gene. Luciferase imaging was used to isolate a recessive mutant, sta1-1, with enhanced stability of the normally u…
AT4G03443	AT4G03443.1	hypothetical protein;(source:Araport11)
AT4G03560	AT4G03560.1	Encodes a depolarization-activated Ca(2+) channel. Anti-sense experiments with this gene as well as Sucrose-H(+) symporters and complementation of yeast sucrose uptake mutant cch1 suggest that this protein mediates a voltage-activated Ca(2+ )influx. Mutants lack detectable SV channel activity suggesting TPC1 is essential component of the SV channel. Patch clamp analysis of loss of function mutati…
AT4G03635	AT4G03635.1	F-box/LRR protein;(source:Araport11)
AT4G04220	AT4G04220.1	receptor like protein 46;(source:Araport11)
AT4G04490	AT4G04490.1	Encodes a cysteine-rich receptor-like protein kinase.
AT4G04620	AT4G04620.1	Autophagy protein.
AT4G05390	AT4G05390.1	Encodes a root-type ferredoxin:NADP(H) oxidoreductase.
AT4G05440	AT4G05440.1	Plays a role in pollen development and modulating DNA replication via interaction with MCM4 and MCM7 of the pre-replication complex.
AT4G06676	AT4G06676.1	etoposide-induced protein;(source:Araport11)
AT4G07950	AT4G07950.1	DNA-directed RNA polymerase, subunit M, archaeal;(source:Araport11)
AT4G08093	AT4G08093.1	pseudogene of dihydroorotate dehydrogenase;(source:Araport11)
AT4G08110	AT4G08110.1	transposable_element_gene;(source:Araport11);CACTA-like transposase family (Ptta/En/Spm), has a 4.2e-66 P-value blast match to At5g29026.1/8-244 CACTA-like transposase family (Ptta/En/Spm) (CACTA-element) (Arabidopsis thaliana);(source:TAIR10)
AT4G08910	AT4G08910.1	homeobox protein;(source:Araport11)
AT4G09500	AT4G09500.2	Glycosyltransferase which negatively regulates hypoxia stress response.
AT4G09810	AT4G09810.1	Nucleotide-sugar transporter family protein. Can function in yeast as glucose transporter.
AT4G10070	AT4G10070.1	KH domain-containing protein;(source:Araport11)
AT4G10200	AT4G10200.1	TTF-type zinc finger protein with HAT dimerization domain-containing protein;(source:Araport11)
AT4G10390	AT4G10390.1	Protein kinase superfamily protein;(source:Araport11)
AT4G10400	AT4G10400.1	F-box/RNI-like/FBD-like domains-containing protein;(source:Araport11)
AT4G10550	AT4G10550.3	Subtilase family protein;(source:Araport11)
AT4G10600	AT4G10600.1	RING/FYVE/PHD zinc finger superfamily protein;(source:Araport11)
AT4G11840	AT4G11840.1	member of C2-PLD subfamily
AT4G12030	AT4G12030.2	Required for the biosynthesis of methionine-derived glucosinolates. Involved in the transport of 2-keto acids between chloroplasts and the cytosol.
AT4G12320	AT4G12320.1	member of CYP706A
AT4G12382	AT4G12382.1	F-box family protein;(source:Araport11)
AT4G12560	AT4G12560.1	Encodes CPR1 (Constitutive Expresser of PR Genes 1, also known as CPR30), a F-Box protein that functions as a negative regulator of defense response and targets resistance proteins.
AT4G12570	AT4G12570.1	Knock-out mutants showed accelerated senescence of leaves. The mRNA is cell-to-cell mobile.
AT4G12910	AT4G12910.1	serine carboxypeptidase-like 20;(source:Araport11)
AT4G12970	AT4G12970.1	Encodes a cysteine-rich peptide, a secretory factor that is produced in the mesophyll cells and acts on the epidermis to increase stomatal formation. Its mature form is a 45-aa peptide with three intramolecular disulfide bonds. It is proposed that STOMAGEN increases stomatal number by competing with two negative regulators of stomatal density, EPF1 and EPF2. STOMAGEN has been shown to compete wit…
AT4G13040	AT4G13040.3	Encodes a member of the AP2/EREBP transcription factor family that has only one AP2 domain. It is a positive regulator of disease defense that functions upstream of SA accumulation.
AT4G13100	AT4G13100.2	RING/U-box superfamily protein;(source:Araport11)
AT4G13110	AT4G13110.1	BSD domain-containing protein;(source:Araport11)
AT4G13200	AT4G13200.1	Plastoglobular protein which is involved in chloroplast function and thylakoid formation.
AT4G13493	AT4G13493.1	Encodes a microRNA of unknown function. MicroRNAs are regulatory RNAs with a mature length of ~21-nucleotides that are processed from hairpin precursors by Dicer-like enzymes. MicroRNAs can negatively regulate gene expression by attenuating translation or by directing mRNA cleavage. Mature sequence: UAAGAUCCGGACUACAACAAAG
AT4G13495	AT4G13495.1	other_RNA;(source:Araport11)
AT4G13650	AT4G13650.1	Pentatricopeptide repeat (PPR) superfamily protein;(source:Araport11)
AT4G13670	AT4G13670.1	plastid transcriptionally active 5;(source:Araport11)
AT4G14300	AT4G14300.1	Belongs to a member of the RNA-binding glycine-rich (RBG) gene superfamily.
AT4G14430	AT4G14430.1	Encodes a peroxisomal delta3, delta2-enoyl CoA isomerase, involved in unsaturated fatty acid degradation. This enzyme might also be involved in the conversion of indole-3-butyric acid to indole-3-acetic acid via a beta-oxidation-like pathway.
AT4G14660	AT4G14660.1	Non-catalytic subunit specific to DNA-directed RNA polymerase V; homologous to budding yeast RPB7
AT4G14716	AT4G14716.1	Encodes an acireductone dioxygenase that is activated by interaction with a heterotrimeric G protein beta subunit. It is a metalloenzyme and is likely involved in the methionine salvage pathway.
AT4G14860	AT4G14860.1	ovate family protein 11;(source:Araport11)
AT4G15040	AT4G15040.1	Subtilisin-like serine endopeptidase family protein;(source:Araport11)
AT4G15090	AT4G15090.1	Encodes a nuclear localized protein involved in far red light response signaling. Loss of function mutants are defective in far red light responses. For example:prevents leaf senescence under high ratio of red/far-red light conditions.Interacts with homologous gene FHY3.
AT4G15258	AT4G15258.1	Encodes a C/D box snoRNA (snoR37-2). Gb: AJ505638
AT4G15260	AT4G15260.1	UDP-Glycosyltransferase superfamily protein;(source:Araport11)
AT4G15545	AT4G15545.1	NAI1 interacting protein, involved in ER body formation.
AT4G15550	AT4G15550.1	UDP-glucose:indole-3-acetate beta-D-glucosyltransferase
AT4G15800	AT4G15800.1	Member of a diversely expressed predicted peptide family showing sequence similarity to tobacco Rapid Alkalinization Factor (RALF), and is believed to play an essential role in the physiology of Arabidopsis. Consists of a single exon and is characterized by a conserved C-terminal motif and N-terminal signal peptide. The mRNA is cell-to-cell mobile.
AT4G16070	AT4G16070.1	lipase class 3 family protein;(source:Araport11)
AT4G16280	AT4G16280.2	Involved in the promotion of the transition of the vegetative meristem to reproductive development. Four forms of the protein (alpha, beta, delta and gamma) are produced by alternative splicing. Involved in RNA-mediated chromatin silencing. At one point it was believed to act as an abscisic acid receptor but the paper describing that function was retracted.
AT4G16410	AT4G16410.1	transmembrane protein;(source:Araport11)
AT4G16540	AT4G16540.1	Heat shock protein HSP20/alpha crystallin family;(source:Araport11)
AT4G16560	AT4G16560.1	HSP20-like chaperone;(source:Araport11)
AT4G16590	AT4G16590.1	encodes a gene similar to cellulose synthase
AT4G16670	AT4G16670.1	FORKED-LIKE family member, part of Group 3 (Group 1 consists of FKD1, FL1-FL3; Group 2 consists of FL4 and FL8 and Group 3 consists of FL5- FL7). May coordinate leaf size with vein density, where Group 1 members and Group 3 members have opposing functions.
AT4G16900	AT4G16900.1	Disease resistance protein (TIR-NBS-LRR class) family;(source:Araport11)
AT4G17020	AT4G17020.3	transcription factor-like protein;(source:Araport11)
AT4G17098	AT4G17098.1	Natural antisense transcript overlaps with AT4G17100;(source:Araport11)
AT4G17180	AT4G17180.1	O-Glycosyl hydrolases family 17 protein;(source:Araport11)
AT4G17410	AT4G17410.3	PQT3 is a nuclear localized E3 ligase involved in negative regulation of stress tolerance.PRMT4b is a substrate of PQT3.
AT4G17470	AT4G17470.1	alpha/beta-Hydrolases superfamily protein;(source:Araport11)
AT4G17550	AT4G17550.1	Encodes a member of the phosphate starvation-induced glycerol-3-phosphate permease gene family: AT3G47420(G3Pp1), AT4G25220(G3Pp2), AT1G30560(G3Pp3), AT4G17550(G3Pp4) and AT2G13100(G3Pp5).
AT4G17915	AT4G17915.1	pseudogene of pentatricopeptide (PPR) repeat-containing/C3HC4-type RING finger containing protein
AT4G18140	AT4G18140.1	Encodes a SCP1-like small phosphatase (SSP). Three SSPs form a unique group with long N-terminal extensions: AT5G46410 (SSP4), AT5G11860 (SSP5), AT4G18140 (SSP4b). SSP4 and SSP4b were localized exclusively in the nuclei, whereas SSP5 accumulated in both nuclei and cytoplasm. All three SSPs encodes active CTD phosphatases like animal SCP1 family proteins, with distinct substrate specificities: SSP…
AT4G18230	AT4G18230.1	UDP-N-acetylglucosamine transferase subunit ALG14-like protein;(source:Araport11)
AT4G18550	AT4G18550.1	DSEL is cytosolic acylhydrolase that shows prefential lipase activity against the sn-1 position of several classes of lipids, including 1,3-diacylglycerols and 1-monoacylglycerols. Overexpression of DSEL leads to increased peroxisome and oil body levels in cotyledons and reduced beta-oxidation activity in seedlings.
AT4G18580	AT4G18580.1	hypothetical protein;(source:Araport11)
AT4G18780	AT4G18780.1	Encodes a member of the cellulose synthase family involved in secondary cell wall biosynthesis. Mutants have abnormal xylem formation, reduced cellulose content, and enhanced drought and osmotic stress tolerance. Mediates resistance towards bacterial pathogens via ABA. Confers resistance towards bacterial and fungal pathogens, independent of salicylic acid, ethylene and jasmonate signaling.
AT4G18970	AT4G18970.2	GDSL-motif esterase/acyltransferase/lipase. Enzyme group with broad substrate specificity that may catalyze acyltransfer or hydrolase reactions with lipid and non-lipid substrates.
AT4G19030	AT4G19030.1	an aquaporin whose expression level is reduced by ABA, NaCl, dark, and desiccation. is expressed at relatively low levels under normal conditions. Also functions in arsenite transport and tolerance.
AT4G19060	AT4G19060.1	P-loop containing nucleoside triphosphate hydrolases superfamily protein;(source:Araport11)
AT4G19130	AT4G19130.1	Replication factor-A protein 1-like protein;(source:Araport11)
AT4G19140	AT4G19140.1	exopolysaccharide production negative regulator;(source:Araport11)
AT4G19170	AT4G19170.1	Encodes a chloroplast-targeted member of a family of enzymes similar to nine-cis-epoxycarotenoid dioxygenase that acts as a major regulator of carotenoid degradation during dark-induced leaf senescence.. The mRNA is cell-to-cell mobile.
AT4G19260	AT4G19260.1	Galactose oxidase/kelch repeat superfamily protein;(source:Araport11)
AT4G19440	AT4G19440.1	Tetratricopeptide repeat (TPR)-like superfamily protein;(source:Araport11)
AT4G19610	AT4G19610.1	nucleotide/nucleic acid binding protein;(source:Araport11)
AT4G20480	AT4G20480.1	Putative endonuclease or glycosyl hydrolase;(source:Araport11)
AT4G20840	AT4G20840.1	Encodes an oligogalacturonide oxidase that inactivates the elicitor-active oligogalacturonides (OGs).
AT4G20860	AT4G20860.1	involved in the generation of H2O2 from reduced compounds
AT4G20910	AT4G20910.1	Encodes an enhancer of hua1 and hua2 tha acts to specify reproductive organ identities and to repress A gene function. HEN1 also shares AG's non-homeotic function in controlling floral determinacy. Mutants display corymb-like inflorescences. HEN1 is a methyltransferase that methylates miRNAs and siRNAs on the ribose of the last nucleotide. The 3'-end methylation probably protects the 3' ends of t…
AT4G21190	AT4G21190.1	Pentatricopeptide repeat (PPR) superfamily protein;(source:Araport11)
AT4G21410	AT4G21410.1	Encodes a cysteine-rich receptor-like protein kinase.
AT4G21570	AT4G21570.1	organic solute transporter ostalpha protein (DUF300);(source:Araport11)
AT4G21700	AT4G21700.1	DUF2921 family protein, putative (DUF2921);(source:Araport11)
AT4G21880	AT4G21880.1	Pentatricopeptide repeat (PPR) superfamily protein;(source:Araport11)
AT4G21940	AT4G21940.2	member of Calcium Dependent Protein Kinase
AT4G22050	AT4G22050.1	Eukaryotic aspartyl protease family protein;(source:Araport11)
AT4G22120	AT4G22120.1	Calcium-permeable stretch activated cation channel.
AT4G22233	AT4G22233.1	Natural antisense transcript overlaps with AT4G22235;(source:Araport11)
AT4G22250	AT4G22250.1	RING/U-box superfamily protein;(source:Araport11)
AT4G22380	AT4G22380.1	Ribosomal protein L7Ae/L30e/S12e/Gadd45 family protein;(source:Araport11)
AT4G23190	AT4G23190.1	Encodes putative receptor-like protein kinase that is induced by the soil-borne vascular bacteria, Ralstonia solanacearum. Naming convention from Chen et al 2003 (PMID 14756307)
AT4G23300	AT4G23300.1	Encodes a cysteine-rich receptor-like protein kinase.
AT4G23530	AT4G23530.1	ROH1, putative (DUF793);(source:Araport11)
AT4G23840	AT4G23840.1	Leucine-rich repeat (LRR) family protein;(source:Araport11)
AT4G23920	AT4G23920.1	Encodes a protein with UDP-D-glucose 4-epimerase activity. Involved in growth and cell wall carbohydrate biosynthesis.
AT4G24190	AT4G24190.1	encodes an ortholog of GRP94, an ER-resident HSP90-like protein and is involved in regulation of meristem size and organization. Single and double mutant analyses suggest that SHD may be required for the correct folding and/or complex formation of CLV proteins. Lines carrying recessive mutations in this locus exhibits expanded shoot meristems, disorganized root meristems, and defective pollen tub…
AT4G24320	AT4G24320.1	Ubiquitin carboxyl-terminal hydrolase family protein;(source:Araport11)
AT4G24480	AT4G24480.1	Protein kinase superfamily protein;(source:Araport11)
AT4G24500	AT4G24500.1	Encodes a proline-rich protein SICKLE (SIC). Required for development and abiotic stress tolerance. Involved in microRNA biogenesis. It is involved in mRNA splicing. It is a single copy gene in Arabidopsis and likely specific to higher plants. Along with RCN1, it functions in regulating auxin transport processes in part by regulating the recycling of PIN1 and PIN2 auxin transporters. It is requir…
AT4G25100	AT4G25100.1	Fe-superoxide dismutase
AT4G25170	AT4G25170.2	Uncharacterized conserved protein (UCP012943);(source:Araport11)
AT4G25290	AT4G25290.1	DNA photolyase;(source:Araport11)
AT4G25670	AT4G25670.1	stress response NST1-like protein;(source:Araport11)
AT4G25690	AT4G25690.1	stress response NST1-like protein;(source:Araport11)
AT4G25700	AT4G25700.1	Converts beta-carotene to zeaxanthin via cryptoxanthin.
AT4G25707	AT4G25707.1	This gene encodes a small protein and has either evidence of transcription or purifying selection.
AT4G25710	AT4G25710.1	Galactose oxidase/kelch repeat superfamily protein;(source:Araport11)
AT4G25850	AT4G25850.1	OSBP(oxysterol binding protein)-related protein 4B;(source:Araport11)
AT4G25980	AT4G25980.1	peroxidase superfamily protein;(source:Araport11)
AT4G26230	AT4G26230.1	Ribosomal protein L31e family protein;(source:Araport11)
AT4G26710	AT4G26710.1	Member of V-ATPase family. Vacuolar-type H + -ATPase (V-ATPase) is a multisubunit proton pump located on the endomembranes.
AT4G26770	AT4G26770.1	Phosphatidate cytidylyltransferase family protein;(source:Araport11)
AT4G27050	AT4G27050.1	F-box/RNI-like superfamily protein;(source:Araport11)
AT4G27410	AT4G27410.3	Encodes a NAC transcription factor induced in response to desiccation. It is localized to the nucleus and acts as a transcriptional activator in ABA-mediated dehydration response.
AT4G27730	AT4G27730.1	oligopeptide transporter
AT4G27780	AT4G27780.1	Encodes acyl-CoA-binding protein with ankyrin repeats The mRNA is cell-to-cell mobile.
AT4G27820	AT4G27820.1	beta glucosidase 9;(source:Araport11)
AT4G27990	AT4G27990.1	One of four Arabidopsis homologs of bacterial ymlg proteins.
AT4G28088	AT4G28088.1	Low temperature and salt responsive protein family;(source:Araport11)
AT4G28150	AT4G28150.1	hypothetical protein (DUF789);(source:Araport11)
AT4G28210	AT4G28210.1	embryo defective 1923;(source:Araport11)
AT4G28290	AT4G28290.1	hypothetical protein;(source:Araport11)
AT4G28330	AT4G28330.1	pyrroline-5-carboxylate reductase;(source:Araport11)
AT4G28450	AT4G28450.1	This gene is predicted to encode a protein with a DWD motif. It can bind to DDB1a in Y2H assays and may be involved in the formation of a CUL4-based E3 ubiquitin ligase
AT4G28590	AT4G28590.1	Encodes a dual-targeted nuclear/plastidial phytochrome signaling component required for PEP assembly. It controls PhAPG expression primarily from the nucleus by interacting with phytochromes and promoting their localization to photobodies for the degradation of the transcriptional regulators PIF1 and PIF3. RCB-dependent PIF degradation in the nucleus signals the plastids for PEP assembly and PhAP…
AT4G28600	AT4G28600.1	encodes a calmodulin-binding protein that is expressed in pollen, suspension culture cells, flowers, and fruits.
AT4G29070	AT4G29070.1	Phospholipase A2 family protein;(source:Araport11)
AT4G29400	AT4G29400.1	oxidoreductase/transition metal ion-binding protein (DUF3531);(source:Araport11)
AT4G29820	AT4G29820.1	Encodes a homolog of the protein CFI-25, a polyadenylation factor subunit.
AT4G29905	AT4G29905.1	hypothetical protein;(source:Araport11)
AT4G30000	AT4G30000.2	Dihydropterin pyrophosphokinase / Dihydropteroate synthase;(source:Araport11)
AT4G30180	AT4G30180.1	hypothetical protein;(source:Araport11)
AT4G30210	AT4G30210.1	Encodes NADPH-cytochrome P450 reductase that catalyzes the first oxidative step of the phenylpropanoid general pathway. The mRNA is cell-to-cell mobile.
AT4G30400	AT4G30400.1	RING/U-box superfamily protein;(source:Araport11)
AT4G30500	AT4G30500.1	transmembrane protein (DUF788);(source:Araport11)
AT4G30630	AT4G30630.1	hypothetical protein;(source:Araport11)
AT4G31120	AT4G31120.1	Involved in vernalization. Required for epigenetic silencing of FLC, and for vernalization-mediated histone modification.
AT4G31370	AT4G31370.1	fasciclin-like arabinogalactan-protein, putative (FLA5)
AT4G32430	AT4G32430.1	GRS1 is a mitochondrial PLS-type PRR protein required for RNA editing and plant development.
AT4G32440	AT4G32440.2	Plant Tudor-like RNA-binding protein;(source:Araport11)
AT4G32670	AT4G32670.1	RING/FYVE/PHD zinc finger superfamily protein;(source:Araport11)
AT4G33030	AT4G33030.1	involved in sulfolipid biosynthesis The mRNA is cell-to-cell mobile.
AT4G33280	AT4G33280.1	AP2/B3-like transcriptional factor family protein;(source:Araport11)
AT4G33490	AT4G33490.2	Eukaryotic aspartyl protease family protein;(source:Araport11)
AT4G33495	AT4G33495.1	A member of the RPD gene family - there are13 annotated genes and one EST encoding RPD1-like proteins in Arabidopsis. Shows no homology to any protein of known function. Abundant expression found in the shoot apex and the root. rpd1 mutant is a temperature-sensitive mutant isolated on the basis of the impairment in adventitious roots formation in hypocotyl region. Also, disruption of the RPD1 gen…
AT4G33660	AT4G33660.1	cysteine-rich TM module stress tolerance protein;(source:Araport11)
AT4G33670	AT4G33670.1	Encodes a L-galactose dehydrogenase, involved in ascorbate biosynthesis
AT4G33760	AT4G33760.1	Aminoacyl tRNA synthetase functions in SAM maintenance.
AT4G33910	AT4G33910.1	2-oxoglutarate (2OG) and Fe(II)-dependent oxygenase superfamily protein;(source:Araport11)
AT4G34200	AT4G34200.1	Encodes a 3-phosphoglycerate dehydrogenase that is essential for embryo and pollen development.
AT4G34240	AT4G34240.1	Encodes an aldehyde dehydrogenase induced by ABA and dehydration that can oxidize saturated aliphatic aldehydes. It is also able to oxidize beta-unsaturated aldehydes, but not aromatic aldehydes. ALDH3I1 was able to use both NAD+ and NADP+ as cofactors.
AT4G34250	AT4G34250.1	Encodes KCS16, a member of the 3-ketoacyl-CoA synthase family involved in the biosynthesis of VLCFA (very long chain fatty acids).
AT4G34620	AT4G34620.1	Encodes ribosomal protein S16, has embryo-defective lethal mutant phenotype
AT4G35420	AT4G35420.1	Encodes DRL1 (Dihydroflavonol 4-reductase-like1), a closely related homolog of the rice anther-specific gene OsDFR2. DRL1 may be involved in a metabolic pathway essential for pollen wall development and male fertility. Mutant plants have impaired pollen formation and seed production.
AT4G35430	AT4G35430.1	hypothetical protein;(source:Araport11)
AT4G35680	AT4G35680.1	selection/upkeep of intraepithelial T-cells protein;(source:Araport11)
AT4G35920	AT4G35920.1	Encodes an integral plasma membrane protein. Functionally complements the yeast mid1 mutant, a deficiency of Ca2+ influx. Involved in Ca2+ influx and mechanical sensing in roots. An over-expression line showed increased Ca2+ uptake than the wild type plant. The primary root of a knock-out mutant failed to penetrate a harder agar medium from a softer medium.
AT4G35985	AT4G35985.1	Senescence/dehydration-associated protein-like protein;(source:Araport11)
AT4G36090	AT4G36090.3	oxidoreductase, 2OG-Fe(II) oxygenase family protein;(source:Araport11)
AT4G36250	AT4G36250.1	Encodes a putative aldehyde dehydrogenase. The gene is not responsive to osmotic stress and is expressed constitutively at a low level in plantlets and root cultures.
AT4G36690	AT4G36690.1	Regulates flowering time and displays a redundant role in pollen tube growth together with AtU2AF65b.
AT4G37090	AT4G37090.1	UDP-N-acetylmuramoyl-L-alanyl-D-glutamate-2, 6-diaminopimelate ligase;(source:Araport11)
AT4G37400	AT4G37400.1	member of CYP81F
AT4G37925	AT4G37925.1	Encodes subunit NDH-M of NAD(P)H:plastoquinone dehydrogenase complex (Ndh complex) present in the thylakoid membrane of chloroplasts. This subunit is thought to be required for Ndh complex assembly.
AT4G38010	AT4G38010.1	Pentatricopeptide repeat (PPR-like) superfamily protein;(source:Araport11)
AT4G38020	AT4G38020.1	tRNA/rRNA methyltransferase (SpoU) family protein;(source:Araport11)
AT4G38090	AT4G38090.1	ribosomal protein S5 domain protein;(source:Araport11)
AT4G38440	AT4G38440.1	Encodes MINIYO (IYO), a positive regulator of transcriptional elongation that is essential for cells to initiate differentiation.
AT4G38490	AT4G38490.1	transmembrane protein;(source:Araport11)
AT4G39361	AT4G39361.1	snoRNA;(source:Araport11)
AT4G39570	AT4G39570.1	Galactose oxidase/kelch repeat superfamily protein;(source:Araport11)
AT4G39925	AT4G39925.1	AT hook motif DNA-binding family protein;(source:Araport11)
AT4G40042	AT4G40042.1	Microsomal signal peptidase 12 kDa subunit (SPC12);(source:Araport11)
AT5G01270	AT5G01270.2	Encodes CPL2, a carboxyl-terminal domain (CTD) phosphatase that dephosphorylates CTD Ser5-PO4 of the RNA polymerase II complex. Regulates plant growth, stress and auxin responses.
AT5G01520	AT5G01520.1	Encodes a cytosolic RING-type E3 ubiquitin (Ub) ligase that is critical for ABA and high salinity responses during germination. AtAIRP2 and SDIR1 likely play a combinatory role in ABA signaling and the response to high salt in Arabidopsis.
AT5G01580	AT5G01580.1	thiol reductase in OAS metabolism
AT5G01712	NA	NA
AT5G01870	AT5G01870.1	Predicted to encode a PR (pathogenesis-related) protein. Belongs to the lipid transfer protein (PR-14) family with the following members: At2g38540/LTP1, At2g38530/LTP2, At5g59320/LTP3, At5g59310/LTP4, At3g51600/LTP5, At3g08770/LTP6, At2g15050/LTP7, At2g18370/LTP8, At2g15325/LTP9, At5g01870/LTP10, At4g33355/LTP11, At3g51590/LTP12, At5g44265/LTP13, At5g62065/LTP14, At4g08530/LTP15.
AT5G01881	AT5G01881.1	transmembrane protein;(source:Araport11)
AT5G01920	AT5G01920.1	Chloroplast thylakoid protein kinase STN8 is specific in phosphorylation of N-terminal threonine residues in D1, D2 and CP43 proteins, and Thr-4 in PsbH protein of photosystem II. Phosphorylation of Thr-4 in the wild type required both light and prior phosphorylation at Thr-2.
AT5G02060	AT5G02060.1	Uncharacterized protein family (UPF0497);(source:Araport11)
AT5G02150	AT5G02150.1	Encodes one of the Arabidopsis orthologs of the human Hsp70-binding protein 1 (HspBP-1) and yeast Fes1p: Fes1A (AT3G09350), Fes1B (AT3G53800), Fes1C (AT5G02150).
AT5G02580	AT5G02580.1	argininosuccinate lyase;(source:Araport11)
AT5G02650	AT5G02650.1	hypothetical protein;(source:Araport11)
AT5G02770	AT5G02770.1	Encodes a conserved eukaryotic protein with homology to the human RNA binding protein CIP29 that localizes to the nucleus. Mutants accumulate more poly(A) mRNAs in the nucleus, likely resulting from reduced mRNA export activity.
AT5G02810	AT5G02810.1	PRR7 and PRR9 are partially redundant essential components of a temperature-sensitive circadian system. CCA1 and LHY had a positive effect on PRR7 expression levels. Acts as transcriptional repressor of CCA1 and LHY. Acts additively with EC, PRR5 and PRR9 to regulate hypocotyl growth under photoperiodic conditions.
AT5G02890	AT5G02890.1	Encodes a protein with similarity to transferases in plants and fungi.
AT5G03100	AT5G03100.1	F-box/RNI-like superfamily protein, expressed in the peroxisome.
AT5G03160	AT5G03160.1	J domain protein localized in ER lumen. Can partially compensate for the growth defect in jem1 scj1 mutant yeast.
AT5G03230	AT5G03230.1	senescence regulator (Protein of unknown function, DUF584);(source:Araport11)
AT5G03250	AT5G03250.1	Phototropic-responsive NPH3 family protein;(source:Araport11)
AT5G03450	AT5G03450.1	Transducin/WD40 repeat-like superfamily protein;(source:Araport11)
AT5G03510	AT5G03510.1	C2H2-type zinc finger family protein;(source:Araport11)
AT5G03555	AT5G03555.1	Encodes PLUTO (plastidic nucleobase transporter), a member of the Nucleobase:Cation-Symporter1 protein family, capable of transporting purine and pyrimidine nucleobases.
AT5G03905	AT5G03905.1	Iron-sulfur cluster biosynthesis family protein;(source:Araport11)
AT5G03970	AT5G03970.1	F-box associated ubiquitination effector family protein;(source:Araport11)
AT5G04070	AT5G04070.1	NAD(P)-binding Rossmann-fold superfamily protein;(source:Araport11)
AT5G04140	AT5G04140.2	Encodes a gene whose sequence is similar to ferredoxin dependent glutamate synthase (Fd-GOGAT). Expression in leaves is induced by light and sucrose. Proposed to be involved in photorespiration and nitrogen assimilation. The mRNA is cell-to-cell mobile.
AT5G04250	AT5G04250.1	Cysteine proteinases superfamily protein;(source:Araport11)
AT5G04770	AT5G04770.1	Encodes a member of the cationic amino acid transporter (CAT) subfamily of amino acid polyamine choline transporters. Does not mediate efficient uptake of basic amino acids in yeast or Xenopus systems but can transport neutral and acidic amino acid analogs. Expressed in sink tissues. Induced during infestation of roots by the plant parasitic root-knot nematode, Meloidogyne incognita. Localized in…
AT5G04810	AT5G04810.1	Pentatricopeptide which is essential during the early stages of embryo development and acts in the plastid nucleoids as the factor responsible of rps12 intron 1 trans-splicing and, indirectly, in the assembly of 70S ribosomes and plastid translation.
AT5G04850	AT5G04850.2	SNF7 family protein;(source:Araport11)
AT5G04910	AT5G04910.1	DNA repair REX1-B protein;(source:Araport11)
AT5G05220	AT5G05220.1	hypothetical protein;(source:Araport11)
AT5G05420	AT5G05420.1	FKBP-like peptidyl-prolyl cis-trans isomerase family protein;(source:Araport11)
AT5G05690	AT5G05690.1	Encodes a member of the CP90A family, a cytochrome P450 monooxygenase which converts 6-deoxocathasterone to 6-deoxoteasterone in the late C6 oxidation pathway and cathasterone to teasterone in the early C6 oxidation pathway of brassinolide biosynthesis. Expressed in cotyledons and leaves. Mutants display de-etiolation and derepression of light-induced genes in the dark, dwarfism, male sterility a…
AT5G05810	AT5G05810.1	RING/U-box superfamily protein;(source:Araport11)
AT5G05987	AT5G05987.1	prenylated RAB acceptor 1.A2;(source:Araport11)
AT5G05990	AT5G05990.1	Mitochondrial glycoprotein family protein;(source:Araport11)
AT5G06130	AT5G06130.2	Encodes an OR(orange)-like protein that interacts directly with the PSY (phytoene synthase) protein and acts as a positive posttranscriptional regulator of its expression, thereby affecting carotenoid biosynthesis.
AT5G06190	AT5G06190.2	transmembrane protein;(source:Araport11)
AT5G06278	AT5G06278.1	pseudogene of abscisic acid-responsive HVA22 family protein
AT5G06280	AT5G06280.1	hypothetical protein;(source:Araport11)
AT5G06510	AT5G06510.1	nuclear factor Y, subunit A10;(source:Araport11)
AT5G06550	AT5G06550.1	Encodes a HR demethylase that acts as a positive regulator of seed germination in the PHYB-PIL5-SOM pathway.
AT5G07070	AT5G07070.1	Encodes CBL-interacting protein kinase 2 (CIPK2).
AT5G07180	AT5G07180.1	Encodes a receptor-like kinase that, together with ER and ERL1 governs the initial decision of protodermal cells to either divide proliferatively to produce pavement cells or divide asymmetrically to generate stomatal complexes. It is also important for maintaining stomatal stem cell activity and preventing terminal differentiation of the meristemoid into the guard mother cell. When heterozygous …
AT5G07340	AT5G07340.2	Calreticulin family protein;(source:Araport11)
AT5G07370	AT5G07370.2	Encodes inositol polyphosphate kinase, which phosphorylates inositol 1,4,5-triphosphate and inositol 1,3,4,5-tetrakisphosphate to generate inositol 1,3,4,5,6-pentakisphosphate. Acts redundantly with ATIPK2beta during pollen development, pollen tube guidance and embryogenesis. The mRNA is cell-to-cell mobile.
AT5G07690	AT5G07690.1	Encodes a putative transcription factor (MYB29) that acts as a negative regulator of mitochondrial stress responses.
AT5G07900	AT5G07900.1	Mitochondrial transcription termination factor family protein;(source:Araport11)
AT5G07950	AT5G07950.1	hypothetical protein;(source:Araport11)
AT5G07970	AT5G07970.1	dentin sialophosphoprotein-like protein;(source:Araport11)
AT5G08230	AT5G08230.1	HUA and HUA-LIKE (HULK) genes act redundantly to regulate a subset of essential genes, with some (or all) family members also having specific functions.
AT5G08270	AT5G08270.1	C5orf35;(source:Araport11)
AT5G08500	AT5G08500.1	Transmembrane CLPTM1 family protein;(source:Araport11)
AT5G09380	AT5G09380.1	RNA polymerase III RPC4;(source:Araport11)
AT5G09443	AT5G09443.1	Natural antisense transcript overlaps with AT5G09445;(source:Araport11)
AT5G09560	AT5G09560.1	RNA-binding KH domain-containing protein;(source:Araport11)
AT5G09570	AT5G09570.1	Twin CX9C domain protein. Induced by low phosphate or iron, drought and heat stress. Loss of both At12cys-1 and At12cys-2 lead to enhanced tolerance to drought and light stress and increased anti-oxidant capacity.
AT5G09580	AT5G09580.1	heat shock protein;(source:Araport11)
AT5G09650	AT5G09650.1	Encodes a protein with inorganic pyrophosphatase activity.
AT5G10270	AT5G10270.1	Encodes CDKC;1, part of a CDKC kinase complex that is targeted by Cauliflower mosaic virus (CaMV) for transcriptional activation of viral genes. Also regulates plant growth and development.
AT5G10690	AT5G10690.1	pentatricopeptide (PPR) repeat-containing protein / CBS domain-containing protein;(source:Araport11)
AT5G10800	AT5G10800.1	RNA recognition motif (RRM)-containing protein;(source:Araport11)
AT5G11090	AT5G11090.1	serine-rich protein-like protein;(source:Araport11)
AT5G11310	AT5G11310.1	The SOAR1 gene encodes a pentatricopeptide repeat (PPR) protein which localizes to both the cytosol and nucleus. Down-regulation of SOAR1 strongly enhances, but up-regulation of SOAR1 almost completely impairs, ABA responses, revealing that SOAR1 is a critical, negative, regulator of ABA signalling. Further genetic evidence supports that SOAR1 functions downstream of ABAR and probably upstream of…
AT5G11330	AT5G11330.1	FAD/NAD(P)-binding oxidoreductase family protein;(source:Araport11)
AT5G11340	AT5G11340.1	Encodes an N-terminal acetyltransferase involved in plant development and the suppression of stress responses, potentially through the regulation of ER stress.
AT5G11580	AT5G11580.1	Regulator of chromosome condensation (RCC1) family protein;(source:Araport11)
AT5G11650	AT5G11650.1	alpha/beta-Hydrolases superfamily protein;(source:Araport11)
AT5G11690	AT5G11690.1	mitochondrial inner membrane translocase
AT5G12080	AT5G12080.1	Encodes a mechanosensitive (or stretch-activated) ion channel in the plasma membrane with a moderate preference for anions.Cell death activity is negatively regulated by phosphorylation while mechanosensitive properties are unaffected.
AT5G12840	AT5G12840.1	Encodes a subunit of CCAAT-binding complex, binds to CCAAT box motif present in some plant promoter sequences. One of three members of this class (HAP2A, HAP2B, HAP2C), it is expressed in vegetative and reproductive tissues.
AT5G12860	AT5G12860.1	AtpOMT1 encodes dicarboxylate transporter functions both as as an oxaloacetate/malate transporter and as a 2-oxoglutarate/malate transporter.
AT5G12890	AT5G12890.1	UDP-Glycosyltransferase superfamily protein;(source:Araport11)
AT5G13070	AT5G13070.1	MSF1-like family protein;(source:Araport11)
AT5G13170	AT5G13170.1	Encodes a member of the SWEET sucrose efflux transporter family proteins.
AT5G13370	AT5G13370.1	IBA - specific acyl acid amido synthetase which conjugates glutamine to IBA. It is involved in generating inactive and/or storage forms of IBA in the seedling, root, and silique. May play a role in auxin homeostasis by modulating the levels of IBA for peroxisomal conversion to IAA.
AT5G13400	AT5G13400.1	Major facilitator superfamily protein;(source:Araport11)
AT5G13690	AT5G13690.1	Encodes an enzyme that is predicted to act as an alpha-N-acetylglucosaminidase (NAGLU). An naglu mutant arrests early in seed development but does not appear to have male or female gametophytic defects. Transcript levels for this gene are increased during reproductive development.
AT5G13820	AT5G13820.1	Encodes a protein that specifically binds plant telomeric DNA repeats. It has a single Myb telomeric DNA-binding (SANT) domain in C-terminus that prefers the sequence TTTAGGG. Single Myb Histone (SMH) gene family member.
AT5G13870	AT5G13870.1	EXGT-A4, endoxyloglucan transferase,
AT5G14000	AT5G14000.1	NAC domain containing protein 84;(source:Araport11)
AT5G14120	AT5G14120.1	Major facilitator superfamily protein;(source:Araport11)
AT5G14210	AT5G14210.1	Leucine-rich repeat protein kinase family protein;(source:Araport11)
AT5G14220	AT5G14220.1	Encodes PPO2, a putative protoporphyrinogen oxidase based on sequence homology. Also known as MEE61 (maternal effect embryo arrest 61). mee61 mutant shows arrested endosperm development.
AT5G14580	AT5G14580.1	polyribonucleotide nucleotidyltransferase;(source:Araport11)
AT5G14610	AT5G14610.1	DEAD box RNA helicase family protein;(source:Araport11)
AT5G14740	AT5G14740.1	Encodes a beta carbonic anhydrase likely to be localized in the cytoplasm. Expression of its mRNA is seen in etiolated seedlings and points to a possible nonphotosynthetic role for this isoform.
AT5G14760	AT5G14760.1	At5g14760 encodes for L-aspartate oxidase involved in the early steps of NAD biosynthesis. In contrary to the EC 1.4.3.16 (l-aspartate oxidase - deaminating) the enzyme catalyzes the reaction L-aspartate + O2 = iminoaspartate (alpha-iminosuccinate) + H2O2. Flavoenzyme-encoding gene.
AT5G15022	AT5G15022.1	Natural antisense transcript overlaps with AT5G15030;(source:Araport11)
AT5G15090	AT5G15090.1	Encodes a voltage-dependent anion channel (VDAC: AT3G01280/VDAC1, AT5G67500/VDAC2, AT5G15090/VDAC3, AT5G57490/VDAC4, AT5G15090/VDAC5). VDACs are reported to be porin-type, beta-barrel diffusion pores. They are prominently localized in the outer mitochondrial membrane and are involved in metabolite exchange between the organelle and the cytosol. Purified VDAC3 is shown to have voltage-dependent an…
AT5G15160	AT5G15160.1	BNQ2 belongs to a family of atypical non-DNA binding basic helix-loop-helix (bHLH) proteins that heterodimerize with and negatively regulate bHLH transcription factors. Directly and negatively regulated by AP3 and PI in petals.Required for appropriate regulation of flowering time.
AT5G15260	AT5G15260.1	ribosomal protein L34e superfamily protein;(source:Araport11)
AT5G15700	AT5G15700.2	Nucleus encoded plastid RNA polymerase. Localized in mitochondria and chloroplast.
AT5G16610	AT5G16610.2	hypothetical protein;(source:Araport11)
AT5G16710	AT5G16710.1	DHAR3 protein undergoes thiolation following treatment with the oxidant tert-butylhydroperoxide.Encodes 30-40% of extractable leaf GSH-dependent DHAR activity. Single knockout mutants show unaltered ascorbate and glutathione status in optimal and oxidative stress conditions.Makes a minor contribution to glutathione oxidation in response to increased intracellular hydrogen peroxide (catalase defic…
AT5G17240	AT5G17240.1	SET domain group 40;(source:Araport11)
AT5G17420	AT5G17420.1	Encodes a xylem-specific cellulose synthase that is phosphorylated on one or more serine residues (on either S185 or one of S180 or S181).
AT5G17500	AT5G17500.1	Glycosyl hydrolase superfamily protein;(source:Araport11)
AT5G17710	AT5G17710.2	Chloroplast GrpE protein involved in chloroplastic response to heat stress and the correct oligomerization of the photosynthesis-related LHCII complex.
AT5G18000	AT5G18000.1	Encodes VERDANDI (VDD), a putative transcription factor belonging to the reproductive meristem (REM) family. VDD is a direct target of the MADS domain ovule identity complex. Mutation in VDD affects embryo sac differentiation.
AT5G18020	AT5G18020.1	SAUR-like auxin-responsive protein family;(source:Araport11)
AT5G18040	AT5G18040.1	target of trans acting-siR480/255 protein;(source:Araport11)
AT5G18060	AT5G18060.1	SAUR-like auxin-responsive protein family;(source:Araport11)
AT5G18130	AT5G18130.1	transmembrane protein;(source:Araport11)
AT5G18180	AT5G18180.1	H/ACA ribonucleoprotein complex, subunit Gar1/Naf1 protein;(source:Araport11)
AT5G18360	AT5G18360.1	Host immune receptor which recognizes the conserved effector HopB1.
AT5G18370	AT5G18370.1	Leucine-rich repeat domain (NLR) receptor. Dominant negative alleles suppress catma3 autoimmunity.
AT5G18640	AT5G18640.1	alpha/beta-Hydrolases superfamily protein;(source:Araport11)
AT5G18770	AT5G18770.1	F-box/FBD-like domains containing protein;(source:Araport11)
AT5G18790	AT5G18790.1	Ribosomal protein L33 family protein;(source:Araport11)
AT5G18820	AT5G18820.1	Encodes a subunit of chloroplasts chaperonins that are involved in mediating the folding of newly synthesized, translocated, or stress-denatured proteins. Cpn60 subunits are: Cpn60alpha1 (At2g28000), AtCpn60alpha2 (At5g18820), AtCpn60beta1 (At1g55490), AtCpn60beta2 (At3g13470), AtCpn60beta3 (At5g56500), AtCpn60beta4 (At1g26230).
AT5G18860	AT5G18860.1	Encodes a purine nucleoside hydrolase active in the apoplast. It might play a role in salvaging extracellular ATP. NSH3 transcript levels rise in response to jasmonic acid and wounding.
AT5G19180	AT5G19180.1	Encodes a subunit of a RUB-activating enzyme analogous to the E1 ubiquitin-activating enzyme. ECR1 functions as a heterodimer with AXR1 to activate RUB, a ubiquitin-related protein.
AT5G19730	AT5G19730.1	Pectin lyase-like superfamily protein;(source:Araport11)
AT5G19850	AT5G19850.1	alpha/beta-Hydrolases superfamily protein;(source:Araport11)
AT5G19900	AT5G19900.1	PRLI-interacting factor;(source:Araport11)
AT5G19940	AT5G19940.1	Enables plants to cope with moderate light stress and affects cadmium tolerance.
AT5G20120	AT5G20120.1	testis- and ovary-specific PAZ domain protein;(source:Araport11)
AT5G20170	AT5G20170.1	RNA polymerase II transcription mediator;(source:Araport11)
AT5G20450	AT5G20450.1	myosin;(source:Araport11)
AT5G20720	AT5G20720.1	Encodes a chloroplast co-chaperonin with similarity to CPN21 from spinach, E.coli GroES.
AT5G20730	AT5G20730.1	Encodes an auxin-regulated transcriptional activator. Activates expression of IAA1 and IAA9 in the presence of auxin. Mutants affect blue light and gravitropic and auxin mediated growth responses. Together with AUX19, it is involved in the response to ethylene. In the arf7 arf19 double mutant, several auxin-responsive genes (e.g. IAA5, LBD16, LBD29 and LBD33) are no longer upregulated by auxin.
AT5G20970	AT5G20970.1	HSP20-like chaperones superfamily protein;(source:Araport11)
AT5G21100	AT5G21100.1	Plant L-ascorbate oxidase;(source:Araport11)
AT5G22250	AT5G22250.1	Encodes one of the homologs of the yeast CCR4-associated factor 1: AT3G44260 (CAF1a), AT5G22250 (CAF1b). Has mRNA deadenylation activity. Also plays a role in plant defense responses.
AT5G22700	AT5G22700.1	LOW protein: F-box/FBD/LRR-like protein;(source:Araport11)
AT5G22730	AT5G22730.1	F-box/RNI-like/FBD-like domains-containing protein;(source:Araport11)
AT5G22790	AT5G22790.1	reticulata-related 1;(source:Araport11)
AT5G23340	AT5G23340.1	RNI-like superfamily protein;(source:Araport11)
AT5G23380	AT5G23380.1	hypothetical protein (DUF789);(source:Araport11)
AT5G23410	AT5G23410.1	other_RNA;(source:Araport11)
AT5G23570	AT5G23570.1	Required for posttranscriptional gene silencing and natural virus resistance.SGS3 is a member of an 'unknown' protein family. Members of this family have predicted coiled coiled domains suggesting oligomerization and a potential zinc finger domain. Involved in the production of trans-acting siRNAs, through direct or indirect stabilization of cleavage fragments of the primary ta-siRNA transcript. …
AT5G23880	AT5G23880.1	Encodes a protein similar to the 100kD subunit of cleavage and polyadenylation specificity factor (CPSF), the factor responsible for the recognition of the AAUAAA motif during mRNA polyadenylation. The protein interacts with a portion of a nuclear poly(A) polymerase. It is likely to be a part of the mRNA 3'end formation apparatus.
AT5G23920	AT5G23920.1	transmembrane protein;(source:Araport11)
AT5G23955	AT5G23955.1	transposable_element_gene;(source:Araport11);non-LTR retrotransposon family (LINE), has a 2.6e-41 P-value blast match to GB:NP_038603 L1 repeat, Tf subfamily, member 23 (LINE-element) (Mus musculus);(source:TAIR10)
AT5G24350	AT5G24350.2	Member of MAG2 complex on the ER that is responsible for efficient transport of seed storage proteins, functions in protein transport between the ER and Golgi apparatus, contain a Zeste?White 10 (ZW10) domain and a Sec39 domain. Required for proper maturation of seed storage proteins.
AT5G24670	AT5G24670.2	A protein coding gene with unknown function. The 5?UTR of this gene overlaps with a RNA coding gene TER2. TER2 (GenBank accession no. HQ401285) encodes a putative template sequence corresponding to 1.5 copies of the Arabidopsis telomere repeat (PNAS 2011, 108:73-78). Natural epiallele in Nok-1, transmission of the epiallele over generations depends only on the selfreinforcing loop between CHROMOM…
AT5G25270	AT5G25270.1	Ubiquitin-like superfamily protein;(source:Araport11)
AT5G25460	AT5G25460.1	Encodes a DUF642 cell wall protein.
AT5G25560	AT5G25560.2	CHY-type/CTCHY-type/RING-type Zinc finger protein;(source:Araport11)
AT5G25950	AT5G25950.1	AslB, putative (DUF239);(source:Araport11)
AT5G26160	AT5G26160.1	light-independent protochlorophyllide reductase subunit;(source:Araport11)
AT5G26582	AT5G26582.1	transposable_element_gene;(source:Araport11);non-LTR retrotransposon family (LINE), has a 1.1e-42 P-value blast match to GB:AAB41224 ORF2 (LINE-element) (Rattus norvegicus);(source:TAIR10)
AT5G26760	AT5G26760.2	Encodes RPAP2 IYO Mate (RIMA), a homologue of yeast and human proteins linked to nuclear import of selective cargo. Knockdown of RIMA causes delayed onset of cell differentiation.
AT5G26800	AT5G26800.1	xaa-pro aminopeptidase P;(source:Araport11)
AT5G27230	AT5G27230.1	Frigida-like protein;(source:Araport11)
AT5G27350	AT5G27350.1	Encodes a sugar-porter family protein that is induced during leaf senescence. The increase in its gene expression during leaf senescence is paralleled by an accumulation of monosaccharides. The mRNA is cell-to-cell mobile.
AT5G27390	AT5G27390.1	tagatose-6-phosphate ketose/aldose isomerase, putative (Mog1/PsbP/DUF1795-like photosystem II reaction center PsbP family protein);(source:Araport11)
AT5G27430	AT5G27430.1	Signal peptidase subunit;(source:Araport11)
AT5G27520	AT5G27520.1	encodes a peroxisomal adenine nucleotide transporter, involved in fatty acid beta-oxidation during early stage of postgerminative growth.
AT5G27730	AT5G27730.1	heparan-alpha-glucosaminide N-acetyltransferase-like protein (DUF1624);(source:Araport11)
AT5G27860	AT5G27860.1	hypothetical protein;(source:Araport11)
AT5G27890	AT5G27890.1	hypothetical protein;(source:Araport11)
AT5G34790	AT5G34790.1	transposable_element_gene;(source:Araport11);CACTA-like transposase family (Ptta/En/Spm), has a 2.9e-11 P-value blast match to At5g36655.1/81-333 CACTA-like transposase family (Ptta/En/Spm) (CACTA-element) (Arabidopsis thaliana);(source:TAIR10)
AT5G35420	AT5G35420.1	transposable_element_gene;(source:Araport11);pseudogene, hypothetical protein, similar to unknown protein (gb|AAD56332.1);(source:TAIR10)
AT5G35753	AT5G35753.1	DnaJ heat shock amino-terminal domain protein (DUF3444);(source:Araport11)
AT5G36880	AT5G36880.2	Encodes a plastidic acetyl-coA synthetase. This enzyme plays a role in converting acetate to acetyl-coA in the plastids. It does not appear to be a major contributor to fatty acid biosynthesis based on mutant phenotypes. The enzyme seems to act as a monomer and may play an important role in preventing the toxic accumulation of fermentation products including acetaldehyde, acetate, and ethanol. It…
AT5G36930	AT5G36930.2	Disease resistance protein (TIR-NBS-LRR class) family;(source:Araport11)
AT5G36950	AT5G36950.1	Encodes a putative DegP protease.
AT5G37190	AT5G37190.1	COP1-interacting protein 4, a nuclear-localized positive regulator of arabidopsis photomorphogenesis
AT5G37370	AT5G37370.1	encodes a putative splicing factor. Over-expression in yeast and Arabidopsis result in increased tolerance to high salt.
AT5G37485	AT5G37485.1	other_RNA;(source:Araport11)
AT5G37540	AT5G37540.1	Eukaryotic aspartyl protease family protein;(source:Araport11)
AT5G37770	AT5G37770.1	Encodes a protein with 40% similarity to calmodulin. Binds Ca(2+) and, as a consequence, undergoes conformational changes. CML24 expression occurs in all major organs, and transcript levels are increased from 2- to 15-fold in plants subjected to touch, darkness, heat, cold, hydrogen peroxide, abscisic acid (ABA), and indole-3-acetic acid. However, CML24 protein accumulation changes were not detec…
AT5G38140	AT5G38140.1	nuclear factor Y, subunit C12;(source:Araport11)
AT5G38200	AT5G38200.1	Class I glutamine amidotransferase-like superfamily protein;(source:Araport11)
AT5G38410	AT5G38410.3	Encodes a member of the Rubisco small subunit (RBCS) multigene family: RBCS1A (At1g67090), RBCS1B (At5g38430), RBCS2B (At5g38420), and RBCS3B (At5g38410). Functions to yield sufficient Rubisco content for leaf photosynthetic capacity.
AT5G38420	AT5G38420.1	Encodes a member of the Rubisco small subunit (RBCS) multigene family: RBCS1A (At1g67090), RBCS1B (At5g38430), RBCS2B (At5g38420), and RBCS3B (At5g38410). Activated by OXS2 under the treatment of salt.
AT5G38530	AT5G38530.1	TSBtype2 encodes a type 2 tryptophan synthase beta subunit that catalyzes a condensation reaction between serine and indole to generate tryptophan.It appears to form a homodimer. Its biological role has not yet been determined, but it has a very high affinity for indole which may be involved in allowing TSBtype2 to carefully limit free indole build-up. But, to date no overall change in plant morp…
AT5G38565	AT5G38565.1	F-box/FBD-like domains containing protein;(source:Araport11)
AT5G38890	AT5G38890.1	Nucleic acid-binding, OB-fold-like protein;(source:Araport11)
AT5G39330	AT5G39330.1	transmembrane protein, putative (DUF1163);(source:Araport11)
AT5G39970	AT5G39970.1	catalytics;(source:Araport11)
AT5G40250	AT5G40250.1	RING/U-box superfamily protein;(source:Araport11)
AT5G40380	AT5G40380.1	Encodes a cysteine-rich receptor-like protein kinase.
AT5G40520	AT5G40520.2	DNA double-strand break repair protein;(source:Araport11)
AT5G40850	AT5G40850.1	Encodes a urophorphyrin III methylase that catalyzes S-adenosyl-L-methionine-dependent transmethylation in a multistep process involving the formation of a covalently linked complex with S-adenosyl-L-methionine. The mRNA is cell-to-cell mobile.
AT5G40880	AT5G40880.1	Involved in seed germination, seedling/seed development, interacting with PPPDE family protein Desi1.
AT5G40920	AT5G40920.1	pseudogene of Disease resistance protein (TIR-NBS-LRR class) family;(source:Araport11)
AT5G41020	AT5G41020.1	myb family transcription factor;(source:Araport11)
AT5G41070	AT5G41070.1	Encodes a double-stranded RNA binding protein.
AT5G41360	AT5G41360.1	Encodes XPB2, a DNA repair protein and transcription factor. Arabidopsis thaliana has duplicated XPB gene (AtXPB1 and AtXPB2, with high similarity to each other). XPB proteins are involved in both DNA repair and transcription, they are component of the transcription factor IIH (TFIIH) and are responsible for DNA helicase activity during nucleotide (nt) excision repair (NER). Complementation assay…
AT5G41520	AT5G41520.1	The gene belongs to the three-member Arabidopsis gene family encoding the eukaryote-specific protein S10e of the small cytoplasmic ribosomal subunit.
AT5G41610	AT5G41610.1	member of Putative Na+/H+ antiporter family
AT5G41663	AT5G41663.1	Encodes a microRNA that targets several TCP family members. MicroRNAs are regulatory RNAs with a mature length of ~21-nucleotides that are processed from hairpin precursors by Dicer-like enzymes. MicroRNAs can negatively regulate gene expression by attenuating translation or by directing mRNA cleavage. Mature sequence: UUGGACUGAAGGGAGCUCCCU. Pri-mRNA coordinates for MIR319b (converted to TAIR10 b…
AT5G41850	AT5G41850.1	alpha/beta-Hydrolases superfamily protein;(source:Araport11)
AT5G42110	AT5G42110.1	hypothetical protein;(source:Araport11)
AT5G42460	AT5G42460.1	F-box and associated interaction domains-containing protein;(source:Araport11)
AT5G42730	AT5G42730.1	pseudogene similar to ACT domain-containing protein, similar to F-box family protein
AT5G42850	AT5G42850.1	Thioredoxin superfamily protein;(source:Araport11)
AT5G43260	AT5G43260.1	chaperone protein dnaJ-like protein;(source:Araport11)
AT5G43340	AT5G43340.1	Encodes Pht1;6, a member of the Pht1 family of phosphate transporters which include: Pht1;1/At5g43350, Pht1;2/At5g43370, Pht1;3/At5g43360, Pht1;4/At2g38940, Pht1;5/At2g32830, Pht1;6/At5g43340, Pht1;7/At3g54700, Pht1;8/At1g20860, Pht1;9/At1g76430 (Plant Journal 2002, 31:341).
AT5G43400	AT5G43400.1	plant/protein;(source:Araport11)
AT5G43403	AT5G43403.1	other_RNA;(source:Araport11)
AT5G43450	AT5G43450.1	encodes a protein whose sequence is similar to ACC oxidase
AT5G43660	AT5G43660.1	Belongs to the 2-oxoglutarate (2OG) and Fe(II)-dependent oxygenase superfamily proteins and contains an oxoglutarate/iron-dependent oxygenase domain (InterPro:IPR005123) of the prolyl 4-hydroxylase, alpha subunit subtype (P4Hc; InterPro:IPR006620).
AT5G44090	AT5G44090.1	Calcium-binding EF-hand family protein;(source:Araport11)
AT5G44300	AT5G44300.1	Dormancy/auxin associated family protein;(source:Araport11)
AT5G44510	AT5G44510.1	Encodes TAO1 (Target of AvrB Operation), a TIR-NB-LRR protein that contributes to disease resistance induced by the Pseudomonas syringae effector AvrB.
AT5G44530	AT5G44530.1	Subtilase family protein;(source:Araport11)
AT5G44569	AT5G44569.1	other_RNA;(source:Araport11)
AT5G44740	AT5G44740.2	Y-family DNA polymerase. Catalyses translesion synthesis in response to UV damage. Functionally interacts with PCNA2. Has a ubiquitin binding motif.
AT5G45160	AT5G45160.1	Root hair defective 3 GTP-binding protein (RHD3);(source:Araport11)
AT5G45360	AT5G45360.1	Encodes a F-box subunit of the SCF E3 ubiquitin ligase complex that mediates the degradation of 14-3-3 proteins.
AT5G45480	AT5G45480.1	transmembrane protein, putative (DUF594);(source:Araport11)
AT5G45670	AT5G45670.1	GDSL-motif esterase/acyltransferase/lipase. Enzyme group with broad substrate specificity that may catalyze acyltransfer or hydrolase reactions with lipid and non-lipid substrates.
AT5G45800	AT5G45800.1	Leucine-rich repeat protein kinase family protein;(source:Araport11)
AT5G45920	AT5G45920.1	SGNH hydrolase-type esterase superfamily protein;(source:Araport11)
AT5G46090	AT5G46090.1	transmembrane protein, putative (DUF679);(source:Araport11)
AT5G46180	AT5G46180.1	Encodes an ornithine delta-aminotransferase that is transcriptionally up-regulated in young seedlings and in response to salt stress. It is unlikely to play a role in salt-stress-induced proline accumulation, however, it appears to participate in arginine and ornithine catabolism.
AT5G46730	AT5G46730.1	glycine-rich protein;(source:Araport11)
AT5G47090	AT5G47090.1	coiled-coil protein;(source:Araport11)
AT5G47420	AT5G47420.1	PAWH2 along with PAWH1 is part of endoplasmic reticulum ubiquitin ligase complex with Arabidopsis HRD1 via interaction with EBS7. As such it plays a role in promoting protein degradation via the ERAD pathway.
AT5G47480	AT5G47480.1	RGPR-related protein; SEC16A homolog. Part of endomembrane trafficking system.
AT5G47680	AT5G47680.1	Encodes a protein involved in modification of nucleosides in tRNA. Mutants have 50% less 1-methylguanosine than wt counterparts.
AT5G47900	AT5G47900.1	heparan-alpha-glucosaminide N-acetyltransferase-like protein (DUF1624);(source:Araport11)
AT5G47940	AT5G47940.1	40S ribosomal protein S27;(source:Araport11)
AT5G48090	AT5G48090.1	EDM2-like protein1;(source:Araport11)
AT5G48470	AT5G48470.1	hypothetical protein;(source:Araport11)
AT5G48560	AT5G48560.1	basic helix-loop-helix (bHLH) DNA-binding superfamily protein;(source:Araport11)
AT5G48930	AT5G48930.1	At5g48930 has been shown to encode for the hydroxycinnamoyl-Coenzyme A shikimate/quinate hydroxycinnamoyltransferase (HCT) both synthesizing and catabolizing the hydroxycinnamoylesters (coumaroyl/caffeoyl shikimate and quinate) involved in the phenylpropanoid pathway. Influence on the accumulation of flavonoids which in turn inhibit auxin transport and reduce plant growth. The mRNA is cell-to-cel…
AT5G49000	AT5G49000.2	F-box protein, part of SCF complex.
AT5G49138	AT5G49138.1	Natural antisense transcript overlaps with AT5G49130;(source:Araport11)
AT5G49215	AT5G49215.1	Pectin lyase-like superfamily protein;(source:Araport11)
AT5G49430	AT5G49430.1	WD40/YVTN repeat and Bromo-WDR9-I-like domain-containing protein;(source:Araport11)
AT5G49500	AT5G49500.1	Signal recognition particle, SRP54 subunit protein;(source:Araport11)
AT5G49550	AT5G49550.1	Putative homolog of mammalian BLOC-1 Subunit 2. Protein - protein interaction with BLOS1.
AT5G49640	AT5G49640.1	hypothetical protein;(source:Araport11)
AT5G49730	AT5G49730.1	Encodes a plasma membrane-located ferric chelate reductase. Its mRNA is expressed in green aerial tissues (shoot, flower and cotyledon) in a light- and cell differentiation-specific manner.
AT5G49990	AT5G49990.1	Xanthine/uracil permease family protein;(source:Araport11)
AT5G50210	AT5G50210.1	Encodes an Fe-S binding protein with quinolinate synthase (QS) activity and cysteine desulfurase activator activity. The QS activity was demonstrated by functional complementation of corresponding E. coli mutants and complementation of embryo-lethal phenotypes of the QS homozygous null allele in Arabidopsis. The SufE domain of the protein also stimulates the cysteine desulfurase activity of CpNif…
AT5G50335	AT5G50335.1	hypothetical protein;(source:Araport11)
AT5G50360	AT5G50360.1	ABA&#8208;induced transcription repressor that acts as feedback regulator in ABA signalling.
AT5G50780	AT5G50780.1	MORC4 is a member of a family of GHKL ATPases. It is localized in the nuceloplasm and adjacent to chromocenters. Along with MORC7, it appears to repress the expression
AT5G50960	AT5G50960.1	Highly similar to Saccharomyces cerevisiae NBP35, locus YGL091C. Cytosolic protein that homodimerizes and can assemble both 4Fe-4S - type and 2Fe-2S - type clusters on its amino terminal and carboxy therminal respectively. Null mutants are embryo lethal.
AT5G51040	AT5G51040.3	Encodes succinate dehydrogenase assembly factor 2 (SDHAF2), a low abundance mitochondrial protein needed for assembly and activity of mitochondrial complex II and for normal root elongation.Sdhaf2 knockdown line showed lowered SDH1 protein abundance, lowered maximal SDH activity and less protein-bound FAD at the molecular mass of SDH1.
AT5G51130	AT5G51130.1	S-adenosyl-L-methionine-dependent methyltransferases superfamily protein;(source:Araport11)
AT5G51290	AT5G51290.1	Encodes a ceramide kinase that plays a role in modulating cell death.
AT5G51451	AT5G51451.1	Encodes a root meristem growth factor (RGF). Belongs to a family of functionally redundant homologous peptides that are secreted, tyrosine-sulfated, and expressed mainly in the stem cell area and the innermost layer of central columella cells. RGFs are required for maintenance of the root stem cell niche and transit amplifying cell proliferation. Members of this family include: At5g60810 (RGF1), …
AT5G51480	AT5G51480.1	GPI anchored protein, highly expressed in reproductive tissues.
AT5G51730	AT5G51730.1	RNA-binding (RRM/RBD/RNP motifs) family protein;(source:Araport11)
AT5G51795	AT5G51795.1	DNA/RNA-binding protein Kin17, conserved region;(source:Araport11)
AT5G52160	AT5G52160.1	Bifunctional inhibitor/lipid-transfer protein/seed storage 2S albumin superfamily protein;(source:Araport11)
AT5G52190	AT5G52190.1	Sugar isomerase (SIS) family protein;(source:Araport11)
AT5G52300	AT5G52300.1	Encodes a protein that is induced in expression in response to water deprivation such as cold, high-salt, and desiccation. The response appears to be via abscisic acid. The promoter region contains two ABA-responsive elements (ABREs) that are required for the dehydration-responsive expression of rd29B as cis-acting elements. Protein is a member of a gene family with other members found plants, an…
AT5G52880	AT5G52880.1	F-box family protein;(source:Araport11)
AT5G52960	AT5G52960.1	tRNA dimethylallyltransferase;(source:Araport11)
AT5G52980	AT5G52980.1	ER-based factor for assembly of V-ATPase;(source:Araport11)
AT5G53010	AT5G53010.1	calcium-transporting ATPase;(source:Araport11)
AT5G53200	AT5G53200.1	Encodes a R3MYB transcription inhibitor that regulates trichome patterning. Mutants produce trichome clusters whereas other transcriptional inhibitors involved in this patterning are involved in trichome density regulation. Natural hypofunctional alleles producing trichome development in fruits have been found.
AT5G53400	AT5G53400.1	Encodes BOBBER1 (BOB1), a non-canonical small heat shock protein required for both development and thermotolerance. BOB1 is cytoplasmic at basal temperatures but forms heat shock granules containing canonical small heat shock proteins at high temperatures. The mRNA is cell-to-cell mobile.
AT5G53430	AT5G53430.1	Homology Subgroup III; Orthology Group 2 - A putative histone methyltransferase (predicted to methylate H3K4) related to the Drosophila trithorax group proteins TRX and TRR and the yeast gene SET1. A plant line expressing an RNAi construct directed against this gene has reduced agrobacterium-mediated tumor formation.
AT5G53450	AT5G53450.1	FBN11 contains a lipid-binding FBN domain and a kinase domain. It is induced by osmotic stress and loss of function mutants show decreased germination when grown under osmotic stress conditions.
AT5G53550	AT5G53550.1	YELLOW STRIPE like 3;(source:Araport11)
AT5G53560	AT5G53560.1	Encodes a cytochrome b5 isoform that can be reduced by AtCBR, a cytochrome b5 reductase.
AT5G53580	AT5G53580.1	NAD(P)-linked oxidoreductase superfamily protein;(source:Araport11)
AT5G53750	AT5G53750.1	CBS domain-containing protein;(source:Araport11)
AT5G53810	AT5G53810.1	O-methyltransferase family protein;(source:Araport11)
AT5G54170	AT5G54170.1	Polyketide cyclase/dehydrase and lipid transport superfamily protein;(source:Araport11)
AT5G54690	AT5G54690.1	Encodes a protein with putative galacturonosyltransferase activity. Mutants defective in this gene displayed a notable reduction in xylose (>50%) in the cell walls from stems and roots and a reduction in cellulose (~25%).
AT5G54730	AT5G54730.1	yeast autophagy 18 F-like protein;(source:Araport11)
AT5G55020	AT5G55020.1	Encodes a putative transcription factor, member of the R2R3 factor gene family (MYB120).
AT5G55050	AT5G55050.1	GDSL-motif esterase/acyltransferase/lipase. Enzyme group with broad substrate specificity that may catalyze acyltransfer or hydrolase reactions with lipid and non-lipid substrates. The mRNA is cell-to-cell mobile.
AT5G55120	AT5G55120.1	Encodes a GDP-L-galactose phosphorylase, with similar biochemical properties as VTC2.
AT5G55200	AT5G55200.1	Co-chaperone GrpE family protein;(source:Araport11)
AT5G55300	AT5G55300.2	Encodes a type-I DNA topoisomerase I. Disruptions in this gene affect phyllotaxis and plant architecture suggesting that the gene plays a critical role in the maintenance of a regular pattern of organ initiation. Isolated as a protein oxidized during seed germination; proteomics approach revealed differences in de novo synthesis levels of this protein in condition with vs. without salicylic acid …
AT5G55896	AT5G55896.1	transposable_element_gene;(source:Araport11);non-LTR retrotransposon family (LINE), has a 1.7e-49 P-value blast match to GB:NP_038603 L1 repeat, Tf subfamily, member 23 (LINE-element) (Mus musculus);(source:TAIR10)
AT5G56100	AT5G56100.1	glycine-rich protein / oleosin;(source:Araport11)
AT5G56190	AT5G56190.2	Transducin/WD40 repeat-like superfamily protein;(source:Araport11)
AT5G56360	AT5G56360.1	Encodes PSL4, beta-subunit of endoplasmic reticulum-resident glucosidase II, which is essential for stable accumulation and quality control of the elf18 receptor EFR but not the flg22 receptor FLS2. The mRNA is cell-to-cell mobile.
AT5G56420	AT5G56420.1	F-box/RNI-like/FBD-like domains-containing protein;(source:Araport11)
AT5G56450	AT5G56450.1	Mitochondrial substrate carrier family protein;(source:Araport11)
AT5G56520	AT5G56520.1	hypothetical protein;(source:Araport11)
AT5G57140	AT5G57140.1	purple acid phosphatase 28;(source:Araport11)
AT5G57350	AT5G57350.1	member of Plasma membrane H+-ATPase family
AT5G57570	AT5G57570.1	GCK domain-containing protein;(source:Araport11)
AT5G57790	AT5G57790.1	Encodes a nuclear localized protein of unknown function that is involved in pollen and embryo sac development.
AT5G57900	AT5G57900.1	F-box protein, interacts with SKP1/ASK1 subunit of SCF ubiquitin ligase in a glucose-dependent manner
AT5G57910	AT5G57910.1	ribosomal RNA small subunit methyltransferase G;(source:Araport11)
AT5G58140	AT5G58140.2	Membrane-bound protein serine/threonine kinase that functions as blue light photoreceptor in redundancy with PHO1. Involved in stomatal opening, chloroplast movement and phototropism. Mediates blue light-induced growth enhancements. PHOT1 and PHOT2 mediate blue light-dependent activation of the plasma membrane H+-ATPase in guard cell protoplasts. PHOT2 possesses two LOV (LOV1 and LOV2, for light-…
AT5G58260	AT5G58260.1	Encodes subunit NDH-N of NAD(P)H:plastoquinone dehydrogenase complex (Ndh complex) present in the thylakoid membrane of chloroplasts. This subunit is thought to be required for Ndh complex assembly.
AT5G58410	AT5G58410.1	HEAT/U-box domain-containing protein;(source:Araport11)
AT5G58870	AT5G58870.1	encodes an FtsH protease that is localized to the chloroplast
AT5G58920	AT5G58920.1	homeobox prospero protein;(source:Araport11)
AT5G59170	AT5G59170.1	Proline-rich extensin-like family protein;(source:Araport11)
AT5G59320	AT5G59320.1	Predicted to encode a PR (pathogenesis-related) protein. Belongs to the lipid transfer protein (PR-14) family with the following members: At2g38540/LTP1, At2g38530/LTP2, At5g59320/LTP3, At5g59310/LTP4, At3g51600/LTP5, At3g08770/LTP6, At2g15050/LTP7, At2g18370/LTP8, At2g15325/LTP9, At5g01870/LTP10, At4g33355/LTP11, At3g51590/LTP12, At5g44265/LTP13, At5g62065/LTP14, At4g08530/LTP15. The mRNA is cel…
AT5G59800	AT5G59800.1	Encodes a protein containing a methyl-CpG-binding domain that acts as an anti-silencing factor that prevent gene repression and DNA hypermethylation by tethering other anti-silencing factors to methylated DNA, which enables the function of DNA demethylases that in turn limit DNA methylation and prevent transcriptional gene silencing.
AT5G60140	AT5G60140.1	REM-AP2/B3-like transcriptional factor family protein. Functions downstream of STK/SEP3 and with VDD in fertilization to regulate synergid cell death.
AT5G60160	AT5G60160.1	Vacuolar aspartyl aminopeptidase which also functions as a molecular chaperone.
AT5G60360	AT5G60360.3	Encodes a senescence-associated thiol protease. The mRNA is cell-to-cell mobile.
AT5G60430	AT5G60430.1	antiporter/ drug transporter;(source:Araport11)
AT5G60720	AT5G60720.1	electron transporter, putative (Protein of unknown function, DUF547);(source:Araport11)
AT5G60730	AT5G60730.1	One of 3 GET paralogs in Arabidopsis. GET3c is a mitochondrion localized protein with no obvious role in Tail Anchored (TA) protein insertion.
AT5G60760	AT5G60760.1	P-loop containing nucleoside triphosphate hydrolases superfamily protein;(source:Araport11)
AT5G61340	AT5G61340.1	transmembrane protein;(source:Araport11)
AT5G61790	AT5G61790.1	calnexin 1;(source:Araport11)
AT5G62080	AT5G62080.1	Bifunctional inhibitor/lipid-transfer protein/seed storage 2S albumin superfamily protein;(source:Araport11)
AT5G62190	AT5G62190.1	Encodes a ATP-dependent RNA unwinding protein targeted to the nucleolus and presumably involved in translation by assisting ribosome maturation. DEAD/DEAH box RNA helicase PRH75
AT5G62230	AT5G62230.1	Encodes a receptor-like kinase that, together with ER and ERL2 governs the initial decision of protodermal cells to either divide proliferatively to produce pavement cells or divide asymmetrically to generate stomatal complexes. It is important for maintaining stomatal stem cell activity and preventing terminal differentiation of the meristemoid into the guard mother cell. Along with erl2 functio…
AT5G62320	AT5G62320.1	Encodes a putative transcription factor (MYB99).
AT5G62490	AT5G62490.1	Part of the AtHVA22 family. Protein expression is ABA- and stress-inducible.
AT5G62910	AT5G62910.1	RING/U-box superfamily protein;(source:Araport11)
AT5G63090	AT5G63090.2	Involved in lateral organ development
AT5G63280	AT5G63280.1	C2H2-like zinc finger protein;(source:Araport11)
AT5G63370	AT5G63370.1	CDKG1 interacts with the splicing factor RSZ33 to regulate proper splicing of Cals5 Pre-mRNA.
AT5G63670	AT5G63670.1	Transcription elongation factor SPT4 homolog 2. T-DNA mutant is more susceptible to the biotroph Hpa.
AT5G63910	AT5G63910.1	Encodes a farnesylcysteine lyase (EC 1.8.3.5) involved in a salvage /detoxification pathway of farnesylcysteine (FC) residues that are liberated during the degradation of prenylated proteins. Because FC is a competitive inhibitor of prenylcysteine methyltransferases involved in the down-regulation of ABA signaling, fcly mutants with elevated FC levels are hypersensitive to ABA. The protein also a…
AT5G63930	AT5G63930.1	Leucine-rich repeat protein kinase family protein;(source:Araport11)
AT5G64150	AT5G64150.1	RNA methyltransferase family protein;(source:Araport11)
AT5G64230	AT5G64230.1	1,8-cineole synthase;(source:Araport11)
AT5G64270	AT5G64270.1	splicing factor;(source:Araport11)
AT5G64330	AT5G64330.1	Involved in blue light response signaling pathway; interacts with the blue light photoreceptor NPH1. Null mutations abolish phototrophic responses of etiolated seedlings to low fluence blue light. Protein contains multiple protein-protein interaction domains.
AT5G64400	AT5G64400.2	CHCH domain protein;(source:Araport11) involved in mechanotransduction. Loss of both At12cys-1 and At12cys-2 lead to enhanced tolerance to drought and light stress and increased anti-oxidant capacity.
AT5G64470	AT5G64470.2	Encodes a member of the TBL (TRICHOME BIREFRINGENCE-LIKE) gene family containing a plant-specific DUF231 (domain of unknown function) domain. TBL gene family has 46 members, two of which (TBR/AT5G06700 and TBL3/AT5G01360) have been shown to be involved in the synthesis and deposition of secondary wall cellulose, presumably by influencing the esterification state of pectic polymers. A nomenclature…
AT5G64950	AT5G64950.1	mTERF family protein which functions in the regulation of mtDNA transcription.
AT5G65130	AT5G65130.1	encodes a member of the DREB subfamily A-6 of ERF/AP2 transcription factor family. The protein contains one AP2 domain. There are 8 members in this subfamily including RAP2.4.
AT5G65205	AT5G65205.1	NAD(P)-binding Rossmann-fold superfamily protein;(source:Araport11)
AT5G65480	AT5G65480.1	CCL1 is induced by WUS and binds to the kinase domains of BAM1 and CLV1. Localizes to lipid rich plasma membrane rafts. Likely to be involved in WUS/CLV signaling pathway.
AT5G65900	AT5G65900.1	DEA(D/H)-box RNA helicase family protein;(source:Araport11)
AT5G66052	AT5G66052.1	transmembrane protein;(source:Araport11)
AT5G66160	AT5G66160.1	Encodes a receptor homology region transmembrane domain, ring H2 motif protein involved in transport of storage proteins to protein storage vacuoles. Localized to endoplasmic reticulum and co-localizes with DIP positive vesicles and to the trans-golgi network when complexed with RMR2.
AT5G66400	AT5G66400.1	Belongs to the dehydrin protein family, which contains highly conserved stretches of 7-17 residues that are repetitively scattered in their sequences, the K-, S-, Y- and lysine rich segments. ABA- and drought-induced glycine-rice dehydrin protein. The ABA-induced expression of RAB18 was reduced following ACC application, indicating that ethylene inhibits the ABA signaling pathway. RAB18 is also e…
AT5G66658	AT5G66658.1	hypothetical protein;(source:Araport11)
AT5G67170	AT5G67170.1	SEC-C motif-containing protein / OTU-like cysteine protease family protein;(source:Araport11)
AT5G67230	AT5G67230.1	Encodes a member of the GT43 family glycosyltransferases involved in glucuronoxylan biosynthesis: AT2G37090 (IRX9) and AT1G27600 (IRX9-L or I9H, IRX9 homolog); AT4G36890 (IRX14) and AT5G67230 (IRX14-L or I14H, IRX14 homolog). They form two functionally non-redundant groups essential for the normal elongation of glucuronoxylan backbone. I9H functions redundantly with IRX9, I14H is redundant with I…
AT5G67330	AT5G67330.1	Encodes a member of the Nramp2 metal transporter family; like its homolog Atnramp3, localized in vacuolar membrane. Seedlings of double mutant, atnramp3-1 atnramp4-1, were arrested at early germination. The mRNA is cell-to-cell mobile.
AT5G67410	AT5G67410.1	transcriptional regulator of RNA polII, SAGA, subunit;(source:Araport11)
AT5G67570	AT5G67570.1	Encodes a pentratricopeptide repeat containing protein that is targeted to the chloroplast. Mutants have pale young leave and reduced accumulation of plastid encoded transcripts suggesting a role for DG1 in regulation of plastid gene expression.
ATMG00750	ATMG00750.1	GAG/POL/ENV polyprotein;(source:Araport11)
ATMG00890	ATMG00890.1	hypothetical protein;(source:Araport11)
