# Supplementary material for: bZIP17 regulates heat stress tolerance at reproductive stage in Arabidopsis
Source: aBIOTECH. 2021 Nov 25;3(1):1–11. doi: 10.1007/s42994-021-00062-1 (PMC9590554; doi:10.1007/s42994-021-00062-1)
Supplement: Supplementary file 3 — Supplementary file3 (XLSX 632 KB) Supplemental Table S2 AtbZIP17 direct targets in heat-stressed tissues in Arabidopsis [file 42994_2021_62_MOESM3_ESM.xlsx]

## Sheet: Sheet1
Supplemental Table 2. AtbZIP17 direct targets in heat-stressed tissues in Arabidopsis.
chr	start	end	length	abs_summit	pileup	-LOG10(pvalue)	Fold_enrichment	-LOG10(qvalue)	Replicate 3	Gene	Up2K	chr	start	end	length	abs_summit	pileup	-LOG10(pvalue)	Fold_enrichment	-LOG10(qvalue)	Replicate 2	Gene	Up2K	chr	start	end	length	abs_summit	pileup	-LOG10(pvalue)	Fold_enrichment	-LOG10(qvalue)	Replicate 1	Gene	Up2K
1	30017664	30018771	1108	30018245	53	14.5823	3.44025	12.0043	bZIP17_myc_3_peak_1287	AT1G79800	YES	1	30017621	30019093	1473	30018214	58	16.8714	3.63894	14.2436	bZIP17_myc_2_peak_1364	AT1G79800	YES	1	30016347	30016641	295	30016391	32	3.888	1.94216	2.04334	bZIP17_myc_peak_1364	AT1G79800	YES
1	30017664	30018771	1108	30018245	53	14.5823	3.44025	12.0043	bZIP17_myc_3_peak_1287	AT1G79800	YES	1	30017621	30019093	1473	30018214	58	16.8714	3.63894	14.2436	bZIP17_myc_2_peak_1364	AT1G79800	YES	1	30017620	30019050	1431	30018309	53	13.5424	3.24876	10.9893	bZIP17_myc_peak_1365	AT1G79800	YES
5	7853950	7854504	555	7854069	48	10.2347	2.82093	7.80701	bZIP17_myc_3_peak_3627	AT5G23330	YES	5	7853614	7854489	876	7854237	47	7.54372	2.36254	5.25954	bZIP17_myc_2_peak_3747	AT5G23330	YES	5	7853748	7854238	491	7854215	38	3.90041	1.84423	2.05406	bZIP17_myc_peak_3781	AT5G23330	YES
1	26036449	26037116	668	26036602	44	10.4516	3.0052	8.01471	bZIP17_myc_3_peak_1012	AT1G69252	YES	1	26036316	26037246	931	26036486	46	11.0116	3.04031	8.56267	bZIP17_myc_2_peak_1069	AT1G69252	YES	1	26035412	26035847	436	26035554	39	5.20062	2.0907	3.12775	bZIP17_myc_peak_1097	AT1G69252	YES
1	26036449	26037116	668	26036602	44	10.4516	3.0052	8.01471	bZIP17_myc_3_peak_1012	AT1G69252	YES	1	26036316	26037246	931	26036486	46	11.0116	3.04031	8.56267	bZIP17_myc_2_peak_1069	AT1G69252	YES	1	26036166	26036503	338	26036316	35	5.56194	2.25835	3.4471	bZIP17_myc_peak_1098	AT1G69252	YES
5	25792336	25795401	3066	25793884	66	23.5689	4.43378	20.7936	bZIP17_myc_3_peak_4245	AT5G64530	YES	5	25792323	25794725	2403	25793928	78	31.3112	5.07931	28.4174	bZIP17_myc_2_peak_4389	AT5G64530	YES	5	25793563	25794794	1232	25793970	61	18.9251	3.86579	16.2236	bZIP17_myc_peak_4434	AT5G64530	YES
1	30017664	30018771	1108	30018245	53	14.5823	3.44025	12.0043	bZIP17_myc_3_peak_1287	AT1G79790	YES	1	30017621	30019093	1473	30018214	58	16.8714	3.63894	14.2436	bZIP17_myc_2_peak_1364	AT1G79790	YES	1	30017620	30019050	1431	30018309	53	13.5424	3.24876	10.9893	bZIP17_myc_peak_1365	AT1G79790	YES
2	19232056	19232676	621	19232474	60	21.1741	4.33306	18.444	bZIP17_myc_3_peak_1823	AT2G46787	YES	2	19231909	19232657	749	19232463	60	20.5312	4.21053	17.8201	bZIP17_myc_2_peak_1973	AT2G46787	YES	2	19232178	19232591	414	19232377	49	13.5578	3.42045	11.0038	bZIP17_myc_peak_1973	AT2G46787	YES
4	9254300	9254739	440	9254555	41	8.11315	2.63129	5.78997	bZIP17_myc_3_peak_2835	AT4G16380	YES	4	9253469	9255029	1561	9254506	63	19.6574	3.89968	16.9651	bZIP17_myc_2_peak_2978	AT4G16380	YES	4	9254191	9254772	582	9254457	50	11.664	3.01707	9.18059	bZIP17_myc_peak_2974	AT4G16380	YES
2	18563609	18564235	627	18563985	82	34.522	5.37236	31.5761	bZIP17_myc_3_peak_1756	AT2G45000	YES	2	18563698	18564190	493	18563973	59	18.5559	3.89609	15.8878	bZIP17_myc_2_peak_1904	AT2G45000	YES	2	18563672	18564149	478	18563955	56	16.5754	3.67603	13.9327	bZIP17_myc_peak_1898	AT2G45000	YES
1	24636252	24639150	2899	24637829	355	312.49	18.2812	308.1	bZIP17_myc_3_peak_942	AT1G66160	YES	1	24636369	24639368	3000	24637769	377	334.097	18.605	329.66	bZIP17_myc_2_peak_993	AT1G66160	YES	1	24636167	24640859	4693	24637763	281	206.599	12.8457	202.481	bZIP17_myc_peak_1020	AT1G66160	YES
1	25739107	25739876	770	25739588	29	4.99786	2.29341	2.94105	bZIP17_myc_3_peak_997	AT1G68560	YES	1	25739019	25739483	465	25739109	32	5.82635	2.40794	3.67604	bZIP17_myc_2_peak_1054	AT1G68560	YES	1	25738532	25739206	675	25738771	31	4.30612	2.06374	2.37253	bZIP17_myc_peak_1079	AT1G68560	YES
1	25739107	25739876	770	25739588	29	4.99786	2.29341	2.94105	bZIP17_myc_3_peak_997	AT1G68560	YES	1	25739019	25739483	465	25739109	32	5.82635	2.40794	3.67604	bZIP17_myc_2_peak_1054	AT1G68560	YES	1	25739831	25740399	569	25740000	39	9.03914	2.90246	6.673	bZIP17_myc_peak_1080	AT1G68560	YES
4	9142401	9142834	434	9142791	32	4.50965	2.08947	2.52676	bZIP17_myc_3_peak_2829	AT4G16144	YES	4	9142546	9142814	269	9142696	33	4.70241	2.11147	2.69775	bZIP17_myc_2_peak_2971	AT4G16144	YES	4	9142408	9142848	441	9142600	38	6.36658	2.35459	4.1726	bZIP17_myc_peak_2970	AT4G16144	YES
4	9143296	9143618	323	9143550	26	3.60957	2.00247	1.83244	bZIP17_myc_3_peak_2830	AT4G16144	YES	4	9142546	9142814	269	9142696	33	4.70241	2.11147	2.69775	bZIP17_myc_2_peak_2971	AT4G16144	YES	4	9142408	9142848	441	9142600	38	6.36658	2.35459	4.1726	bZIP17_myc_peak_2970	AT4G16144	YES
4	9142401	9142834	434	9142791	32	4.50965	2.08947	2.52676	bZIP17_myc_3_peak_2829	AT4G16144	YES	4	9143179	9144081	903	9143637	29	4.49619	2.16225	2.5276	bZIP17_myc_2_peak_2972	AT4G16144	YES	4	9142408	9142848	441	9142600	38	6.36658	2.35459	4.1726	bZIP17_myc_peak_2970	AT4G16144	YES
4	9143296	9143618	323	9143550	26	3.60957	2.00247	1.83244	bZIP17_myc_3_peak_2830	AT4G16144	YES	4	9143179	9144081	903	9143637	29	4.49619	2.16225	2.5276	bZIP17_myc_2_peak_2972	AT4G16144	YES	4	9142408	9142848	441	9142600	38	6.36658	2.35459	4.1726	bZIP17_myc_peak_2970	AT4G16144	YES
3	19311782	19312151	370	19312089	33	5.01835	2.18518	2.95917	bZIP17_myc_3_peak_2485	AT3G52055	YES	3	19311535	19312539	1005	19312382	38	6.76502	2.43946	4.53254	bZIP17_myc_2_peak_2616	AT3G52055	YES	3	19311931	19312574	644	19312481	38	6.23735	2.32726	4.05511	bZIP17_myc_peak_2625	AT3G52055	YES
2	10683048	10686256	3209	10684068	252	203.121	15.0366	199.168	bZIP17_myc_3_peak_1467	AT2G25110	YES	2	10682754	10685694	2941	10684077	263	209.672	14.7828	205.73	bZIP17_myc_2_peak_1559	AT2G25110	YES	2	10681980	10685361	3382	10684113	231	178.871	13.88	174.887	bZIP17_myc_peak_1576	AT2G25110	YES
5	1318691	1319470	780	1319058	57	17.2539	3.75418	14.6081	bZIP17_myc_3_peak_3345	AT5G04590	YES	5	1318402	1319162	761	1318977	51	13.4038	3.30328	10.8699	bZIP17_myc_2_peak_3440	AT5G04590	YES	5	1318789	1319473	685	1319069	47	10.7946	2.96055	8.34774	bZIP17_myc_peak_3479	AT5G04590	YES
2	8932976	8934852	1877	8933346	98	38.9748	5.14718	35.9708	bZIP17_myc_3_peak_1403	AT2G20740	YES	2	8932410	8934670	2261	8933362	97	38.1825	5.08734	35.1999	bZIP17_myc_2_peak_1489	AT2G20740	YES	2	8933084	8933792	709	8933388	73	20.1	3.56729	17.373	bZIP17_myc_peak_1498	AT2G20740	YES
2	12149697	12150058	362	12150045	27	3.79441	2.02848	1.96954	bZIP17_myc_3_peak_1506	AT2G28400	YES	2	12150020	12150580	561	12150213	46	12.2504	3.29132	9.75588	bZIP17_myc_2_peak_1612	AT2G28400	YES	2	12149748	12150048	301	12149836	27	3.3588	1.91037	1.65306	bZIP17_myc_peak_1627	AT2G28400	YES
2	12149697	12150058	362	12150045	27	3.79441	2.02848	1.96954	bZIP17_myc_3_peak_1506	AT2G28400	YES	2	12150020	12150580	561	12150213	46	12.2504	3.29132	9.75588	bZIP17_myc_2_peak_1612	AT2G28400	YES	2	12150317	12153682	3366	12152441	146	76.634	7.37279	73.2359	bZIP17_myc_peak_1628	AT2G28400	YES
5	5205006	5205811	806	5205559	56	14.5739	3.31642	11.9961	bZIP17_myc_3_peak_3513	AT5G15950	YES	5	5205261	5206063	803	5205632	62	17.6238	3.59848	14.9771	bZIP17_myc_2_peak_3615	AT5G15950	YES	5	5205167	5205921	755	5205396	54	13.6381	3.2277	11.0818	bZIP17_myc_peak_3641	AT5G15950	YES
3	18808404	18809237	834	18808785	61	18.3312	3.76178	15.6606	bZIP17_myc_3_peak_2439	AT3G50650	YES	3	18808283	18809125	843	18808769	60	17.7622	3.70737	15.1122	bZIP17_myc_2_peak_2579	AT3G50650	YES	3	18808137	18809434	1298	18808757	64	21.5979	4.19007	18.8412	bZIP17_myc_peak_2578	AT3G50650	YES
3	18808404	18809237	834	18808785	61	18.3312	3.76178	15.6606	bZIP17_myc_3_peak_2439	AT3G50650	YES	3	18809678	18810217	540	18809827	35	5.893	2.33302	3.73658	bZIP17_myc_2_peak_2580	AT3G50650	YES	3	18808137	18809434	1298	18808757	64	21.5979	4.19007	18.8412	bZIP17_myc_peak_2578	AT3G50650	YES
3	18808404	18809237	834	18808785	61	18.3312	3.76178	15.6606	bZIP17_myc_3_peak_2439	AT3G50650	YES	3	18808283	18809125	843	18808769	60	17.7622	3.70737	15.1122	bZIP17_myc_2_peak_2579	AT3G50650	YES	3	18809772	18810631	860	18810345	37	6.26239	2.35934	4.07761	bZIP17_myc_peak_2579	AT3G50650	YES
3	18808404	18809237	834	18808785	61	18.3312	3.76178	15.6606	bZIP17_myc_3_peak_2439	AT3G50650	YES	3	18809678	18810217	540	18809827	35	5.893	2.33302	3.73658	bZIP17_myc_2_peak_2580	AT3G50650	YES	3	18809772	18810631	860	18810345	37	6.26239	2.35934	4.07761	bZIP17_myc_peak_2579	AT3G50650	YES
1	5530457	5531079	623	5530967	35	5.5834	2.26317	3.45375	bZIP17_myc_3_peak_319	AT1G16150	YES	1	5529993	5531145	1153	5530944	35	5.31792	2.2037	3.22659	bZIP17_myc_2_peak_329	AT1G16150	YES	1	5530117	5533410	3294	5532148	125	66.1962	7.36084	62.8831	bZIP17_myc_peak_322	AT1G16150	YES
1	5531383	5532851	1469	5532167	119	60.7416	6.98909	57.5202	bZIP17_myc_3_peak_320	AT1G16150	YES	1	5529993	5531145	1153	5530944	35	5.31792	2.2037	3.22659	bZIP17_myc_2_peak_329	AT1G16150	YES	1	5530117	5533410	3294	5532148	125	66.1962	7.36084	62.8831	bZIP17_myc_peak_322	AT1G16150	YES
1	5530457	5531079	623	5530967	35	5.5834	2.26317	3.45375	bZIP17_myc_3_peak_319	AT1G16150	YES	1	5531474	5533149	1676	5532123	138	79.8941	8.37814	76.5424	bZIP17_myc_2_peak_330	AT1G16150	YES	1	5530117	5533410	3294	5532148	125	66.1962	7.36084	62.8831	bZIP17_myc_peak_322	AT1G16150	YES
1	5531383	5532851	1469	5532167	119	60.7416	6.98909	57.5202	bZIP17_myc_3_peak_320	AT1G16150	YES	1	5531474	5533149	1676	5532123	138	79.8941	8.37814	76.5424	bZIP17_myc_2_peak_330	AT1G16150	YES	1	5530117	5533410	3294	5532148	125	66.1962	7.36084	62.8831	bZIP17_myc_peak_322	AT1G16150	YES
5	25323910	25324374	465	25324169	50	11.6552	3.01545	9.171	bZIP17_myc_3_peak_4203	AT5G63120	YES	5	25323573	25324761	1189	25324141	57	15.0908	3.36764	12.5092	bZIP17_myc_2_peak_4349	AT5G63120	YES	5	25323752	25324707	956	25324260	46	9.65955	2.77724	7.26303	bZIP17_myc_peak_4399	AT5G63120	YES
1	2275093	2275714	622	2275409	60	18.1755	3.78001	15.5084	bZIP17_myc_3_peak_131	AT1G07410	YES	1	2275002	2275717	716	2275369	55	14.4435	3.33235	11.879	bZIP17_myc_2_peak_140	AT1G07410	YES	1	2275106	2275634	529	2275430	53	13.0196	3.15465	10.4844	bZIP17_myc_peak_129	AT1G07410	YES
1	8429766	8430272	507	8430047	51	13.5462	3.33029	10.9992	bZIP17_myc_3_peak_522	AT1G23860	YES	1	8429975	8430959	985	8430190	46	10.3697	2.91407	7.94739	bZIP17_myc_2_peak_528	AT1G23860	YES	1	8429852	8430292	441	8430089	56	15.3504	3.45349	12.7413	bZIP17_myc_peak_542	AT1G23860	YES
1	8430540	8431160	621	8430810	53	14.4649	3.41834	11.8906	bZIP17_myc_3_peak_523	AT1G23860	YES	1	8429975	8430959	985	8430190	46	10.3697	2.91407	7.94739	bZIP17_myc_2_peak_528	AT1G23860	YES	1	8429852	8430292	441	8430089	56	15.3504	3.45349	12.7413	bZIP17_myc_peak_542	AT1G23860	YES
3	23004087	23004582	496	23004314	55	14.4251	3.32909	11.8516	bZIP17_myc_3_peak_2671	AT3G62120	YES	3	23004079	23004525	447	23004297	52	12.2925	3.06057	9.79542	bZIP17_myc_2_peak_2812	AT3G62120	YES	3	23003978	23004476	499	23004318	56	13.8847	3.19723	11.3196	bZIP17_myc_peak_2798	AT3G62120	YES
4	1415097	1416063	967	1415860	46	8.36179	2.53427	6.0248	bZIP17_myc_3_peak_2737	AT4G03220	YES	4	1415022	1415970	949	1415753	54	11.7938	2.90816	9.31461	bZIP17_myc_2_peak_2874	AT4G03220	YES	4	1414887	1415972	1086	1415786	50	9.70032	2.66565	7.30199	bZIP17_myc_peak_2868	AT4G03220	YES
3	17739599	17740035	437	17739908	44	8.25626	2.56943	5.92476	bZIP17_myc_3_peak_2390	AT3G48050	YES	3	17739663	17740210	548	17739895	45	7.91776	2.47831	5.61085	bZIP17_myc_2_peak_2527	AT3G48050	YES	3	17739882	17740547	666	17740050	34	4.80992	2.11309	2.79156	bZIP17_myc_peak_2527	AT3G48050	YES
3	17690705	17691323	619	17690925	45	10.8414	3.04527	8.38878	bZIP17_myc_3_peak_2387	AT3G47950	YES	3	17690390	17691778	1389	17690998	68	25.6973	4.70151	22.8874	bZIP17_myc_2_peak_2525	AT3G47950	YES	3	17690596	17691340	745	17690978	53	14.8078	3.48256	12.2143	bZIP17_myc_peak_2526	AT3G47950	YES
2	18997624	19000955	3332	18998924	122	55.3492	6.0693	52.178	bZIP17_myc_3_peak_1796	AT2G46270	YES	2	18998595	19001350	2756	18998911	131	61.7435	6.38657	58.5291	bZIP17_myc_2_peak_1944	AT2G46270	YES	2	18998205	19001695	3491	18999036	119	55.6154	6.27211	52.3999	bZIP17_myc_peak_1939	AT2G46270	YES
3	9470770	9471290	521	9471071	67	25.4467	4.71654	22.6397	bZIP17_myc_3_peak_2279	AT3G25882	YES	3	9470811	9471230	420	9471034	60	17.3161	3.62988	14.6771	bZIP17_myc_2_peak_2402	AT3G25882	YES	3	9470767	9471269	503	9471053	53	14.8078	3.48256	12.2143	bZIP17_myc_peak_2384	AT3G25882	YES
3	9470770	9471290	521	9471071	67	25.4467	4.71654	22.6397	bZIP17_myc_3_peak_2279	AT3G25882	YES	3	9470811	9471230	420	9471034	60	17.3161	3.62988	14.6771	bZIP17_myc_2_peak_2402	AT3G25882	YES	3	9472584	9473128	545	9472743	40	8.51689	2.74987	6.17824	bZIP17_myc_peak_2385	AT3G25882	YES
3	17506858	17508624	1767	17507912	45	9.56121	2.791	7.16326	bZIP17_myc_3_peak_2375	AT3G47500	YES	3	17506167	17506449	283	17506434	27	3.65659	1.99103	1.87045	bZIP17_myc_2_peak_2515	AT3G47500	YES	3	17507133	17508395	1263	17507779	47	8.66398	2.56282	6.31687	bZIP17_myc_peak_2513	AT3G47500	YES
3	17506858	17508624	1767	17507912	45	9.56121	2.791	7.16326	bZIP17_myc_3_peak_2375	AT3G47500	YES	3	17507241	17508477	1237	17507878	50	11.7604	3.03482	9.28295	bZIP17_myc_2_peak_2516	AT3G47500	YES	3	17507133	17508395	1263	17507779	47	8.66398	2.56282	6.31687	bZIP17_myc_peak_2513	AT3G47500	YES
1	6174383	6175469	1087	6174629	55	15.6231	3.54577	13.0174	bZIP17_myc_3_peak_352	AT1G17940	YES	1	6174416	6175203	788	6174718	68	21.7611	4.02188	19.0255	bZIP17_myc_2_peak_369	AT1G17940	YES	1	6173783	6175790	2008	6174605	57	15.9728	3.52239	13.3465	bZIP17_myc_peak_354	AT1G17940	YES
3	3374834	3375254	421	3375038	41	7.45137	2.4962	5.16842	bZIP17_myc_3_peak_1987	AT3G10770	YES	3	3374614	3375338	725	3375047	36	5.01215	2.11339	2.96033	bZIP17_myc_2_peak_2125	AT3G10770	YES	3	3374935	3375245	311	3375068	37	5.14434	2.12012	3.07867	bZIP17_myc_peak_2123	AT3G10770	YES
1	22977327	22978850	1524	22977763	63	19.5613	3.88313	16.864	bZIP17_myc_3_peak_878	AT1G62181	YES	1	22977426	22978365	940	22977629	43	9.9717	2.94507	7.56597	bZIP17_myc_2_peak_927	AT1G62181	YES	1	22976398	22976743	346	22976430	31	3.76377	1.93197	1.94872	bZIP17_myc_peak_954	AT1G62181	YES
1	22977327	22978850	1524	22977763	63	19.5613	3.88313	16.864	bZIP17_myc_3_peak_878	AT1G62181	YES	1	22977426	22978365	940	22977629	43	9.9717	2.94507	7.56597	bZIP17_myc_2_peak_927	AT1G62181	YES	1	22977102	22978183	1082	22977679	45	9.36074	2.75207	6.97827	bZIP17_myc_peak_955	AT1G62181	YES
3	20316141	20317315	1175	20316931	57	12.6749	2.96253	10.1549	bZIP17_myc_3_peak_2536	AT3G54830	YES	3	20316169	20317197	1029	20316690	47	11.4026	3.0787	8.93908	bZIP17_myc_2_peak_2670	AT3G54830	YES	3	20316137	20317590	1454	20316963	55	10.6995	2.69957	8.25699	bZIP17_myc_peak_2669	AT3G54830	YES
4	17946958	17947475	518	17947358	37	7.71824	2.68186	5.41845	bZIP17_myc_3_peak_3224	AT4G38300	YES	4	17946702	17947399	698	17947188	42	9.27949	2.83871	6.9045	bZIP17_myc_2_peak_3324	AT4G38300	YES	4	17947032	17947481	450	17947178	40	7.95133	2.62978	5.64428	bZIP17_myc_peak_3364	AT4G38300	YES
5	15378346	15378809	464	15378401	41	7.20318	2.44618	4.93708	bZIP17_myc_3_peak_3729	AT5G38410	YES	5	15378305	15379052	748	15378486	38	6.495	2.38185	4.28449	bZIP17_myc_2_peak_3854	AT5G38410	YES	5	15378251	15378622	372	15378421	37	5.42227	2.17905	3.32322	bZIP17_myc_peak_3912	AT5G38410	YES
3	23025425	23027029	1605	23025902	87	37.9972	5.62929	35.0051	bZIP17_myc_3_peak_2674	AT3G62200	YES	3	23025374	23026181	808	23025908	94	42.954	5.97399	39.9175	bZIP17_myc_2_peak_2815	AT3G62200	YES	3	23025379	23027092	1714	23025905	81	31.7753	4.97992	28.8492	bZIP17_myc_peak_2800	AT3G62200	YES
3	23025425	23027029	1605	23025902	87	37.9972	5.62929	35.0051	bZIP17_myc_3_peak_2674	AT3G62200	YES	3	23026780	23027048	269	23026999	34	5.14451	2.18926	3.07546	bZIP17_myc_2_peak_2816	AT3G62200	YES	3	23025379	23027092	1714	23025905	81	31.7753	4.97992	28.8492	bZIP17_myc_peak_2800	AT3G62200	YES
3	4175002	4175467	466	4175236	46	9.74765	2.79406	7.34135	bZIP17_myc_3_peak_2031	AT3G13040	YES	3	4175107	4175412	306	4175219	40	6.49487	2.32955	4.28449	bZIP17_myc_2_peak_2165	AT3G13040	YES	3	4175217	4175553	337	4175297	37	5.14434	2.12012	3.07867	bZIP17_myc_peak_2158	AT3G13040	YES
2	8932976	8934852	1877	8933346	98	38.9748	5.14718	35.9708	bZIP17_myc_3_peak_1403	AT2G20724	YES	2	8932410	8934670	2261	8933362	97	38.1825	5.08734	35.1999	bZIP17_myc_2_peak_1489	AT2G20724	YES	2	8933084	8933792	709	8933388	73	20.1	3.56729	17.373	bZIP17_myc_peak_1498	AT2G20724	YES
1	28439624	28440893	1270	28439760	43	6.86316	2.3293	4.62166	bZIP17_myc_3_peak_1186	AT1G75730	YES	1	28440037	28440371	335	28440060	30	3.48993	1.88407	1.75186	bZIP17_myc_2_peak_1244	AT1G75730	YES	1	28440262	28440589	328	28440527	32	4.78684	2.15565	2.77119	bZIP17_myc_peak_1273	AT1G75730	YES
2	19202523	19204298	1776	19204119	58	20.2376	4.26863	17.5259	bZIP17_myc_3_peak_1820	AT2G46735	YES	2	19202525	19204825	2301	19204090	56	18.3496	4.0128	15.6865	bZIP17_myc_2_peak_1967	AT2G46735	YES	2	19202399	19205065	2667	19204076	47	12.4413	3.28582	9.92823	bZIP17_myc_peak_1966	AT2G46735	YES
3	1047242	1048290	1049	1047570	81	31.1109	4.87353	28.214	bZIP17_myc_3_peak_1889	AT3G04050	YES	3	1047138	1047995	858	1047585	86	34.1271	5.07106	31.1968	bZIP17_myc_2_peak_2030	AT3G04050	YES	3	1047259	1048319	1061	1047651	70	24.295	4.34525	21.4889	bZIP17_myc_peak_2031	AT3G04050	YES
3	7958693	7960375	1683	7959708	93	30.2645	4.20956	27.3802	bZIP17_myc_3_peak_2216	AT3G22436	YES	3	7959002	7960536	1535	7959616	112	41.2666	4.81299	38.2474	bZIP17_myc_2_peak_2341	AT3G22436	YES	3	7958966	7960072	1107	7959646	114	39.7745	4.56777	36.7326	bZIP17_myc_peak_2318	AT3G22436	YES
1	28588224	28589826	1603	28588635	91	34.532	4.87036	31.5857	bZIP17_myc_3_peak_1195	AT1G76185	YES	1	28588262	28589881	1620	28588667	100	41.1016	5.34045	38.084	bZIP17_myc_2_peak_1252	AT1G76185	YES	1	28587853	28589845	1993	28588593	93	37.0353	5.12921	34.0316	bZIP17_myc_peak_1282	AT1G76185	YES
3	17868117	17868525	409	17868210	40	6.64707	2.36037	4.42246	bZIP17_myc_3_peak_2392	AT3G48237	YES	3	17867175	17867575	401	17867518	37	5.27405	2.14758	3.18819	bZIP17_myc_2_peak_2533	AT3G48237	YES	3	17866907	17867327	421	17867312	32	4.00255	1.96922	2.13279	bZIP17_myc_peak_2530	AT3G48237	YES
3	17868117	17868525	409	17868210	40	6.64707	2.36037	4.42246	bZIP17_myc_3_peak_2392	AT3G48237	YES	3	17867916	17868410	495	17868224	50	10.1683	2.74769	7.75372	bZIP17_myc_2_peak_2534	AT3G48237	YES	3	17866907	17867327	421	17867312	32	4.00255	1.96922	2.13279	bZIP17_myc_peak_2530	AT3G48237	YES
3	17868117	17868525	409	17868210	40	6.64707	2.36037	4.42246	bZIP17_myc_3_peak_2392	AT3G48237	YES	3	17867175	17867575	401	17867518	37	5.27405	2.14758	3.18819	bZIP17_myc_2_peak_2533	AT3G48237	YES	3	17868058	17868484	427	17868237	53	11.4024	2.87225	8.9298	bZIP17_myc_peak_2531	AT3G48237	YES
3	17868117	17868525	409	17868210	40	6.64707	2.36037	4.42246	bZIP17_myc_3_peak_2392	AT3G48237	YES	3	17867916	17868410	495	17868224	50	10.1683	2.74769	7.75372	bZIP17_myc_2_peak_2534	AT3G48237	YES	3	17868058	17868484	427	17868237	53	11.4024	2.87225	8.9298	bZIP17_myc_peak_2531	AT3G48237	YES
5	25748113	25750099	1987	25748768	135	75.0914	7.91285	71.7623	bZIP17_myc_3_peak_4237	AT5G64400	YES	5	25748139	25750671	2533	25748734	113	54.9396	6.54745	51.7842	bZIP17_myc_2_peak_4383	AT5G64400	YES	5	25748125	25750204	2080	25748744	116	55.1562	6.38846	51.9451	bZIP17_myc_peak_4425	AT5G64400	YES
3	3659554	3661203	1650	3660296	80	34.5993	5.51718	31.6522	bZIP17_myc_3_peak_2000	AT3G11590	YES	3	3659570	3661227	1658	3660300	69	25.6436	4.6327	22.8348	bZIP17_myc_2_peak_2139	AT3G11590	YES	3	3659836	3661067	1232	3660312	61	19.6173	3.98918	16.9008	bZIP17_myc_peak_2131	AT3G11590	YES
5	763124	763856	733	763440	50	12.0816	3.09437	9.58145	bZIP17_myc_3_peak_3313	AT5G03200	YES	5	762857	763986	1130	763465	66	20.9925	3.98692	18.2719	bZIP17_myc_2_peak_3411	AT5G03200	YES	5	762748	764138	1391	763505	65	21.062	4.04617	18.3156	bZIP17_myc_peak_3450	AT5G03200	YES
1	30303238	30303717	480	30303286	37	3.97682	1.87507	2.10212	bZIP17_myc_3_peak_1301	AT1G80620	YES	1	30303468	30303800	333	30303669	36	5.39473	2.19644	3.29304	bZIP17_myc_2_peak_1379	AT1G80620	YES	1	30303250	30303598	349	30303465	41	6.17596	2.24247	3.99811	bZIP17_myc_peak_1375	AT1G80620	YES
3	19027647	19028023	377	19027741	36	5.66147	2.25474	3.52338	bZIP17_myc_3_peak_2462	AT3G51250	YES	3	19027753	19028928	1176	19028532	42	7.76209	2.52995	5.4644	bZIP17_myc_2_peak_2598	AT3G51250	YES	3	19026222	19026933	712	19026314	38	3.73183	1.80975	1.92432	bZIP17_myc_peak_2605	AT3G51250	YES
3	19027647	19028023	377	19027741	36	5.66147	2.25474	3.52338	bZIP17_myc_3_peak_2462	AT3G51250	YES	3	19027753	19028928	1176	19028532	42	7.76209	2.52995	5.4644	bZIP17_myc_2_peak_2598	AT3G51250	YES	3	19027964	19028905	942	19028065	41	6.42685	2.29177	4.22707	bZIP17_myc_peak_2606	AT3G51250	YES
1	1130539	1130887	349	1130742	28	4.04089	2.06939	2.15211	bZIP17_myc_3_peak_74	AT1G04240	YES	1	1131112	1132102	991	1131484	41	9.74562	2.97657	7.34971	bZIP17_myc_2_peak_75	AT1G04240	YES	1	1131176	1131696	521	1131498	39	8.21853	2.7211	5.89659	bZIP17_myc_peak_72	AT1G04240	YES
1	1131343	1131695	353	1131462	42	10.3028	3.05543	7.87226	bZIP17_myc_3_peak_75	AT1G04240	YES	1	1131112	1132102	991	1131484	41	9.74562	2.97657	7.34971	bZIP17_myc_2_peak_75	AT1G04240	YES	1	1131176	1131696	521	1131498	39	8.21853	2.7211	5.89659	bZIP17_myc_peak_72	AT1G04240	YES
5	7008101	7008900	800	7008399	37	6.75508	2.46691	4.52231	bZIP17_myc_3_peak_3587	AT5G20700	YES	5	7008100	7008914	815	7008347	42	8.66546	2.71206	6.31893	bZIP17_myc_2_peak_3705	AT5G20700	YES	5	7008284	7009029	746	7008818	39	6.99668	2.45975	4.75214	bZIP17_myc_peak_3734	AT5G20700	YES
4	14493323	14497691	4369	14495824	256	206.777	15.1138	202.809	bZIP17_myc_3_peak_3055	AT4G29540	YES	4	14493117	14497793	4677	14495850	250	192.173	13.7838	188.302	bZIP17_myc_2_peak_3179	AT4G29540	YES	4	14494321	14497528	3208	14495866	223	154.729	11.4665	150.88	bZIP17_myc_peak_3177	AT4G29540	YES
4	11638454	11639489	1036	11638955	56	14.9798	3.3877	12.3903	bZIP17_myc_3_peak_2930	AT4G21940	YES	4	11638566	11640752	2187	11640280	68	23.3328	4.28505	20.5668	bZIP17_myc_2_peak_3057	AT4G21940	YES	4	11638595	11639589	995	11638941	50	11.0819	2.91087	8.62258	bZIP17_myc_peak_3059	AT4G21940	YES
4	11639810	11640926	1117	11640235	68	24.3789	4.46618	21.5891	bZIP17_myc_3_peak_2931	AT4G21940	YES	4	11638566	11640752	2187	11640280	68	23.3328	4.28505	20.5668	bZIP17_myc_2_peak_3057	AT4G21940	YES	4	11638595	11639589	995	11638941	50	11.0819	2.91087	8.62258	bZIP17_myc_peak_3059	AT4G21940	YES
4	11638454	11639489	1036	11638955	56	14.9798	3.3877	12.3903	bZIP17_myc_3_peak_2930	AT4G21940	YES	4	11638566	11640752	2187	11640280	68	23.3328	4.28505	20.5668	bZIP17_myc_2_peak_3057	AT4G21940	YES	4	11639884	11640941	1058	11640350	60	17.9464	3.73964	15.2681	bZIP17_myc_peak_3060	AT4G21940	YES
4	11639810	11640926	1117	11640235	68	24.3789	4.46618	21.5891	bZIP17_myc_3_peak_2931	AT4G21940	YES	4	11638566	11640752	2187	11640280	68	23.3328	4.28505	20.5668	bZIP17_myc_2_peak_3057	AT4G21940	YES	4	11639884	11640941	1058	11640350	60	17.9464	3.73964	15.2681	bZIP17_myc_peak_3060	AT4G21940	YES
2	18839147	18839660	514	18839433	57	13	3.01552	10.4696	bZIP17_myc_3_peak_1780	AT2G45730	YES	2	18839138	18839638	501	18839324	61	13.0182	2.90115	10.4962	bZIP17_myc_2_peak_1929	AT2G45730	YES	2	18839109	18839605	497	18839467	53	11.1097	2.82245	8.64876	bZIP17_myc_peak_1925	AT2G45730	YES
2	18839147	18839660	514	18839433	57	13	3.01552	10.4696	bZIP17_myc_3_peak_1780	AT2G45730	YES	2	18839138	18839638	501	18839324	61	13.0182	2.90115	10.4962	bZIP17_myc_2_peak_1929	AT2G45730	YES	2	18840445	18841182	738	18840521	35	5.72371	2.29476	3.59083	bZIP17_myc_peak_1926	AT2G45730	YES
2	9453857	9454493	637	9454275	84	23.3226	3.63835	20.5514	bZIP17_myc_3_peak_1420	AT2G22240	YES	2	9453281	9454599	1319	9454118	81	23.6049	3.77497	20.8333	bZIP17_myc_2_peak_1503	AT2G22240	YES	2	9453870	9454855	986	9454180	72	14.6394	2.85387	12.0509	bZIP17_myc_peak_1511	AT2G22240	YES
4	14881084	14881908	825	14881588	57	18.1104	3.914	15.4448	bZIP17_myc_3_peak_3070	AT4G30430	YES	4	14881191	14882523	1333	14881566	68	24.6447	4.51299	21.8544	bZIP17_myc_2_peak_3190	AT4G30430	YES	4	14881269	14881948	680	14881715	45	10.1874	2.91412	7.76713	bZIP17_myc_peak_3200	AT4G30430	YES
3	6804217	6805561	1345	6805355	106	52.482	6.65396	49.3347	bZIP17_myc_3_peak_2176	AT3G19590	YES	3	6804674	6805834	1161	6805308	103	48.6326	6.26498	45.5387	bZIP17_myc_2_peak_2304	AT3G19590	YES	3	6803663	6804262	600	6803971	35	4.86522	2.1031	2.83747	bZIP17_myc_peak_2287	AT3G19590	YES
3	6804217	6805561	1345	6805355	106	52.482	6.65396	49.3347	bZIP17_myc_3_peak_2176	AT3G19590	YES	3	6804674	6805834	1161	6805308	103	48.6326	6.26498	45.5387	bZIP17_myc_2_peak_2304	AT3G19590	YES	3	6804522	6805699	1178	6805348	98	43.5232	5.80654	40.4336	bZIP17_myc_peak_2288	AT3G19590	YES
3	17777967	17778495	529	17778190	54	15.6393	3.594	13.0328	bZIP17_myc_3_peak_2391	AT3G48140	YES	3	17778071	17778630	560	17778319	46	10.7263	2.98388	8.28887	bZIP17_myc_2_peak_2530	AT3G48140	YES	3	17777920	17778688	769	17778200	53	14.0018	3.33262	11.4329	bZIP17_myc_peak_2528	AT3G48140	YES
3	20669011	20669497	487	20669441	30	4.23161	2.06898	2.3025	bZIP17_myc_3_peak_2554	AT3G55700	YES	3	20670963	20671532	570	20671075	44	7.2545	2.37941	4.98795	bZIP17_myc_2_peak_2699	AT3G55700	YES	3	20670557	20671284	728	20670896	50	9.38346	2.61067	6.9998	bZIP17_myc_peak_2690	AT3G55700	YES
3	22463295	22463562	268	22463343	36	5.03777	2.11894	2.97492	bZIP17_myc_3_peak_2633	AT3G60790	YES	3	22463176	22463685	510	22463527	40	6.32768	2.29581	4.13118	bZIP17_myc_2_peak_2783	AT3G60790	YES	3	22463307	22463567	261	22463405	41	6.25171	2.25733	4.06855	bZIP17_myc_peak_2761	AT3G60790	YES
1	2565150	2566013	864	2565571	43	9.00296	2.74714	6.63223	bZIP17_myc_3_peak_149	AT1G08180	YES	1	2565313	2565948	636	2565579	42	7.90662	2.55877	5.60063	bZIP17_myc_2_peak_154	AT1G08180	YES	1	2565218	2566186	969	2565639	48	9.11018	2.61621	6.73977	bZIP17_myc_peak_147	AT1G08180	YES
1	2565150	2566013	864	2565571	43	9.00296	2.74714	6.63223	bZIP17_myc_3_peak_149	AT1G08180	YES	1	2565313	2565948	636	2565579	42	7.90662	2.55877	5.60063	bZIP17_myc_2_peak_154	AT1G08180	YES	1	2567044	2567312	269	2567144	34	4.80992	2.11309	2.79156	bZIP17_myc_peak_148	AT1G08180	YES
3	23004087	23004582	496	23004314	55	14.4251	3.32909	11.8516	bZIP17_myc_3_peak_2671	AT3G62130	YES	3	23004079	23004525	447	23004297	52	12.2925	3.06057	9.79542	bZIP17_myc_2_peak_2812	AT3G62130	YES	3	23003978	23004476	499	23004318	56	13.8847	3.19723	11.3196	bZIP17_myc_peak_2798	AT3G62130	YES
1	25557849	25559619	1771	25559051	93	36.6158	5.06855	33.6415	bZIP17_myc_3_peak_981	AT1G68190	YES	1	25558569	25559622	1054	25559053	90	33.1628	4.72396	30.2452	bZIP17_myc_2_peak_1035	AT1G68190	YES	1	25558371	25559437	1067	25559026	87	32.6929	4.80181	29.7535	bZIP17_myc_peak_1062	AT1G68190	YES
3	9963972	9964792	821	9964586	52	15.1315	3.59045	12.538	bZIP17_myc_3_peak_2299	AT3G27020	YES	3	9964167	9964872	706	9964599	50	13.2283	3.31167	10.7002	bZIP17_myc_2_peak_2426	AT3G27020	YES	3	9964047	9965009	963	9964813	48	10.8278	2.93156	8.37965	bZIP17_myc_peak_2405	AT3G27020	YES
3	22600145	22602510	2366	22601814	148	83.8984	8.18604	80.5043	bZIP17_myc_3_peak_2639	AT3G61060	YES	3	22600988	22603263	2276	22601824	144	82.4593	8.28222	79.0898	bZIP17_myc_2_peak_2788	AT3G61060	YES	3	22601305	22603257	1953	22601880	125	57.6065	6.19435	54.3739	bZIP17_myc_peak_2763	AT3G61060	YES
5	20899742	20901351	1610	20900416	89	34.9926	5.03985	32.0397	bZIP17_myc_3_peak_3936	AT5G51460	YES	5	20899719	20901013	1295	20900392	88	31.1844	4.53741	28.2927	bZIP17_myc_2_peak_4065	AT5G51460	YES	5	20899460	20901364	1905	20900396	95	36.2264	4.9142	33.2353	bZIP17_myc_peak_4130	AT5G51460	YES
2	17974698	17977542	2845	17976023	158	86.4992	7.84568	83.0837	bZIP17_myc_3_peak_1730	AT2G43250	YES	2	17974736	17977404	2669	17976015	169	95.409	8.22513	91.9608	bZIP17_myc_2_peak_1867	AT2G43250	YES	2	17974646	17977154	2509	17976041	158	82.5975	7.37821	79.1573	bZIP17_myc_peak_1868	AT2G43250	YES
1	1953235	1954929	1695	1953959	229	184.015	14.8344	180.136	bZIP17_myc_3_peak_116	AT1G06410	YES	1	1953045	1955271	2227	1954034	256	213.865	16.1039	209.905	bZIP17_myc_2_peak_121	AT1G06410	YES	1	1952619	1955090	2472	1953989	213	159.599	13.0118	155.725	bZIP17_myc_peak_117	AT1G06410	YES
2	15641566	15641892	327	15641876	41	4.01113	1.82464	2.1275	bZIP17_myc_3_peak_1637	AT2G37240	YES	2	15641601	15642023	423	15641930	51	6.55012	2.1197	4.3351	bZIP17_myc_2_peak_1757	AT2G37240	YES	2	15641638	15641947	310	15641863	61	11.8321	2.72423	9.34273	bZIP17_myc_peak_1755	AT2G37240	YES
3	5233582	5235206	1625	5234094	42	10.6561	3.132	8.21129	bZIP17_myc_3_peak_2096	AT3G15500	YES	3	5233499	5235013	1515	5234092	53	16.6402	3.83727	14.0181	bZIP17_myc_2_peak_2229	AT3G15500	YES	3	5232450	5232807	358	5232807	30	3.02829	1.76935	1.42561	bZIP17_myc_peak_2219	AT3G15500	YES
3	5233582	5235206	1625	5234094	42	10.6561	3.132	8.21129	bZIP17_myc_3_peak_2096	AT3G15500	YES	3	5233499	5235013	1515	5234092	53	16.6402	3.83727	14.0181	bZIP17_myc_2_peak_2229	AT3G15500	YES	3	5233604	5234527	924	5234030	44	10.3265	2.97956	7.90008	bZIP17_myc_peak_2220	AT3G15500	YES
5	26571630	26572728	1099	26572421	60	16.4552	3.483	13.8285	bZIP17_myc_3_peak_4297	AT5G66580	YES	5	26571834	26573172	1339	26572379	79	27.3634	4.39323	24.5268	bZIP17_myc_2_peak_4459	AT5G66580	YES	5	26571740	26572946	1207	26572404	66	18.4688	3.57727	15.778	bZIP17_myc_peak_4495	AT5G66580	YES
4	8523517	8524478	962	8523801	55	14.8092	3.39774	12.2248	bZIP17_myc_3_peak_2810	AT4G14900	YES	4	8523502	8524439	938	8523793	66	20.9925	3.98692	18.2719	bZIP17_myc_2_peak_2960	AT4G14900	YES	4	8523505	8524113	609	8523832	59	14.9784	3.27396	12.3796	bZIP17_myc_peak_2958	AT4G14900	YES
1	30302163	30302753	591	30302399	74	23.0538	3.96304	20.288	bZIP17_myc_3_peak_1300	AT1G80600	YES	1	30301424	30302699	1276	30302381	80	26.2059	4.17697	23.3879	bZIP17_myc_2_peak_1378	AT1G80600	YES	1	30301707	30302804	1098	30302456	63	14.6122	3.08493	12.0247	bZIP17_myc_peak_1374	AT1G80600	YES
1	15935688	15936472	785	15936283	48	11.9841	3.15294	9.48784	bZIP17_myc_3_peak_680	AT1G42480	YES	1	15935828	15936471	644	15936220	51	13.754	3.36991	11.2093	bZIP17_myc_2_peak_709	AT1G42480	YES	1	15936127	15936504	378	15936406	41	7.50116	2.50628	5.22324	bZIP17_myc_peak_722	AT1G42480	YES
3	2130413	2132068	1656	2131065	133	79.1057	8.67345	75.748	bZIP17_myc_3_peak_1937	AT3G06760	YES	3	2129957	2132777	2821	2131103	125	69.319	7.82487	66.0456	bZIP17_myc_2_peak_2083	AT3G06760	YES	3	2129755	2132809	3055	2131006	99	47.1452	6.30396	44.0152	bZIP17_myc_peak_2086	AT3G06760	YES
3	2132514	2132859	346	2132795	30	4.43251	2.11943	2.46671	bZIP17_myc_3_peak_1938	AT3G06760	YES	3	2129957	2132777	2821	2131103	125	69.319	7.82487	66.0456	bZIP17_myc_2_peak_2083	AT3G06760	YES	3	2129755	2132809	3055	2131006	99	47.1452	6.30396	44.0152	bZIP17_myc_peak_2086	AT3G06760	YES
4	6817867	6818380	514	6818281	35	6.89722	2.56388	4.65349	bZIP17_myc_3_peak_2769	AT4G11180	YES	4	6817723	6818297	575	6817932	46	12.1457	3.26972	9.65392	bZIP17_myc_2_peak_2916	AT4G11180	YES	4	6817891	6818157	267	6818017	35	6.30633	2.42719	4.11706	bZIP17_myc_peak_2912	AT4G11180	YES
5	22740882	22742127	1246	22741844	44	9.72906	2.85855	7.32426	bZIP17_myc_3_peak_4032	AT5G56180	YES	5	22740637	22742019	1383	22741852	57	16.2803	3.57726	13.6675	bZIP17_myc_2_peak_4163	AT5G56180	YES	5	22740601	22742132	1532	22741014	44	8.51798	2.6199	6.17929	bZIP17_myc_peak_4243	AT5G56180	YES
2	17224917	17225916	1000	17225412	90	38.6933	5.55163	35.6928	bZIP17_myc_3_peak_1691	AT2G41312	YES	2	17225000	17225986	987	17225395	99	44.6783	5.91975	41.624	bZIP17_myc_2_peak_1825	AT2G41312	YES	2	17224701	17226056	1356	17225384	87	34.3779	5.05467	31.4119	bZIP17_myc_peak_1824	AT2G41312	YES
4	17705948	17706454	507	17706170	49	12.2569	3.16586	9.75144	bZIP17_myc_3_peak_3210	AT4G37690	YES	4	17705940	17706642	703	17706182	40	7.28949	2.49184	5.02056	bZIP17_myc_2_peak_3312	AT4G37690	YES	4	17706176	17706666	491	17706262	35	7.01329	2.59103	4.76794	bZIP17_myc_peak_3344	AT4G37690	YES
5	25675351	25678567	3217	25676982	273	214.308	14.4087	210.308	bZIP17_myc_3_peak_4230	AT5G64170	YES	5	25675922	25679133	3212	25676957	263	197.124	13.2278	193.233	bZIP17_myc_2_peak_4373	AT5G64170	YES	5	25675483	25678595	3113	25676984	235	165.206	11.7617	161.302	bZIP17_myc_peak_4418	AT5G64170	YES
1	6927552	6927872	321	6927683	32	4.80612	2.16027	2.77814	bZIP17_myc_3_peak_412	AT1G19960	YES	1	6927382	6927831	450	6927593	36	6.12733	2.35747	3.94809	bZIP17_myc_2_peak_429	AT1G19960	YES	1	6927555	6927948	394	6927737	47	10.8315	2.96767	8.38321	bZIP17_myc_peak_435	AT1G19960	YES
5	22113400	22117592	4193	22115893	189	136.421	12.0835	132.735	bZIP17_myc_3_peak_4001	AT5G54480	YES	5	22113486	22118363	4878	22115936	214	167.228	14.019	163.451	bZIP17_myc_2_peak_4132	AT5G54480	YES	5	22113429	22117813	4385	22115939	195	143.327	12.4937	139.537	bZIP17_myc_peak_4209	AT5G54480	YES
5	6652077	6653124	1048	6652477	56	9.42684	2.4763	7.03567	bZIP17_myc_3_peak_3578	AT5G19690	YES	5	6652147	6652810	664	6652450	79	20.7328	3.45917	18.0177	bZIP17_myc_2_peak_3694	AT5G19690	YES	5	6651010	6651253	244	6651252	34	3.54935	1.82937	1.79007	bZIP17_myc_peak_3723	AT5G19690	YES
5	6652077	6653124	1048	6652477	56	9.42684	2.4763	7.03567	bZIP17_myc_3_peak_3578	AT5G19690	YES	5	6652147	6652810	664	6652450	79	20.7328	3.45917	18.0177	bZIP17_myc_2_peak_3694	AT5G19690	YES	5	6651977	6652762	786	6652531	63	14.6142	3.08522	12.0263	bZIP17_myc_peak_3724	AT5G19690	YES
1	2194236	2195368	1133	2194679	50	12.8232	3.23405	10.2984	bZIP17_myc_3_peak_126	AT1G07140	YES	1	2194479	2195058	580	2194614	39	7.05208	2.47139	4.79867	bZIP17_myc_2_peak_135	AT1G07140	YES	1	2194439	2195146	708	2194630	38	6.28873	2.33811	4.10051	bZIP17_myc_peak_126	AT1G07140	YES
1	2377769	2378450	682	2377947	35	6.87219	2.55804	4.63022	bZIP17_myc_3_peak_140	AT1G07700	YES	1	2377883	2378702	820	2377925	32	5.68023	2.37203	3.54675	bZIP17_myc_2_peak_148	AT1G07700	YES	1	2377880	2378977	1098	2377973	35	6.11583	2.38365	3.94486	bZIP17_myc_peak_142	AT1G07700	YES
5	20451134	20451701	568	20451363	42	7.8248	2.54244	5.51844	bZIP17_myc_3_peak_3926	AT5G50230	YES	5	20451107	20451569	463	20451249	51	10.8237	2.83309	8.38211	bZIP17_myc_2_peak_4046	AT5G50230	YES	5	20451095	20451435	341	20451228	41	5.95789	2.19982	3.80165	bZIP17_myc_peak_4117	AT5G50230	YES
1	6959103	6959917	815	6959530	88	38.0042	5.56626	35.012	bZIP17_myc_3_peak_417	AT1G20070	YES	1	6959020	6959732	713	6959512	81	31.1485	4.87952	28.2574	bZIP17_myc_2_peak_433	AT1G20070	YES	1	6959112	6960178	1067	6959545	79	29.4957	4.7245	26.6024	bZIP17_myc_peak_438	AT1G20070	YES
1	6959103	6959917	815	6959530	88	38.0042	5.56626	35.012	bZIP17_myc_3_peak_417	AT1G20070	YES	1	6959020	6959732	713	6959512	81	31.1485	4.87952	28.2574	bZIP17_myc_2_peak_433	AT1G20070	YES	1	6960827	6961072	246	6961033	32	4.02194	1.9738	2.14847	bZIP17_myc_peak_439	AT1G20070	YES
1	27696242	27701560	5319	27699143	387	382.712	23.5415	378.044	bZIP17_myc_3_peak_1128	AT1G73670	YES	1	27695042	27700523	5482	27699133	419	420.569	24.481	415.879	bZIP17_myc_2_peak_1189	AT1G73670	YES	1	27696417	27700296	3880	27699122	329	285.058	17.6194	280.551	bZIP17_myc_peak_1219	AT1G73670	YES
2	12112545	12114253	1709	12113261	42	10.8972	3.18479	8.4428	bZIP17_myc_3_peak_1502	AT2G28350	YES	2	12112364	12114300	1937	12112938	43	7.07981	2.37056	4.82472	bZIP17_myc_2_peak_1607	AT2G28350	YES	2	12111382	12113143	1762	12112906	43	7.81062	2.51134	5.51169	bZIP17_myc_peak_1619	AT2G28350	YES
2	12112545	12114253	1709	12113261	42	10.8972	3.18479	8.4428	bZIP17_myc_3_peak_1502	AT2G28350	YES	2	12112364	12114300	1937	12112938	43	7.07981	2.37056	4.82472	bZIP17_myc_2_peak_1607	AT2G28350	YES	2	12113396	12113825	430	12113748	34	6.33234	2.46484	4.14094	bZIP17_myc_peak_1620	AT2G28350	YES
5	26568078	26569486	1409	26568549	108	50.8674	6.27514	47.7342	bZIP17_myc_3_peak_4296	AT5G66570	YES	5	26568231	26570212	1982	26568611	116	56.2525	6.54255	53.085	bZIP17_myc_2_peak_4458	AT5G66570	YES	5	26568174	26569123	950	26568567	115	53.1393	6.17001	49.9475	bZIP17_myc_peak_4494	AT5G66570	YES
4	14149649	14150817	1169	14149855	59	15.8852	3.4259	13.2725	bZIP17_myc_3_peak_3036	AT4G28670	YES	4	14149533	14150211	679	14149800	56	14.2267	3.25609	11.6681	bZIP17_myc_2_peak_3157	AT4G28670	YES	4	14149364	14150145	782	14149958	61	16.084	3.38309	13.4543	bZIP17_myc_peak_3153	AT4G28670	YES
5	23773737	23774270	534	23773899	49	7.06572	2.23913	4.80919	bZIP17_myc_3_peak_4088	AT5G58870	YES	5	23773902	23774217	316	23774009	49	8.37143	2.46097	6.03996	bZIP17_myc_2_peak_4226	AT5G58870	YES	5	23773601	23774439	839	23773947	45	5.60015	2.05763	3.4807	bZIP17_myc_peak_4295	AT5G58870	YES
5	25685839	25686361	523	25686201	40	7.15518	2.46416	4.89281	bZIP17_myc_3_peak_4232	AT5G64220	YES	5	25685358	25686736	1379	25686063	45	9.04656	2.69153	6.68245	bZIP17_myc_2_peak_4375	AT5G64220	YES	5	25685859	25686362	504	25685982	44	8.1948	2.55762	5.87423	bZIP17_myc_peak_4420	AT5G64220	YES
5	24907813	24910523	2711	24909637	51	10.657	2.80388	8.21184	bZIP17_myc_3_peak_4162	AT5G61997	YES	5	24904245	24909902	5658	24906390	217	151.231	11.5269	147.512	bZIP17_myc_2_peak_4320	AT5G61997	YES	5	24904219	24910354	6136	24906371	192	122.118	9.87958	118.44	bZIP17_myc_peak_4370	AT5G61997	YES
1	16136558	16138613	2056	16137677	150	87.3824	8.51378	83.9606	bZIP17_myc_3_peak_682	AT1G42990	YES	1	16137027	16138802	1776	16137716	141	76.2743	7.65043	72.9475	bZIP17_myc_2_peak_710	AT1G42990	YES	1	16136836	16139287	2452	16137668	128	64.3226	6.89716	61.0273	bZIP17_myc_peak_727	AT1G42990	YES
3	877439	878352	914	877750	46	11.0572	3.04937	8.59603	bZIP17_myc_3_peak_1881	AT3G03620	YES	3	877046	877906	861	877664	49	12.2417	3.16297	9.74729	bZIP17_myc_2_peak_2020	AT3G03620	YES	3	876961	877666	706	877488	32	4.31301	2.04273	2.37764	bZIP17_myc_peak_2024	AT3G03620	YES
3	537785	538896	1112	538285	86	31.2685	4.642	28.3691	bZIP17_myc_3_peak_1866	AT3G02540	YES	3	537884	538583	700	538340	71	20.8377	3.74934	18.1205	bZIP17_myc_2_peak_2011	AT3G02540	YES	3	536208	536489	282	536364	33	3.95106	1.93778	2.09445	bZIP17_myc_peak_2015	AT3G02540	YES
3	537785	538896	1112	538285	86	31.2685	4.642	28.3691	bZIP17_myc_3_peak_1866	AT3G02540	YES	3	537884	538583	700	538340	71	20.8377	3.74934	18.1205	bZIP17_myc_2_peak_2011	AT3G02540	YES	3	538049	538632	584	538262	66	16.8171	3.32301	14.1681	bZIP17_myc_peak_2016	AT3G02540	YES
5	26496536	26500735	4200	26499133	357	349.921	22.9412	345.365	bZIP17_myc_3_peak_4292	AT5G66320	YES	5	26496204	26500395	4192	26499125	354	341.292	22.114	336.829	bZIP17_myc_2_peak_4454	AT5G66320	YES	5	26497446	26500212	2767	26499168	343	322.038	20.8421	317.359	bZIP17_myc_peak_4488	AT5G66320	YES
1	21040872	21041591	720	21041284	33	6.84121	2.62303	4.60132	bZIP17_myc_3_peak_825	AT1G56220	YES	1	21041405	21042037	633	21041467	27	4.04382	2.09649	2.16431	bZIP17_myc_2_peak_868	AT1G56220	YES	1	21041171	21041437	267	21041370	29	4.57009	2.18146	2.59127	bZIP17_myc_peak_892	AT1G56220	YES
1	21043012	21043338	327	21043318	35	3.96805	1.90579	2.09815	bZIP17_myc_3_peak_826	AT1G56220	YES	1	21041405	21042037	633	21041467	27	4.04382	2.09649	2.16431	bZIP17_myc_2_peak_868	AT1G56220	YES	1	21041171	21041437	267	21041370	29	4.57009	2.18146	2.59127	bZIP17_myc_peak_892	AT1G56220	YES
1	21040872	21041591	720	21041284	33	6.84121	2.62303	4.60132	bZIP17_myc_3_peak_825	AT1G56220	YES	1	21043091	21043434	344	21043271	38	5.98072	2.27323	3.81526	bZIP17_myc_2_peak_869	AT1G56220	YES	1	21041171	21041437	267	21041370	29	4.57009	2.18146	2.59127	bZIP17_myc_peak_892	AT1G56220	YES
1	21043012	21043338	327	21043318	35	3.96805	1.90579	2.09815	bZIP17_myc_3_peak_826	AT1G56220	YES	1	21043091	21043434	344	21043271	38	5.98072	2.27323	3.81526	bZIP17_myc_2_peak_869	AT1G56220	YES	1	21041171	21041437	267	21041370	29	4.57009	2.18146	2.59127	bZIP17_myc_peak_892	AT1G56220	YES
1	21040872	21041591	720	21041284	33	6.84121	2.62303	4.60132	bZIP17_myc_3_peak_825	AT1G56220	YES	1	21041405	21042037	633	21041467	27	4.04382	2.09649	2.16431	bZIP17_myc_2_peak_868	AT1G56220	YES	1	21041694	21042031	338	21041961	29	4.62977	2.197	2.64061	bZIP17_myc_peak_893	AT1G56220	YES
1	21043012	21043338	327	21043318	35	3.96805	1.90579	2.09815	bZIP17_myc_3_peak_826	AT1G56220	YES	1	21041405	21042037	633	21041467	27	4.04382	2.09649	2.16431	bZIP17_myc_2_peak_868	AT1G56220	YES	1	21041694	21042031	338	21041961	29	4.62977	2.197	2.64061	bZIP17_myc_peak_893	AT1G56220	YES
1	21040872	21041591	720	21041284	33	6.84121	2.62303	4.60132	bZIP17_myc_3_peak_825	AT1G56220	YES	1	21043091	21043434	344	21043271	38	5.98072	2.27323	3.81526	bZIP17_myc_2_peak_869	AT1G56220	YES	1	21041694	21042031	338	21041961	29	4.62977	2.197	2.64061	bZIP17_myc_peak_893	AT1G56220	YES
1	21043012	21043338	327	21043318	35	3.96805	1.90579	2.09815	bZIP17_myc_3_peak_826	AT1G56220	YES	1	21043091	21043434	344	21043271	38	5.98072	2.27323	3.81526	bZIP17_myc_2_peak_869	AT1G56220	YES	1	21041694	21042031	338	21041961	29	4.62977	2.197	2.64061	bZIP17_myc_peak_893	AT1G56220	YES
1	21040872	21041591	720	21041284	33	6.84121	2.62303	4.60132	bZIP17_myc_3_peak_825	AT1G56220	YES	1	21041405	21042037	633	21041467	27	4.04382	2.09649	2.16431	bZIP17_myc_2_peak_868	AT1G56220	YES	1	21042451	21043293	843	21042688	35	6.11583	2.38365	3.94486	bZIP17_myc_peak_894	AT1G56220	YES
1	21043012	21043338	327	21043318	35	3.96805	1.90579	2.09815	bZIP17_myc_3_peak_826	AT1G56220	YES	1	21041405	21042037	633	21041467	27	4.04382	2.09649	2.16431	bZIP17_myc_2_peak_868	AT1G56220	YES	1	21042451	21043293	843	21042688	35	6.11583	2.38365	3.94486	bZIP17_myc_peak_894	AT1G56220	YES
1	21040872	21041591	720	21041284	33	6.84121	2.62303	4.60132	bZIP17_myc_3_peak_825	AT1G56220	YES	1	21043091	21043434	344	21043271	38	5.98072	2.27323	3.81526	bZIP17_myc_2_peak_869	AT1G56220	YES	1	21042451	21043293	843	21042688	35	6.11583	2.38365	3.94486	bZIP17_myc_peak_894	AT1G56220	YES
1	21043012	21043338	327	21043318	35	3.96805	1.90579	2.09815	bZIP17_myc_3_peak_826	AT1G56220	YES	1	21043091	21043434	344	21043271	38	5.98072	2.27323	3.81526	bZIP17_myc_2_peak_869	AT1G56220	YES	1	21042451	21043293	843	21042688	35	6.11583	2.38365	3.94486	bZIP17_myc_peak_894	AT1G56220	YES
5	26663490	26663781	292	26663496	31	3.27457	1.8136	1.59626	bZIP17_myc_3_peak_4307	AT5G66790	YES	5	26662851	26663847	997	26663245	55	7.61199	2.21921	5.32333	bZIP17_myc_2_peak_4471	AT5G66790	YES	5	26662926	26663335	410	26663332	36	3.47514	1.78364	1.73489	bZIP17_myc_peak_4504	AT5G66790	YES
1	5998424	5998813	390	5998626	53	11.7045	2.92404	9.21875	bZIP17_myc_3_peak_345	AT1G17460	YES	1	5998439	5998863	425	5998682	51	10.4974	2.77603	8.06932	bZIP17_myc_2_peak_360	AT1G17460	YES	1	5998557	5998812	256	5998670	42	6.22218	2.22948	4.04116	bZIP17_myc_peak_346	AT1G17460	YES
3	4974087	4977224	3138	4976083	114	42.8909	4.92248	39.8397	bZIP17_myc_3_peak_2079	AT3G14820	YES	3	4974967	4977149	2183	4976044	121	49.8451	5.44048	46.7376	bZIP17_myc_2_peak_2210	AT3G14820	YES	3	4974938	4977375	2438	4976088	89	25.5205	3.75507	22.6929	bZIP17_myc_peak_2203	AT3G14820	YES
3	4974087	4977224	3138	4976083	114	42.8909	4.92248	39.8397	bZIP17_myc_3_peak_2079	AT3G14820	YES	3	4977719	4978266	548	4978202	34	5.61037	2.29628	3.48397	bZIP17_myc_2_peak_2211	AT3G14820	YES	3	4974938	4977375	2438	4976088	89	25.5205	3.75507	22.6929	bZIP17_myc_peak_2203	AT3G14820	YES
3	20894966	20897353	2388	20896132	96	32.7656	4.41188	29.8446	bZIP17_myc_3_peak_2574	AT3G56360	YES	3	20894846	20896972	2127	20896157	112	40.6566	4.74205	37.6447	bZIP17_myc_2_peak_2719	AT3G56360	YES	3	20894848	20896984	2137	20896192	111	42.5736	5.00988	39.4961	bZIP17_myc_peak_2707	AT3G56360	YES
5	25719369	25720148	780	25719811	33	5.1799	2.22307	3.09896	bZIP17_myc_3_peak_4235	AT5G64310	YES	5	25721492	25721761	270	25721631	35	5.98817	2.3546	3.82234	bZIP17_myc_2_peak_4382	AT5G64310	YES	5	25721515	25721926	412	25721770	45	9.36074	2.75207	6.97827	bZIP17_myc_peak_4423	AT5G64310	YES
5	25721562	25722190	629	25721744	34	5.81241	2.3431	3.6598	bZIP17_myc_3_peak_4236	AT5G64310	YES	5	25721492	25721761	270	25721631	35	5.98817	2.3546	3.82234	bZIP17_myc_2_peak_4382	AT5G64310	YES	5	25721515	25721926	412	25721770	45	9.36074	2.75207	6.97827	bZIP17_myc_peak_4423	AT5G64310	YES
5	25429170	25431912	2743	25430686	92	43.2258	6.15674	40.1705	bZIP17_myc_3_peak_4214	AT5G63520	YES	5	25429305	25432064	2760	25430676	79	30.3519	4.86212	27.4713	bZIP17_myc_2_peak_4359	AT5G63520	YES	5	25429481	25432189	2709	25430729	77	31.0828	5.10166	28.1669	bZIP17_myc_peak_4405	AT5G63520	YES
4	17812838	17813234	397	17812974	43	6.02309	2.17113	3.85004	bZIP17_myc_3_peak_3219	AT4G37895	YES	4	17812841	17813570	730	17813029	46	6.92242	2.27401	4.67852	bZIP17_myc_2_peak_3318	AT4G37895	YES	4	17812821	17813167	347	17812944	41	3.95221	1.81334	2.09475	bZIP17_myc_peak_3358	AT4G37895	YES
3	7675235	7676522	1288	7675711	44	8.80227	2.67516	6.44197	bZIP17_myc_3_peak_2198	AT3G21781	YES	3	7675052	7676355	1304	7675208	48	7.7176	2.37077	5.42299	bZIP17_myc_2_peak_2324	AT3G21781	YES	3	7675324	7675780	457	7675490	39	4.98654	2.04758	2.94287	bZIP17_myc_peak_2301	AT3G21781	YES
4	17874849	17875552	704	17875129	57	17.1096	3.72766	14.4673	bZIP17_myc_3_peak_3221	AT4G38060	YES	4	17874774	17875398	625	17875032	69	24.2297	4.38628	21.447	bZIP17_myc_2_peak_3322	AT4G38060	YES	4	17874721	17875416	696	17875024	60	17.7838	3.71115	15.1103	bZIP17_myc_peak_3361	AT4G38060	YES
4	525440	525716	277	525493	28	4.02055	2.064	2.13502	bZIP17_myc_3_peak_2716	AT4G01245	YES	4	526235	526680	446	526442	41	9.05027	2.82727	6.68604	bZIP17_myc_2_peak_2850	AT4G01245	YES	4	525578	525882	305	525688	31	4.72954	2.16745	2.72246	bZIP17_myc_peak_2843	AT4G01245	YES
4	526165	526679	515	526367	41	9.47916	2.91894	7.08525	bZIP17_myc_3_peak_2717	AT4G01245	YES	4	526235	526680	446	526442	41	9.05027	2.82727	6.68604	bZIP17_myc_2_peak_2850	AT4G01245	YES	4	525578	525882	305	525688	31	4.72954	2.16745	2.72246	bZIP17_myc_peak_2843	AT4G01245	YES
4	525440	525716	277	525493	28	4.02055	2.064	2.13502	bZIP17_myc_3_peak_2716	AT4G01245	YES	4	526235	526680	446	526442	41	9.05027	2.82727	6.68604	bZIP17_myc_2_peak_2850	AT4G01245	YES	4	526290	526590	301	526540	38	7.17744	2.52831	4.92056	bZIP17_myc_peak_2844	AT4G01245	YES
4	526165	526679	515	526367	41	9.47916	2.91894	7.08525	bZIP17_myc_3_peak_2717	AT4G01245	YES	4	526235	526680	446	526442	41	9.05027	2.82727	6.68604	bZIP17_myc_2_peak_2850	AT4G01245	YES	4	526290	526590	301	526540	38	7.17744	2.52831	4.92056	bZIP17_myc_peak_2844	AT4G01245	YES
3	10473516	10474277	762	10474024	41	5.87497	2.18365	3.71656	bZIP17_myc_3_peak_2323	AT3G28150	YES	3	10473882	10474270	389	10474054	44	6.79727	2.2942	4.56221	bZIP17_myc_2_peak_2447	AT3G28150	YES	3	10473756	10474047	292	10473857	37	5.9609	2.29422	3.80432	bZIP17_myc_peak_2432	AT3G28150	YES
3	5119830	5120153	324	5119945	46	8.69821	2.59643	6.34395	bZIP17_myc_3_peak_2088	AT3G15210	YES	3	5119612	5120260	649	5119817	45	5.56474	2.05133	3.44366	bZIP17_myc_2_peak_2220	AT3G15210	YES	3	5119668	5120315	648	5119967	50	9.65452	2.65767	7.25843	bZIP17_myc_peak_2210	AT3G15210	YES
3	5120626	5121098	473	5120677	36	5.76555	2.27759	3.61735	bZIP17_myc_3_peak_2089	AT3G15210	YES	3	5119612	5120260	649	5119817	45	5.56474	2.05133	3.44366	bZIP17_myc_2_peak_2220	AT3G15210	YES	3	5119668	5120315	648	5119967	50	9.65452	2.65767	7.25843	bZIP17_myc_peak_2210	AT3G15210	YES
3	5119830	5120153	324	5119945	46	8.69821	2.59643	6.34395	bZIP17_myc_3_peak_2088	AT3G15210	YES	3	5120593	5120957	365	5120936	31	3.74155	1.92659	1.93673	bZIP17_myc_2_peak_2221	AT3G15210	YES	3	5119668	5120315	648	5119967	50	9.65452	2.65767	7.25843	bZIP17_myc_peak_2210	AT3G15210	YES
3	5120626	5121098	473	5120677	36	5.76555	2.27759	3.61735	bZIP17_myc_3_peak_2089	AT3G15210	YES	3	5120593	5120957	365	5120936	31	3.74155	1.92659	1.93673	bZIP17_myc_2_peak_2221	AT3G15210	YES	3	5119668	5120315	648	5119967	50	9.65452	2.65767	7.25843	bZIP17_myc_peak_2210	AT3G15210	YES
3	5119830	5120153	324	5119945	46	8.69821	2.59643	6.34395	bZIP17_myc_3_peak_2088	AT3G15210	YES	3	5119612	5120260	649	5119817	45	5.56474	2.05133	3.44366	bZIP17_myc_2_peak_2220	AT3G15210	YES	3	5120564	5120942	379	5120749	38	5.9071	2.2578	3.75516	bZIP17_myc_peak_2211	AT3G15210	YES
3	5120626	5121098	473	5120677	36	5.76555	2.27759	3.61735	bZIP17_myc_3_peak_2089	AT3G15210	YES	3	5119612	5120260	649	5119817	45	5.56474	2.05133	3.44366	bZIP17_myc_2_peak_2220	AT3G15210	YES	3	5120564	5120942	379	5120749	38	5.9071	2.2578	3.75516	bZIP17_myc_peak_2211	AT3G15210	YES
3	5119830	5120153	324	5119945	46	8.69821	2.59643	6.34395	bZIP17_myc_3_peak_2088	AT3G15210	YES	3	5120593	5120957	365	5120936	31	3.74155	1.92659	1.93673	bZIP17_myc_2_peak_2221	AT3G15210	YES	3	5120564	5120942	379	5120749	38	5.9071	2.2578	3.75516	bZIP17_myc_peak_2211	AT3G15210	YES
3	5120626	5121098	473	5120677	36	5.76555	2.27759	3.61735	bZIP17_myc_3_peak_2089	AT3G15210	YES	3	5120593	5120957	365	5120936	31	3.74155	1.92659	1.93673	bZIP17_myc_2_peak_2221	AT3G15210	YES	3	5120564	5120942	379	5120749	38	5.9071	2.2578	3.75516	bZIP17_myc_peak_2211	AT3G15210	YES
1	2710371	2711584	1214	2711168	39	3.70703	1.7913	1.89873	bZIP17_myc_3_peak_153	AT1G08560	YES	1	2710904	2711464	561	2711170	57	10.0282	2.54657	7.62027	bZIP17_myc_2_peak_162	AT1G08560	YES	1	2710918	2711581	664	2711179	47	5.66681	2.03695	3.54039	bZIP17_myc_peak_150	AT1G08560	YES
1	2711959	2712331	373	2712231	37	4.62937	2.01167	2.62925	bZIP17_myc_3_peak_154	AT1G08560	YES	1	2710904	2711464	561	2711170	57	10.0282	2.54657	7.62027	bZIP17_myc_2_peak_162	AT1G08560	YES	1	2710918	2711581	664	2711179	47	5.66681	2.03695	3.54039	bZIP17_myc_peak_150	AT1G08560	YES
1	2710371	2711584	1214	2711168	39	3.70703	1.7913	1.89873	bZIP17_myc_3_peak_153	AT1G08560	YES	1	2711988	2712794	807	2712763	34	3.64423	1.85065	1.86647	bZIP17_myc_2_peak_163	AT1G08560	YES	1	2710918	2711581	664	2711179	47	5.66681	2.03695	3.54039	bZIP17_myc_peak_150	AT1G08560	YES
1	2711959	2712331	373	2712231	37	4.62937	2.01167	2.62925	bZIP17_myc_3_peak_154	AT1G08560	YES	1	2711988	2712794	807	2712763	34	3.64423	1.85065	1.86647	bZIP17_myc_2_peak_163	AT1G08560	YES	1	2710918	2711581	664	2711179	47	5.66681	2.03695	3.54039	bZIP17_myc_peak_150	AT1G08560	YES
1	2710371	2711584	1214	2711168	39	3.70703	1.7913	1.89873	bZIP17_myc_3_peak_153	AT1G08560	YES	1	2710904	2711464	561	2711170	57	10.0282	2.54657	7.62027	bZIP17_myc_2_peak_162	AT1G08560	YES	1	2711943	2712530	588	2712434	44	8.3887	2.59492	6.05648	bZIP17_myc_peak_151	AT1G08560	YES
1	2711959	2712331	373	2712231	37	4.62937	2.01167	2.62925	bZIP17_myc_3_peak_154	AT1G08560	YES	1	2710904	2711464	561	2711170	57	10.0282	2.54657	7.62027	bZIP17_myc_2_peak_162	AT1G08560	YES	1	2711943	2712530	588	2712434	44	8.3887	2.59492	6.05648	bZIP17_myc_peak_151	AT1G08560	YES
1	2710371	2711584	1214	2711168	39	3.70703	1.7913	1.89873	bZIP17_myc_3_peak_153	AT1G08560	YES	1	2711988	2712794	807	2712763	34	3.64423	1.85065	1.86647	bZIP17_myc_2_peak_163	AT1G08560	YES	1	2711943	2712530	588	2712434	44	8.3887	2.59492	6.05648	bZIP17_myc_peak_151	AT1G08560	YES
1	2711959	2712331	373	2712231	37	4.62937	2.01167	2.62925	bZIP17_myc_3_peak_154	AT1G08560	YES	1	2711988	2712794	807	2712763	34	3.64423	1.85065	1.86647	bZIP17_myc_2_peak_163	AT1G08560	YES	1	2711943	2712530	588	2712434	44	8.3887	2.59492	6.05648	bZIP17_myc_peak_151	AT1G08560	YES
5	3771067	3771968	902	3771535	74	29.4763	5.00866	26.6042	bZIP17_myc_3_peak_3453	AT5G11710	YES	5	3770379	3772206	1828	3771555	70	25.8391	4.60968	23.0272	bZIP17_myc_2_peak_3543	AT5G11710	YES	5	3770593	3772152	1560	3771485	62	19.7677	3.96663	17.0476	bZIP17_myc_peak_3579	AT5G11710	YES
5	3772328	3772685	358	3772344	31	4.49011	2.1087	2.51268	bZIP17_myc_3_peak_3454	AT5G11710	YES	5	3770379	3772206	1828	3771555	70	25.8391	4.60968	23.0272	bZIP17_myc_2_peak_3543	AT5G11710	YES	5	3770593	3772152	1560	3771485	62	19.7677	3.96663	17.0476	bZIP17_myc_peak_3579	AT5G11710	YES
1	1412700	1418899	6200	1416243	332	275.11	16.1572	270.858	bZIP17_myc_3_peak_88	AT1G04980	YES	1	1412404	1418730	6327	1416205	350	297.041	16.9825	292.753	bZIP17_myc_2_peak_95	AT1G04980	YES	1	1412676	1418953	6278	1416245	290	231.278	14.8962	227.028	bZIP17_myc_peak_88	AT1G04980	YES
3	20166922	20167640	719	20167379	41	8.64225	2.74123	6.29036	bZIP17_myc_3_peak_2531	AT3G54460	YES	3	20166944	20167684	741	20167283	40	7.77177	2.59209	5.47364	bZIP17_myc_2_peak_2663	AT3G54460	YES	3	20167094	20167718	625	20167266	34	4.95414	2.14586	2.91447	bZIP17_myc_peak_2664	AT3G54460	YES
3	5860058	5860659	602	5860354	35	6.35693	2.4388	4.15568	bZIP17_myc_3_peak_2130	AT3G17185	YES	3	5860789	5863242	2454	5861370	89	34.3354	4.94239	31.4023	bZIP17_myc_2_peak_2258	AT3G17185	YES	3	5860095	5862752	2658	5861350	74	24.4987	4.18445	21.6886	bZIP17_myc_peak_2248	AT3G17185	YES
3	5860926	5861699	774	5861364	90	37.078	5.30006	34.0971	bZIP17_myc_3_peak_2131	AT3G17185	YES	3	5860789	5863242	2454	5861370	89	34.3354	4.94239	31.4023	bZIP17_myc_2_peak_2258	AT3G17185	YES	3	5860095	5862752	2658	5861350	74	24.4987	4.18445	21.6886	bZIP17_myc_peak_2248	AT3G17185	YES
1	27777839	27779557	1719	27778405	122	70.7575	8.30038	67.4597	bZIP17_myc_3_peak_1137	AT1G73875	YES	1	27776920	27779553	2634	27778436	136	82.7281	8.97719	79.3564	bZIP17_myc_2_peak_1197	AT1G73875	YES	1	27775957	27779446	3490	27778457	110	57.0038	7.07111	53.7762	bZIP17_myc_peak_1227	AT1G73875	YES
1	27780136	27780769	634	27780398	35	5.02994	2.1396	2.96812	bZIP17_myc_3_peak_1138	AT1G73875	YES	1	27776920	27779553	2634	27778436	136	82.7281	8.97719	79.3564	bZIP17_myc_2_peak_1197	AT1G73875	YES	1	27775957	27779446	3490	27778457	110	57.0038	7.07111	53.7762	bZIP17_myc_peak_1227	AT1G73875	YES
1	27777839	27779557	1719	27778405	122	70.7575	8.30038	67.4597	bZIP17_myc_3_peak_1137	AT1G73875	YES	1	27776920	27779553	2634	27778436	136	82.7281	8.97719	79.3564	bZIP17_myc_2_peak_1197	AT1G73875	YES	1	27779753	27780281	529	27780028	40	6.73187	2.3776	4.50748	bZIP17_myc_peak_1228	AT1G73875	YES
1	27780136	27780769	634	27780398	35	5.02994	2.1396	2.96812	bZIP17_myc_3_peak_1138	AT1G73875	YES	1	27776920	27779553	2634	27778436	136	82.7281	8.97719	79.3564	bZIP17_myc_2_peak_1197	AT1G73875	YES	1	27779753	27780281	529	27780028	40	6.73187	2.3776	4.50748	bZIP17_myc_peak_1228	AT1G73875	YES
1	29012383	29013024	642	29012626	34	3.96628	1.9229	2.09815	bZIP17_myc_3_peak_1213	AT1G77210	YES	1	29012264	29012905	642	29012705	42	9.05332	2.79178	6.68903	bZIP17_myc_2_peak_1282	AT1G77210	YES	1	29012546	29012814	269	29012604	31	3.3276	1.82643	1.63028	bZIP17_myc_peak_1297	AT1G77210	YES
4	13364428	13365351	924	13364732	35	5.74785	2.3002	3.60199	bZIP17_myc_3_peak_3005	AT4G26455	YES	4	13364816	13365278	463	13365137	44	9.46857	2.80648	7.0848	bZIP17_myc_2_peak_3119	AT4G26455	YES	4	13365041	13365733	693	13365237	45	9.63412	2.80522	7.23876	bZIP17_myc_peak_3121	AT4G26455	YES
1	1103100	1103833	734	1103455	42	10.1339	3.01915	7.71081	bZIP17_myc_3_peak_72	AT1G04180	YES	1	1103185	1103609	425	1103406	44	10.7663	3.07015	8.32698	bZIP17_myc_2_peak_74	AT1G04180	YES	1	1102887	1103654	768	1103343	42	9.26604	2.83591	6.88822	bZIP17_myc_peak_70	AT1G04180	YES
2	18864538	18865747	1210	18864861	53	15.0295	3.52444	12.4391	bZIP17_myc_3_peak_1784	AT2G45830	YES	2	18864442	18865394	953	18864855	66	22.016	4.16084	19.2754	bZIP17_myc_2_peak_1932	AT2G45830	YES	2	18864388	18865330	943	18864749	61	15.2022	3.24059	12.5971	bZIP17_myc_peak_1929	AT2G45830	YES
4	12486792	12487196	405	12487150	29	3.81267	1.98604	1.97524	bZIP17_myc_3_peak_2966	AT4G24025	YES	4	12488098	12488928	831	12488735	39	3.95751	1.84145	2.10094	bZIP17_myc_2_peak_3081	AT4G24025	YES	4	12487829	12488788	960	12488221	44	10.0295	2.91912	7.61611	bZIP17_myc_peak_3087	AT4G24025	YES
4	12487680	12488565	886	12488162	43	10.3196	3.01766	7.8886	bZIP17_myc_3_peak_2967	AT4G24025	YES	4	12488098	12488928	831	12488735	39	3.95751	1.84145	2.10094	bZIP17_myc_2_peak_3081	AT4G24025	YES	4	12487829	12488788	960	12488221	44	10.0295	2.91912	7.61611	bZIP17_myc_peak_3087	AT4G24025	YES
3	5795848	5798491	2644	5797058	191	94.7572	6.9842	91.2817	bZIP17_myc_3_peak_2125	AT3G16990	YES	3	5795854	5798782	2929	5797081	188	95.477	7.18962	92.0282	bZIP17_myc_2_peak_2252	AT3G16990	YES	3	5795510	5798810	3301	5797002	158	62.4331	5.29794	59.1547	bZIP17_myc_peak_2243	AT3G16990	YES
1	6279179	6279931	753	6279181	33	3.35151	1.79991	1.64361	bZIP17_myc_3_peak_358	AT1G18250	YES	1	6279579	6280216	638	6280095	36	6.30872	2.39782	4.11369	bZIP17_myc_2_peak_374	AT1G18250	YES	1	6277600	6278322	723	6277653	39	4.78056	2.0062	2.76677	bZIP17_myc_peak_362	AT1G18250	YES
1	6279179	6279931	753	6279181	33	3.35151	1.79991	1.64361	bZIP17_myc_3_peak_358	AT1G18250	YES	1	6279579	6280216	638	6280095	36	6.30872	2.39782	4.11369	bZIP17_myc_2_peak_374	AT1G18250	YES	1	6278812	6280152	1341	6279009	46	8.98989	2.65078	6.62604	bZIP17_myc_peak_363	AT1G18250	YES
3	5046016	5047593	1578	5047389	57	12.6749	2.96253	10.1549	bZIP17_myc_3_peak_2083	AT3G14980	YES	3	5045587	5045859	273	5045622	32	4.02003	1.97335	2.145	bZIP17_myc_2_peak_2214	AT3G14980	YES	3	5047012	5047675	664	5047179	48	8.05937	2.43026	5.74715	bZIP17_myc_peak_2204	AT3G14980	YES
3	5046016	5047593	1578	5047389	57	12.6749	2.96253	10.1549	bZIP17_myc_3_peak_2083	AT3G14980	YES	3	5047025	5047877	853	5047266	52	10.0307	2.66819	7.62265	bZIP17_myc_2_peak_2215	AT3G14980	YES	3	5047012	5047675	664	5047179	48	8.05937	2.43026	5.74715	bZIP17_myc_peak_2204	AT3G14980	YES
3	2666968	2667699	732	2667493	45	8.74728	2.63435	6.38977	bZIP17_myc_3_peak_1963	AT3G08790	YES	3	2666459	2666960	502	2666869	34	4.65375	2.07771	2.65691	bZIP17_myc_2_peak_2110	AT3G08790	YES	3	2667270	2667585	316	2667325	42	6.52211	2.28716	4.31567	bZIP17_myc_peak_2109	AT3G08790	YES
3	2666968	2667699	732	2667493	45	8.74728	2.63435	6.38977	bZIP17_myc_3_peak_1963	AT3G08790	YES	3	2667250	2667545	296	2667381	42	6.45206	2.27366	4.24452	bZIP17_myc_2_peak_2111	AT3G08790	YES	3	2667270	2667585	316	2667325	42	6.52211	2.28716	4.31567	bZIP17_myc_peak_2109	AT3G08790	YES
5	9792724	9794492	1769	9793480	74	22.1671	3.83086	19.4179	bZIP17_myc_3_peak_3691	AT5G27660	YES	5	9793230	9794137	908	9793495	78	24.1115	3.95674	21.3308	bZIP17_myc_2_peak_3812	AT5G27660	YES	5	9793146	9793974	829	9793653	59	15.2033	3.31131	12.5981	bZIP17_myc_peak_3850	AT5G27660	YES
1	26058526	26059097	572	26059013	34	5.40718	2.24945	3.29797	bZIP17_myc_3_peak_1016	AT1G69310	YES	1	26058322	26059020	699	26058885	36	5.94489	2.31709	3.78295	bZIP17_myc_2_peak_1073	AT1G69310	YES	1	26058146	26058614	469	26058553	32	4.24612	2.02687	2.32445	bZIP17_myc_peak_1101	AT1G69310	YES
1	26058526	26059097	572	26059013	34	5.40718	2.24945	3.29797	bZIP17_myc_3_peak_1016	AT1G69310	YES	1	26058322	26059020	699	26058885	36	5.94489	2.31709	3.78295	bZIP17_myc_2_peak_1073	AT1G69310	YES	1	26058865	26059155	291	26059106	36	5.60819	2.24306	3.48817	bZIP17_myc_peak_1102	AT1G69310	YES
3	1683959	1685493	1535	1684757	91	43.8104	6.32951	40.7489	bZIP17_myc_3_peak_1915	AT3G05710	YES	3	1683675	1685530	1856	1684787	115	64.0354	7.80369	60.8027	bZIP17_myc_2_peak_2058	AT3G05710	YES	3	1683937	1685552	1616	1684770	87	38.5184	5.71572	35.494	bZIP17_myc_peak_2059	AT3G05710	YES
4	8333385	8334423	1039	8334047	87	33.5404	4.92785	30.6083	bZIP17_myc_3_peak_2802	AT4G14490	YES	4	8333297	8334358	1062	8334066	94	37.3209	5.11824	34.3495	bZIP17_myc_2_peak_2954	AT4G14490	YES	4	8333594	8334495	902	8334044	70	19.823	3.63446	17.1017	bZIP17_myc_peak_2951	AT4G14490	YES
1	19865739	19868213	2475	19867385	224	158.998	11.9112	155.216	bZIP17_myc_3_peak_771	AT1G53280	YES	1	19866012	19868236	2225	19867403	223	152.68	11.2191	148.956	bZIP17_myc_2_peak_807	AT1G53280	YES	1	19866062	19868302	2241	19867427	175	99.4527	8.32269	95.903	bZIP17_myc_peak_826	AT1G53280	YES
1	19868695	19869243	549	19869132	33	5.37574	2.26921	3.27055	bZIP17_myc_3_peak_772	AT1G53280	YES	1	19866012	19868236	2225	19867403	223	152.68	11.2191	148.956	bZIP17_myc_2_peak_807	AT1G53280	YES	1	19866062	19868302	2241	19867427	175	99.4527	8.32269	95.903	bZIP17_myc_peak_826	AT1G53280	YES
1	19865739	19868213	2475	19867385	224	158.998	11.9112	155.216	bZIP17_myc_3_peak_771	AT1G53280	YES	1	19869152	19869448	297	19869315	30	4.07117	2.02883	2.18702	bZIP17_myc_2_peak_808	AT1G53280	YES	1	19866062	19868302	2241	19867427	175	99.4527	8.32269	95.903	bZIP17_myc_peak_826	AT1G53280	YES
1	19868695	19869243	549	19869132	33	5.37574	2.26921	3.27055	bZIP17_myc_3_peak_772	AT1G53280	YES	1	19869152	19869448	297	19869315	30	4.07117	2.02883	2.18702	bZIP17_myc_2_peak_808	AT1G53280	YES	1	19866062	19868302	2241	19867427	175	99.4527	8.32269	95.903	bZIP17_myc_peak_826	AT1G53280	YES
1	19865739	19868213	2475	19867385	224	158.998	11.9112	155.216	bZIP17_myc_3_peak_771	AT1G53280	YES	1	19866012	19868236	2225	19867403	223	152.68	11.2191	148.956	bZIP17_myc_2_peak_807	AT1G53280	YES	1	19868623	19869189	567	19868637	33	4.67298	2.10463	2.67549	bZIP17_myc_peak_827	AT1G53280	YES
1	19868695	19869243	549	19869132	33	5.37574	2.26921	3.27055	bZIP17_myc_3_peak_772	AT1G53280	YES	1	19866012	19868236	2225	19867403	223	152.68	11.2191	148.956	bZIP17_myc_2_peak_807	AT1G53280	YES	1	19868623	19869189	567	19868637	33	4.67298	2.10463	2.67549	bZIP17_myc_peak_827	AT1G53280	YES
1	19865739	19868213	2475	19867385	224	158.998	11.9112	155.216	bZIP17_myc_3_peak_771	AT1G53280	YES	1	19869152	19869448	297	19869315	30	4.07117	2.02883	2.18702	bZIP17_myc_2_peak_808	AT1G53280	YES	1	19868623	19869189	567	19868637	33	4.67298	2.10463	2.67549	bZIP17_myc_peak_827	AT1G53280	YES
1	19868695	19869243	549	19869132	33	5.37574	2.26921	3.27055	bZIP17_myc_3_peak_772	AT1G53280	YES	1	19869152	19869448	297	19869315	30	4.07117	2.02883	2.18702	bZIP17_myc_2_peak_808	AT1G53280	YES	1	19868623	19869189	567	19868637	33	4.67298	2.10463	2.67549	bZIP17_myc_peak_827	AT1G53280	YES
1	5962960	5964751	1792	5963830	96	49.2712	6.8858	46.153	bZIP17_myc_3_peak_343	AT1G17400	YES	1	5962877	5964838	1962	5963879	117	67.1441	8.14496	63.8864	bZIP17_myc_2_peak_357	AT1G17400	YES	1	5961441	5965053	3613	5963845	109	58.4186	7.37771	55.1784	bZIP17_myc_peak_343	AT1G17400	YES
1	11216575	11216993	419	11216722	34	5.25962	2.21559	3.16775	bZIP17_myc_3_peak_630	AT1G31330	YES	1	11215824	11216609	786	11215887	37	4.61797	2.00928	2.62701	bZIP17_myc_2_peak_656	AT1G31330	YES	1	11216037	11216287	251	11216066	36	5.47353	2.21363	3.36813	bZIP17_myc_peak_664	AT1G31330	YES
1	26184867	26185424	558	26185149	47	11.6963	3.13658	9.2109	bZIP17_myc_3_peak_1027	AT1G69610	YES	1	26185064	26185610	547	26185251	37	6.49347	2.4096	4.28344	bZIP17_myc_2_peak_1088	AT1G69610	YES	1	26184717	26185878	1162	26185250	49	11.8071	3.08021	9.3182	bZIP17_myc_peak_1117	AT1G69610	YES
2	17845689	17845975	287	17845789	28	3.31118	1.87709	1.61984	bZIP17_myc_3_peak_1725	AT2G42880	YES	2	17844887	17845180	294	17845133	41	4.74463	1.9653	2.7335	bZIP17_myc_2_peak_1860	AT2G42880	YES	2	17844905	17845158	254	17845087	36	3.47514	1.78364	1.73489	bZIP17_myc_peak_1862	AT2G42880	YES
4	299110	299374	265	299201	42	9.25475	2.83356	6.87233	bZIP17_myc_3_peak_2706	AT4G00720	YES	4	299089	299382	294	299153	38	6.89391	2.46711	4.6522	bZIP17_myc_2_peak_2846	AT4G00720	YES	4	299076	299316	241	299204	44	9.43961	2.80072	7.05375	bZIP17_myc_peak_2836	AT4G00720	YES
5	7946033	7946863	831	7946603	42	7.63356	2.50443	5.3386	bZIP17_myc_3_peak_3632	AT5G23575	YES	5	7944464	7945220	757	7944880	34	4.40316	2.02113	2.451	bZIP17_myc_2_peak_3751	AT5G23575	YES	5	7944886	7945412	527	7944901	34	3.90797	1.90981	2.05854	bZIP17_myc_peak_3784	AT5G23575	YES
5	7946033	7946863	831	7946603	42	7.63356	2.50443	5.3386	bZIP17_myc_3_peak_3632	AT5G23575	YES	5	7946128	7946754	627	7946503	40	6.55578	2.34187	4.33982	bZIP17_myc_2_peak_3752	AT5G23575	YES	5	7944886	7945412	527	7944901	34	3.90797	1.90981	2.05854	bZIP17_myc_peak_3784	AT5G23575	YES
5	7946033	7946863	831	7946603	42	7.63356	2.50443	5.3386	bZIP17_myc_3_peak_3632	AT5G23575	YES	5	7944464	7945220	757	7944880	34	4.40316	2.02113	2.451	bZIP17_myc_2_peak_3751	AT5G23575	YES	5	7945901	7946763	863	7946537	45	9.71007	2.82006	7.31115	bZIP17_myc_peak_3785	AT5G23575	YES
5	7946033	7946863	831	7946603	42	7.63356	2.50443	5.3386	bZIP17_myc_3_peak_3632	AT5G23575	YES	5	7946128	7946754	627	7946503	40	6.55578	2.34187	4.33982	bZIP17_myc_2_peak_3752	AT5G23575	YES	5	7945901	7946763	863	7946537	45	9.71007	2.82006	7.31115	bZIP17_myc_peak_3785	AT5G23575	YES
2	15324338	15325672	1335	15325012	43	10.8291	3.12548	8.37742	bZIP17_myc_3_peak_1623	AT2G36540	YES	2	15324770	15325559	790	15324949	37	7.42688	2.61614	5.1499	bZIP17_myc_2_peak_1743	AT2G36540	YES	2	15324272	15325335	1064	15324437	41	8.54593	2.72108	6.20531	bZIP17_myc_peak_1745	AT2G36540	YES
5	2958203	2958875	673	2958307	35	6.02212	2.36232	3.84927	bZIP17_myc_3_peak_3421	AT5G09513	YES	5	2958190	2958581	392	2958279	35	5.74994	2.30067	3.60798	bZIP17_myc_2_peak_3503	AT5G09513	YES	5	2958045	2958369	325	2958273	37	6.25582	2.35791	4.07253	bZIP17_myc_peak_3541	AT5G09513	YES
2	14752254	14752521	268	14752458	31	4.24243	2.04821	2.31161	bZIP17_myc_3_peak_1591	AT2G35010	YES	2	14751776	14752893	1118	14752384	46	8.61509	2.58102	6.27157	bZIP17_myc_2_peak_1709	AT2G35010	YES	2	14751979	14752925	947	14752482	42	8.10051	2.59761	5.78479	bZIP17_myc_peak_1705	AT2G35010	YES
1	5146856	5148077	1222	5147923	36	6.46959	2.43378	4.25871	bZIP17_myc_3_peak_290	AT1G14920	YES	1	5147614	5148339	726	5147927	41	8.36846	2.68412	6.03734	bZIP17_myc_2_peak_304	AT1G14920	YES	1	5146976	5147407	432	5147052	30	3.74807	1.94826	1.93764	bZIP17_myc_peak_304	AT1G14920	YES
1	5146856	5148077	1222	5147923	36	6.46959	2.43378	4.25871	bZIP17_myc_3_peak_290	AT1G14920	YES	1	5147614	5148339	726	5147927	41	8.36846	2.68412	6.03734	bZIP17_myc_2_peak_304	AT1G14920	YES	1	5147851	5148342	492	5148125	38	6.67388	2.41996	4.45566	bZIP17_myc_peak_305	AT1G14920	YES
1	29203314	29203629	316	29203449	37	5.58274	2.21321	3.45347	bZIP17_myc_3_peak_1232	AT1G77700	YES	1	29202677	29202953	277	29202847	33	5.14806	2.21559	3.07891	bZIP17_myc_2_peak_1301	AT1G77700	YES	1	29202717	29203785	1069	29203414	40	6.28639	2.2875	4.09831	bZIP17_myc_peak_1308	AT1G77700	YES
1	29203314	29203629	316	29203449	37	5.58274	2.21321	3.45347	bZIP17_myc_3_peak_1232	AT1G77700	YES	1	29203371	29203779	409	29203460	30	3.03363	1.77068	1.43978	bZIP17_myc_2_peak_1302	AT1G77700	YES	1	29202717	29203785	1069	29203414	40	6.28639	2.2875	4.09831	bZIP17_myc_peak_1308	AT1G77700	YES
2	18716793	18718813	2021	18717488	74	30.5626	5.20207	27.674	bZIP17_myc_3_peak_1768	AT2G45420	YES	2	18716899	18719337	2439	18717441	94	45.9149	6.46363	42.8471	bZIP17_myc_2_peak_1914	AT2G45420	YES	2	18716781	18718816	2036	18717464	75	29.9652	5.03215	27.0646	bZIP17_myc_peak_1913	AT2G45420	YES
2	19490779	19492481	1703	19491320	104	43.4789	5.45914	40.4198	bZIP17_myc_3_peak_1836	AT2G47500	YES	2	19490362	19492294	1933	19491355	102	46.4803	6.00367	43.4078	bZIP17_myc_2_peak_1985	AT2G47500	YES	2	19489756	19492968	3213	19491310	95	33.4411	4.53965	30.4886	bZIP17_myc_peak_1991	AT2G47500	YES
2	17838208	17838782	575	17838554	40	8.17756	2.67756	5.85078	bZIP17_myc_3_peak_1724	AT2G42870	YES	2	17838311	17838751	441	17838546	53	14.5072	3.42622	11.9416	bZIP17_myc_2_peak_1859	AT2G42870	YES	2	17838432	17838868	437	17838488	35	4.86522	2.1031	2.83747	bZIP17_myc_peak_1860	AT2G42870	YES
1	27472726	27474422	1697	27473709	106	46.5055	5.76952	43.414	bZIP17_myc_3_peak_1115	AT1G73030	YES	1	27472771	27474787	2017	27473698	94	36.6545	5.02319	33.6914	bZIP17_myc_2_peak_1171	AT1G73030	YES	1	27473031	27474545	1515	27473650	97	37.6705	5.01657	34.6584	bZIP17_myc_peak_1208	AT1G73030	YES
1	29034993	29036928	1936	29035636	109	58.3903	7.37305	55.1909	bZIP17_myc_3_peak_1215	AT1G77290	YES	1	29034424	29037060	2637	29035668	127	73.7371	8.34618	70.43	bZIP17_myc_2_peak_1285	AT1G77290	YES	1	29037015	29037445	431	29037215	36	5.59009	2.2391	3.47184	bZIP17_myc_peak_1299	AT1G77290	YES
1	29038166	29038566	401	29038482	38	5.97224	2.27146	3.80414	bZIP17_myc_3_peak_1216	AT1G77290	YES	1	29034424	29037060	2637	29035668	127	73.7371	8.34618	70.43	bZIP17_myc_2_peak_1285	AT1G77290	YES	1	29037015	29037445	431	29037215	36	5.59009	2.2391	3.47184	bZIP17_myc_peak_1299	AT1G77290	YES
1	29034993	29036928	1936	29035636	109	58.3903	7.37305	55.1909	bZIP17_myc_3_peak_1215	AT1G77290	YES	1	29038046	29038351	306	29038261	36	5.92632	2.31299	3.76617	bZIP17_myc_2_peak_1286	AT1G77290	YES	1	29037015	29037445	431	29037215	36	5.59009	2.2391	3.47184	bZIP17_myc_peak_1299	AT1G77290	YES
1	29038166	29038566	401	29038482	38	5.97224	2.27146	3.80414	bZIP17_myc_3_peak_1216	AT1G77290	YES	1	29038046	29038351	306	29038261	36	5.92632	2.31299	3.76617	bZIP17_myc_2_peak_1286	AT1G77290	YES	1	29037015	29037445	431	29037215	36	5.59009	2.2391	3.47184	bZIP17_myc_peak_1299	AT1G77290	YES
1	29034993	29036928	1936	29035636	109	58.3903	7.37305	55.1909	bZIP17_myc_3_peak_1215	AT1G77290	YES	1	29034424	29037060	2637	29035668	127	73.7371	8.34618	70.43	bZIP17_myc_2_peak_1285	AT1G77290	YES	1	29037934	29038238	305	29037940	31	3.82037	1.94568	1.99144	bZIP17_myc_peak_1300	AT1G77290	YES
1	29038166	29038566	401	29038482	38	5.97224	2.27146	3.80414	bZIP17_myc_3_peak_1216	AT1G77290	YES	1	29034424	29037060	2637	29035668	127	73.7371	8.34618	70.43	bZIP17_myc_2_peak_1285	AT1G77290	YES	1	29037934	29038238	305	29037940	31	3.82037	1.94568	1.99144	bZIP17_myc_peak_1300	AT1G77290	YES
1	29034993	29036928	1936	29035636	109	58.3903	7.37305	55.1909	bZIP17_myc_3_peak_1215	AT1G77290	YES	1	29038046	29038351	306	29038261	36	5.92632	2.31299	3.76617	bZIP17_myc_2_peak_1286	AT1G77290	YES	1	29037934	29038238	305	29037940	31	3.82037	1.94568	1.99144	bZIP17_myc_peak_1300	AT1G77290	YES
1	29038166	29038566	401	29038482	38	5.97224	2.27146	3.80414	bZIP17_myc_3_peak_1216	AT1G77290	YES	1	29038046	29038351	306	29038261	36	5.92632	2.31299	3.76617	bZIP17_myc_2_peak_1286	AT1G77290	YES	1	29037934	29038238	305	29037940	31	3.82037	1.94568	1.99144	bZIP17_myc_peak_1300	AT1G77290	YES
5	23716717	23718691	1975	23717765	159	104.496	10.2291	100.965	bZIP17_myc_3_peak_4084	AT5G58710	YES	5	23716445	23718503	2059	23717776	143	86.4455	8.93868	83.0495	bZIP17_myc_2_peak_4222	AT5G58710	YES	5	23716535	23718469	1935	23717712	103	48.6995	6.27522	45.553	bZIP17_myc_peak_4292	AT5G58710	YES
3	9065387	9067226	1840	9066372	128	64.7557	6.95577	61.5022	bZIP17_myc_3_peak_2269	AT3G24820	YES	3	9065821	9067218	1398	9066374	143	75.9496	7.47528	72.6252	bZIP17_myc_2_peak_2387	AT3G24820	YES	3	9065165	9066999	1835	9066400	119	54.6433	6.14274	51.4368	bZIP17_myc_peak_2368	AT3G24820	YES
1	26811643	26812018	376	26811808	61	14.29	3.09655	11.7206	bZIP17_myc_3_peak_1074	AT1G71080	YES	1	26811164	26812102	939	26811850	67	15.7225	3.13046	13.1242	bZIP17_myc_2_peak_1127	AT1G71080	YES	1	26811169	26812136	968	26811847	53	9.0063	2.47524	6.64182	bZIP17_myc_peak_1164	AT1G71080	YES
1	10585459	10587756	2298	10586757	152	98.3062	9.93845	94.808	bZIP17_myc_3_peak_603	AT1G30120	YES	1	10585623	10587780	2158	10586757	160	104.658	10.1605	101.162	bZIP17_myc_2_peak_633	AT1G30120	YES	1	10586025	10587891	1867	10586753	133	76.108	8.21558	72.7135	bZIP17_myc_peak_632	AT1G30120	YES
1	10588541	10588837	297	10588591	33	4.21886	1.99949	2.29144	bZIP17_myc_3_peak_604	AT1G30120	YES	1	10585623	10587780	2158	10586757	160	104.658	10.1605	101.162	bZIP17_myc_2_peak_633	AT1G30120	YES	1	10586025	10587891	1867	10586753	133	76.108	8.21558	72.7135	bZIP17_myc_peak_632	AT1G30120	YES
2	18839147	18839660	514	18839433	57	13	3.01552	10.4696	bZIP17_myc_3_peak_1780	AT2G45740	YES	2	18839138	18839638	501	18839324	61	13.0182	2.90115	10.4962	bZIP17_myc_2_peak_1929	AT2G45740	YES	2	18838057	18838544	488	18838166	33	4.86189	2.14862	2.83593	bZIP17_myc_peak_1924	AT2G45740	YES
2	18839147	18839660	514	18839433	57	13	3.01552	10.4696	bZIP17_myc_3_peak_1780	AT2G45740	YES	2	18839138	18839638	501	18839324	61	13.0182	2.90115	10.4962	bZIP17_myc_2_peak_1929	AT2G45740	YES	2	18839109	18839605	497	18839467	53	11.1097	2.82245	8.64876	bZIP17_myc_peak_1925	AT2G45740	YES
2	19168138	19169547	1410	19168749	60	16.6255	3.51177	13.9947	bZIP17_myc_3_peak_1812	AT2G46680	YES	2	19168031	19169350	1320	19168865	71	18.2441	3.36908	15.5829	bZIP17_myc_2_peak_1961	AT2G46680	YES	2	19167486	19169786	2301	19168941	59	11.8996	2.78423	9.40689	bZIP17_myc_peak_1960	AT2G46680	YES
2	18832703	18834044	1342	18833106	104	51.5362	6.64832	48.3971	bZIP17_myc_3_peak_1779	AT2G45720	YES	2	18832744	18833790	1047	18833133	97	44.087	5.9561	41.0385	bZIP17_myc_2_peak_1928	AT2G45720	YES	2	18832845	18834251	1407	18833141	90	39.9782	5.75779	36.9333	bZIP17_myc_peak_1923	AT2G45720	YES
1	28871458	28871793	336	28871635	43	10.9247	3.14592	8.46878	bZIP17_myc_3_peak_1206	AT1G76892	YES	1	28871169	28871567	399	28871276	34	6.80366	2.57693	4.56841	bZIP17_myc_2_peak_1272	AT1G76892	YES	1	28871269	28872978	1710	28872766	40	8.01962	2.64416	5.70917	bZIP17_myc_peak_1291	AT1G76892	YES
1	28872343	28872719	377	28872405	28	4.59998	2.21851	2.60449	bZIP17_myc_3_peak_1207	AT1G76892	YES	1	28871169	28871567	399	28871276	34	6.80366	2.57693	4.56841	bZIP17_myc_2_peak_1272	AT1G76892	YES	1	28871269	28872978	1710	28872766	40	8.01962	2.64416	5.70917	bZIP17_myc_peak_1291	AT1G76892	YES
1	28871458	28871793	336	28871635	43	10.9247	3.14592	8.46878	bZIP17_myc_3_peak_1206	AT1G76892	YES	1	28872119	28872823	705	28872670	28	4.43553	2.17443	2.47855	bZIP17_myc_2_peak_1273	AT1G76892	YES	1	28871269	28872978	1710	28872766	40	8.01962	2.64416	5.70917	bZIP17_myc_peak_1291	AT1G76892	YES
1	28872343	28872719	377	28872405	28	4.59998	2.21851	2.60449	bZIP17_myc_3_peak_1207	AT1G76892	YES	1	28872119	28872823	705	28872670	28	4.43553	2.17443	2.47855	bZIP17_myc_2_peak_1273	AT1G76892	YES	1	28871269	28872978	1710	28872766	40	8.01962	2.64416	5.70917	bZIP17_myc_peak_1291	AT1G76892	YES
5	19165004	19165345	342	19165069	32	3.64249	1.88425	1.851	bZIP17_myc_3_peak_3872	AT5G47200	YES	5	19164884	19165320	437	19165261	33	3.80353	1.90384	1.98331	bZIP17_myc_2_peak_3995	AT5G47200	YES	5	19166282	19166909	628	19166788	43	8.29397	2.60596	5.96722	bZIP17_myc_peak_4073	AT5G47200	YES
5	19166669	19167145	477	19166912	36	5.83469	2.2928	3.67988	bZIP17_myc_3_peak_3873	AT5G47200	YES	5	19164884	19165320	437	19165261	33	3.80353	1.90384	1.98331	bZIP17_myc_2_peak_3995	AT5G47200	YES	5	19166282	19166909	628	19166788	43	8.29397	2.60596	5.96722	bZIP17_myc_peak_4073	AT5G47200	YES
1	4081942	4083411	1470	4082466	36	7.76213	2.72931	5.4599	bZIP17_myc_3_peak_216	AT1G12080	YES	1	4082032	4083061	1030	4082671	41	9.85622	3.00063	7.45569	bZIP17_myc_2_peak_241	AT1G12080	YES	1	4081752	4082957	1206	4082540	43	10.5152	3.05885	8.0802	bZIP17_myc_peak_223	AT1G12080	YES
2	17163149	17165413	2265	17164539	72	20.957	3.7287	18.2311	bZIP17_myc_3_peak_1686	AT2G41180	YES	2	17162570	17163493	924	17163308	36	6.48869	2.43806	4.27877	bZIP17_myc_2_peak_1820	AT2G41180	YES	2	17163115	17165814	2700	17164592	84	25.6675	3.94433	22.8378	bZIP17_myc_peak_1815	AT2G41180	YES
2	17163149	17165413	2265	17164539	72	20.957	3.7287	18.2311	bZIP17_myc_3_peak_1686	AT2G41180	YES	2	17163799	17165407	1609	17164539	77	21.6694	3.64984	18.9356	bZIP17_myc_2_peak_1821	AT2G41180	YES	2	17163115	17165814	2700	17164592	84	25.6675	3.94433	22.8378	bZIP17_myc_peak_1815	AT2G41180	YES
5	7376672	7377948	1277	7377521	55	13.3214	3.13591	10.7822	bZIP17_myc_3_peak_3604	AT5G22280	YES	5	7377115	7377979	865	7377653	80	29.8093	4.72133	26.9366	bZIP17_myc_2_peak_3725	AT5G22280	YES	5	7376977	7378140	1164	7377682	80	30.3247	4.80287	27.4196	bZIP17_myc_peak_3760	AT5G22280	YES
3	22885450	22887430	1981	22886621	125	62.165	6.79401	58.9317	bZIP17_myc_3_peak_2660	AT3G61826	YES	3	22884920	22887753	2834	22886606	117	55.3711	6.3574	52.2114	bZIP17_myc_2_peak_2806	AT3G61826	YES	3	22884418	22887605	3188	22886610	153	84.2127	7.88319	80.7614	bZIP17_myc_peak_2787	AT3G61826	YES
3	22887796	22888254	459	22888225	33	5.3116	2.25407	3.21301	bZIP17_myc_3_peak_2661	AT3G61826	YES	3	22884920	22887753	2834	22886606	117	55.3711	6.3574	52.2114	bZIP17_myc_2_peak_2806	AT3G61826	YES	3	22884418	22887605	3188	22886610	153	84.2127	7.88319	80.7614	bZIP17_myc_peak_2787	AT3G61826	YES
3	22885450	22887430	1981	22886621	125	62.165	6.79401	58.9317	bZIP17_myc_3_peak_2660	AT3G61826	YES	3	22884920	22887753	2834	22886606	117	55.3711	6.3574	52.2114	bZIP17_myc_2_peak_2806	AT3G61826	YES	3	22887858	22888277	420	22888195	35	5.35705	2.21245	3.26552	bZIP17_myc_peak_2788	AT3G61826	YES
3	22887796	22888254	459	22888225	33	5.3116	2.25407	3.21301	bZIP17_myc_3_peak_2661	AT3G61826	YES	3	22884920	22887753	2834	22886606	117	55.3711	6.3574	52.2114	bZIP17_myc_2_peak_2806	AT3G61826	YES	3	22887858	22888277	420	22888195	35	5.35705	2.21245	3.26552	bZIP17_myc_peak_2788	AT3G61826	YES
3	544989	546706	1718	545807	103	47.2579	6.05721	44.1604	bZIP17_myc_3_peak_1868	AT3G02570	YES	3	544848	547169	2322	545853	84	35.3264	5.38025	32.3808	bZIP17_myc_2_peak_2012	AT3G02570	YES	3	545066	546795	1730	545800	97	38.4331	5.12223	35.4097	bZIP17_myc_peak_2017	AT3G02570	YES
3	544989	546706	1718	545807	103	47.2579	6.05721	44.1604	bZIP17_myc_3_peak_1868	AT3G02570	YES	3	544848	547169	2322	545853	84	35.3264	5.38025	32.3808	bZIP17_myc_2_peak_2012	AT3G02570	YES	3	547395	547983	589	547905	33	4.49627	2.06363	2.52984	bZIP17_myc_peak_2018	AT3G02570	YES
2	892496	894661	2166	893622	112	54.7215	6.5814	51.5542	bZIP17_myc_3_peak_1326	AT2G03040	YES	2	892541	894689	2149	893720	109	52.232	6.41169	49.1017	bZIP17_myc_2_peak_1397	AT2G03040	YES	2	892471	894702	2232	893708	119	59.7736	6.8491	56.5199	bZIP17_myc_peak_1402	AT2G03040	YES
5	26228239	26230024	1786	26228889	131	73.6629	8.00896	70.3438	bZIP17_myc_3_peak_4276	AT5G65630	YES	5	26228431	26229602	1172	26228894	134	75.4032	8.03335	72.0831	bZIP17_myc_2_peak_4438	AT5G65630	YES	5	26228232	26230063	1832	26228885	114	51.5451	6.01078	48.3692	bZIP17_myc_peak_4473	AT5G65630	YES
5	6166471	6167704	1234	6166788	37	4.80699	2.04899	2.77823	bZIP17_myc_3_peak_3554	AT5G18560	YES	5	6167416	6167831	416	6167687	31	4.74816	2.17204	2.73672	bZIP17_myc_2_peak_3669	AT5G18560	YES	5	6167727	6168460	734	6168164	33	5.06984	2.19724	3.01405	bZIP17_myc_peak_3696	AT5G18560	YES
3	7704714	7704988	275	7704879	45	10.4259	2.96164	7.98988	bZIP17_myc_3_peak_2200	AT3G21880	YES	3	7704346	7704973	628	7704942	30	3.69733	1.93563	1.9003	bZIP17_myc_2_peak_2326	AT3G21880	YES	3	7704843	7705211	369	7704946	38	6.36658	2.35459	4.1726	bZIP17_myc_peak_2303	AT3G21880	YES
3	7783933	7784907	975	7784510	74	23.5882	4.04405	20.8123	bZIP17_myc_3_peak_2204	AT3G22100	YES	3	7784191	7785349	1159	7784618	87	24.0741	3.63928	21.2944	bZIP17_myc_2_peak_2328	AT3G22100	YES	3	7783612	7785359	1748	7784660	70	14.0323	2.8201	11.4624	bZIP17_myc_peak_2307	AT3G22100	YES
1	3018714	3020180	1467	3019626	111	39.0146	4.59123	36.0103	bZIP17_myc_3_peak_169	AT1G09360	YES	1	3018987	3020347	1361	3019629	102	31.8095	4.08175	28.9092	bZIP17_myc_2_peak_181	AT1G09360	YES	1	3018904	3020311	1408	3019582	107	33.9148	4.15668	30.9569	bZIP17_myc_peak_171	AT1G09360	YES
1	3018714	3020180	1467	3019626	111	39.0146	4.59123	36.0103	bZIP17_myc_3_peak_169	AT1G09360	YES	1	3018987	3020347	1361	3019629	102	31.8095	4.08175	28.9092	bZIP17_myc_2_peak_181	AT1G09360	YES	1	3020798	3021252	455	3020897	34	4.97669	2.15099	2.93439	bZIP17_myc_peak_172	AT1G09360	YES
2	10835277	10837463	2187	10835730	55	15.3755	3.50036	12.7762	bZIP17_myc_3_peak_1472	AT2G25460	YES	2	10835503	10836592	1090	10835804	63	19.8404	3.93132	17.1442	bZIP17_myc_2_peak_1565	AT2G25460	YES	2	10835650	10836740	1091	10835746	47	10.4144	2.88778	7.98416	bZIP17_myc_peak_1579	AT2G25460	YES
1	3764124	3765537	1414	3764715	48	12.5408	3.26236	10.0255	bZIP17_myc_3_peak_202	AT1G11230	YES	1	3764045	3765224	1180	3764920	51	13.6574	3.35147	11.1162	bZIP17_myc_2_peak_223	AT1G11230	YES	1	3764466	3765224	759	3764821	59	17.8251	3.76391	15.1502	bZIP17_myc_peak_208	AT1G11230	YES
1	3764124	3765537	1414	3764715	48	12.5408	3.26236	10.0255	bZIP17_myc_3_peak_202	AT1G11230	YES	1	3764045	3765224	1180	3764920	51	13.6574	3.35147	11.1162	bZIP17_myc_2_peak_223	AT1G11230	YES	1	3765495	3766071	577	3765770	42	8.64257	2.70738	6.29652	bZIP17_myc_peak_209	AT1G11230	YES
3	7709427	7710040	614	7709908	36	5.92517	2.31274	3.76193	bZIP17_myc_3_peak_2201	AT3G21890	YES	3	7711565	7712219	655	7712005	33	6.01241	2.42093	3.84473	bZIP17_myc_2_peak_2327	AT3G21890	YES	3	7711446	7712307	862	7711893	36	6.94599	2.54128	4.70712	bZIP17_myc_peak_2306	AT3G21890	YES
4	15591262	15591827	566	15591581	71	25.0764	4.42459	22.2757	bZIP17_myc_3_peak_3090	AT4G32290	YES	4	15590825	15591817	993	15591610	59	16.3037	3.49728	13.6901	bZIP17_myc_2_peak_3214	AT4G32290	YES	4	15591165	15591849	685	15591632	59	15.4205	3.34756	12.8093	bZIP17_myc_peak_3224	AT4G32290	YES
4	15591262	15591827	566	15591581	71	25.0764	4.42459	22.2757	bZIP17_myc_3_peak_3090	AT4G32290	YES	4	15592565	15592877	313	15592840	36	3.50562	1.79017	1.75976	bZIP17_myc_2_peak_3215	AT4G32290	YES	4	15591165	15591849	685	15591632	59	15.4205	3.34756	12.8093	bZIP17_myc_peak_3224	AT4G32290	YES
4	15591262	15591827	566	15591581	71	25.0764	4.42459	22.2757	bZIP17_myc_3_peak_3090	AT4G32290	YES	4	15590825	15591817	993	15591610	59	16.3037	3.49728	13.6901	bZIP17_myc_2_peak_3214	AT4G32290	YES	4	15592376	15592665	290	15592486	37	6.61346	2.43583	4.39864	bZIP17_myc_peak_3225	AT4G32290	YES
4	15591262	15591827	566	15591581	71	25.0764	4.42459	22.2757	bZIP17_myc_3_peak_3090	AT4G32290	YES	4	15592565	15592877	313	15592840	36	3.50562	1.79017	1.75976	bZIP17_myc_2_peak_3215	AT4G32290	YES	4	15592376	15592665	290	15592486	37	6.61346	2.43583	4.39864	bZIP17_myc_peak_3225	AT4G32290	YES
3	19889116	19891246	2131	19890353	138	75.2453	7.7178	71.9156	bZIP17_myc_3_peak_2519	AT3G53668	YES	3	19888599	19891135	2537	19890375	112	50.6472	6.0023	47.5315	bZIP17_myc_2_peak_2649	AT3G53668	YES	3	19889052	19890987	1936	19890362	104	43.5704	5.47168	40.4804	bZIP17_myc_peak_2651	AT3G53668	YES
1	27264878	27265475	598	27265133	32	5.74343	2.38754	3.59782	bZIP17_myc_3_peak_1102	AT1G72420	YES	1	27265190	27265726	537	27265462	35	6.59226	2.49302	4.37326	bZIP17_myc_2_peak_1160	AT1G72420	YES	1	27264905	27266139	1235	27265671	33	5.26795	2.24379	3.18761	bZIP17_myc_peak_1198	AT1G72420	YES
3	22731939	22733031	1093	22732397	66	22.6928	4.27843	19.9335	bZIP17_myc_3_peak_2648	AT3G61430	YES	3	22731724	22732631	908	22732418	61	16.2162	3.40475	13.6048	bZIP17_myc_2_peak_2796	AT3G61430	YES	3	22731924	22733264	1341	22732369	79	29.1744	4.67355	26.2876	bZIP17_myc_peak_2769	AT3G61430	YES
3	3941939	3942232	294	3942079	39	6.73059	2.40406	4.49941	bZIP17_myc_3_peak_2020	AT3G12390	YES	3	3941819	3942148	330	3942016	46	8.35043	2.53218	6.02033	bZIP17_myc_2_peak_2155	AT3G12390	YES	3	3941919	3942187	269	3942060	37	5.14434	2.12012	3.07867	bZIP17_myc_peak_2145	AT3G12390	YES
1	27593555	27597576	4022	27596107	370	362.554	22.9899	357.938	bZIP17_myc_3_peak_1121	AT1G73400	YES	1	27594825	27597753	2929	27596105	365	352.47	22.2442	347.979	bZIP17_myc_2_peak_1177	AT1G73400	YES	1	27594282	27597745	3464	27596150	333	293.311	18.225	288.76	bZIP17_myc_peak_1212	AT1G73400	YES
2	8900011	8900285	275	8900172	38	6.93508	2.47597	4.68834	bZIP17_myc_3_peak_1399	AT2G20630	YES	2	8899925	8900357	433	8900182	46	10.3087	2.90219	7.88815	bZIP17_myc_2_peak_1485	AT2G20630	YES	2	8899796	8900367	572	8900140	36	5.4827	2.21563	3.37559	bZIP17_myc_peak_1494	AT2G20630	YES
4	13022557	13023256	700	13022878	45	6.78229	2.26982	4.54745	bZIP17_myc_3_peak_2990	AT4G25490	YES	4	13020594	13023140	2547	13021306	81	29.301	4.59162	26.4357	bZIP17_myc_2_peak_3104	AT4G25490	YES	4	13019128	13023220	4093	13021290	77	24.6567	4.07687	21.8436	bZIP17_myc_peak_3111	AT4G25490	YES
4	13022557	13023256	700	13022878	45	6.78229	2.26982	4.54745	bZIP17_myc_3_peak_2990	AT4G25490	YES	4	13023499	13023920	422	13023647	41	5.8577	2.18029	3.70399	bZIP17_myc_2_peak_3105	AT4G25490	YES	4	13019128	13023220	4093	13021290	77	24.6567	4.07687	21.8436	bZIP17_myc_peak_3111	AT4G25490	YES
3	17441327	17442524	1198	17441548	49	13.0003	3.31007	10.4696	bZIP17_myc_3_peak_2370	AT3G47340	YES	3	17441354	17442687	1334	17442363	44	9.78073	2.86892	7.38295	bZIP17_myc_2_peak_2507	AT3G47340	YES	3	17441353	17442893	1541	17441545	45	10.026	2.88215	7.61319	bZIP17_myc_peak_2510	AT3G47340	YES
1	28183249	28183672	424	28183562	35	5.2462	2.1877	3.15622	bZIP17_myc_3_peak_1167	AT1G75060	YES	1	28183364	28183737	374	28183521	35	5.18839	2.17482	3.11353	bZIP17_myc_2_peak_1225	AT1G75060	YES	1	28183318	28183753	436	28183596	41	6.88153	2.38185	4.6461	bZIP17_myc_peak_1255	AT1G75060	YES
1	3775370	3775759	390	3775644	37	7.68776	2.67495	5.39036	bZIP17_myc_3_peak_203	AT1G11260	YES	1	3775491	3775833	343	3775500	28	3.76525	1.99653	1.95566	bZIP17_myc_2_peak_224	AT1G11260	YES	1	3776230	3776799	570	3776526	31	4.84699	2.1964	2.82393	bZIP17_myc_peak_211	AT1G11260	YES
1	1953235	1954929	1695	1953959	229	184.015	14.8344	180.136	bZIP17_myc_3_peak_116	AT1G06400	YES	1	1953045	1955271	2227	1954034	256	213.865	16.1039	209.905	bZIP17_myc_2_peak_121	AT1G06400	YES	1	1952619	1955090	2472	1953989	213	159.599	13.0118	155.725	bZIP17_myc_peak_117	AT1G06400	YES
4	10368445	10368850	406	10368646	57	15.6587	3.46683	13.0518	bZIP17_myc_3_peak_2890	AT4G18920	YES	4	10368329	10369062	734	10368653	57	15.0908	3.36764	12.5092	bZIP17_myc_2_peak_3020	AT4G18920	YES	4	10368504	10369453	950	10368608	55	13.2528	3.1241	10.7099	bZIP17_myc_peak_3021	AT4G18920	YES
4	8302541	8305211	2671	8303997	140	86.8101	9.25796	83.3923	bZIP17_myc_3_peak_2801	AT4G14420	YES	4	8303406	8305170	1765	8304035	139	83.8859	8.89345	80.507	bZIP17_myc_2_peak_2953	AT4G14420	YES	4	8302270	8304902	2633	8304023	125	69.0286	7.78078	65.6897	bZIP17_myc_peak_2949	AT4G14420	YES
5	16135056	16135677	622	16135301	94	33.6464	4.60942	30.7129	bZIP17_myc_3_peak_3744	AT5G40348	YES	5	16134666	16135666	1001	16135322	81	24.5327	3.90112	21.7443	bZIP17_myc_2_peak_3867	AT5G40348	YES	5	16134763	16135752	990	16135329	75	22.3004	3.81178	19.5302	bZIP17_myc_peak_3932	AT5G40348	YES
1	11444413	11445863	1451	11445271	139	89.3074	9.75461	85.8708	bZIP17_myc_3_peak_635	AT1G31875	YES	1	11444613	11445851	1239	11445269	147	95.7816	10.02	92.3311	bZIP17_myc_2_peak_660	AT1G31875	YES	1	11444149	11447077	2929	11445283	121	67.2592	7.82519	63.9364	bZIP17_myc_peak_667	AT1G31875	YES
1	29964835	29966718	1884	29965844	82	32.4769	5.03594	29.5597	bZIP17_myc_3_peak_1284	AT1G79630	YES	1	29965444	29966535	1092	29965838	74	25.9987	4.42253	23.1843	bZIP17_myc_2_peak_1360	AT1G79630	YES	1	29965239	29966523	1285	29965819	82	30.6553	4.7489	27.7447	bZIP17_myc_peak_1361	AT1G79630	YES
1	29964835	29966718	1884	29965844	82	32.4769	5.03594	29.5597	bZIP17_myc_3_peak_1284	AT1G79630	YES	1	29965444	29966535	1092	29965838	74	25.9987	4.42253	23.1843	bZIP17_myc_2_peak_1360	AT1G79630	YES	1	29967151	29967610	460	29967584	34	3.90797	1.90981	2.05854	bZIP17_myc_peak_1362	AT1G79630	YES
1	11660274	11660673	400	11660522	40	9.72597	3.0142	7.32124	bZIP17_myc_3_peak_649	AT1G32337	YES	1	11660099	11660584	486	11660179	34	4.87196	2.12718	2.83995	bZIP17_myc_2_peak_673	AT1G32337	YES	1	11660330	11661044	715	11660628	44	11.0053	3.11993	8.5491	bZIP17_myc_peak_680	AT1G32337	YES
1	5772877	5774221	1345	5773442	82	29.9961	4.64786	27.1156	bZIP17_myc_3_peak_331	AT1G16870	YES	1	5772400	5774215	1816	5773473	74	23.0713	3.96568	20.3103	bZIP17_myc_2_peak_345	AT1G16870	YES	1	5772768	5773844	1077	5773422	69	19.7341	3.65873	17.0145	bZIP17_myc_peak_334	AT1G16870	YES
4	18219812	18220815	1004	18220371	63	20.107	3.97768	17.3978	bZIP17_myc_3_peak_3239	AT4G39100	YES	4	18219683	18220550	868	18220410	53	13.8022	3.29604	11.2565	bZIP17_myc_2_peak_3338	AT4G39100	YES	4	18220069	18220645	577	18220377	62	18.3234	3.71627	15.636	bZIP17_myc_peak_3377	AT4G39100	YES
4	18219812	18220815	1004	18220371	63	20.107	3.97768	17.3978	bZIP17_myc_3_peak_3239	AT4G39100	YES	4	18220888	18221302	415	18221141	33	4.55689	2.07768	2.57666	bZIP17_myc_2_peak_3339	AT4G39100	YES	4	18220069	18220645	577	18220377	62	18.3234	3.71627	15.636	bZIP17_myc_peak_3377	AT4G39100	YES
4	13015092	13015374	283	13015191	38	6.65874	2.41673	4.43269	bZIP17_myc_3_peak_2985	AT4G25450	YES	4	13015590	13016622	1033	13016340	62	18.0629	3.67215	15.4062	bZIP17_myc_2_peak_3101	AT4G25450	YES	4	13015577	13016699	1123	13016358	78	27.1479	4.40763	24.2928	bZIP17_myc_peak_3107	AT4G25450	YES
4	13015654	13016704	1051	13016391	79	30.9349	4.9574	28.0405	bZIP17_myc_3_peak_2986	AT4G25450	YES	4	13015590	13016622	1033	13016340	62	18.0629	3.67215	15.4062	bZIP17_myc_2_peak_3101	AT4G25450	YES	4	13015577	13016699	1123	13016358	78	27.1479	4.40763	24.2928	bZIP17_myc_peak_3107	AT4G25450	YES
5	7250427	7252227	1801	7251278	166	91.6832	7.96984	88.2294	bZIP17_myc_3_peak_3595	AT5G21940	YES	5	7250079	7252549	2471	7251246	183	108.788	8.90249	105.27	bZIP17_myc_2_peak_3718	AT5G21940	YES	5	7249702	7252229	2528	7251235	155	81.1067	7.37693	77.6756	bZIP17_myc_peak_3750	AT5G21940	YES
3	20607029	20608012	984	20607361	36	5.83469	2.2928	3.67988	bZIP17_myc_3_peak_2551	AT3G55560	YES	3	20606369	20607380	1012	20606505	36	6.33507	2.4037	4.13741	bZIP17_myc_2_peak_2694	AT3G55560	YES	3	20606440	20607021	582	20606759	38	6.96017	2.48137	4.71956	bZIP17_myc_peak_2685	AT3G55560	YES
3	20607029	20608012	984	20607361	36	5.83469	2.2928	3.67988	bZIP17_myc_3_peak_2551	AT3G55560	YES	3	20606369	20607380	1012	20606505	36	6.33507	2.4037	4.13741	bZIP17_myc_2_peak_2694	AT3G55560	YES	3	20607358	20607619	262	20607421	35	5.72371	2.29476	3.59083	bZIP17_myc_peak_2686	AT3G55560	YES
4	17522859	17523443	585	17522911	31	4.23752	2.04701	2.30713	bZIP17_myc_3_peak_3196	AT4G37240	YES	4	17523985	17525178	1194	17524401	60	12.2276	2.80821	9.73359	bZIP17_myc_2_peak_3301	AT4G37240	YES	4	17523865	17524666	802	17524534	49	7.54685	2.32019	5.26443	bZIP17_myc_peak_3328	AT4G37240	YES
4	17524219	17525208	990	17524426	59	12.4138	2.86342	9.9032	bZIP17_myc_3_peak_3197	AT4G37240	YES	4	17523985	17525178	1194	17524401	60	12.2276	2.80821	9.73359	bZIP17_myc_2_peak_3301	AT4G37240	YES	4	17523865	17524666	802	17524534	49	7.54685	2.32019	5.26443	bZIP17_myc_peak_3328	AT4G37240	YES
1	10352404	10356764	4361	10354027	278	247.042	18.297	242.892	bZIP17_myc_3_peak_591	AT1G29650	YES	1	10356038	10356633	596	10356424	52	13.9197	3.35876	11.3701	bZIP17_myc_2_peak_617	AT1G29650	YES	1	10352553	10357708	5156	10354010	218	166.799	13.5237	162.888	bZIP17_myc_peak_618	AT1G29650	YES
3	8086059	8086367	309	8086295	33	5.29793	2.25085	3.20163	bZIP17_myc_3_peak_2225	AT3G22845	YES	3	8085859	8086299	441	8086161	31	4.66416	2.15138	2.66526	bZIP17_myc_2_peak_2347	AT3G22845	YES	3	8086025	8087118	1094	8087065	36	4.53045	2.00961	2.5573	bZIP17_myc_peak_2327	AT3G22845	YES
3	8086830	8087567	738	8087219	42	7.14371	2.40793	4.88196	bZIP17_myc_3_peak_2226	AT3G22845	YES	3	8085859	8086299	441	8086161	31	4.66416	2.15138	2.66526	bZIP17_myc_2_peak_2347	AT3G22845	YES	3	8086025	8087118	1094	8087065	36	4.53045	2.00961	2.5573	bZIP17_myc_peak_2327	AT3G22845	YES
3	8086059	8086367	309	8086295	33	5.29793	2.25085	3.20163	bZIP17_myc_3_peak_2225	AT3G22845	YES	3	8086980	8087429	450	8087277	36	4.81966	2.07183	2.79602	bZIP17_myc_2_peak_2348	AT3G22845	YES	3	8086025	8087118	1094	8087065	36	4.53045	2.00961	2.5573	bZIP17_myc_peak_2327	AT3G22845	YES
3	8086830	8087567	738	8087219	42	7.14371	2.40793	4.88196	bZIP17_myc_3_peak_2226	AT3G22845	YES	3	8086980	8087429	450	8087277	36	4.81966	2.07183	2.79602	bZIP17_myc_2_peak_2348	AT3G22845	YES	3	8086025	8087118	1094	8087065	36	4.53045	2.00961	2.5573	bZIP17_myc_peak_2327	AT3G22845	YES
3	23300641	23302195	1555	23301683	106	53.252	6.77495	50.0979	bZIP17_myc_3_peak_2693	AT3G63052	YES	3	23300064	23302221	2158	23301606	98	41.7562	5.54354	38.7318	bZIP17_myc_2_peak_2835	AT3G63052	YES	3	23300420	23302292	1873	23301580	99	44.1644	5.84194	41.067	bZIP17_myc_peak_2824	AT3G63052	YES
5	4109647	4110326	680	4109897	46	9.74404	2.79337	7.33827	bZIP17_myc_3_peak_3470	AT5G12990	YES	5	4109544	4110210	667	4109815	50	11.2969	2.9499	8.83671	bZIP17_myc_2_peak_3559	AT5G12990	YES	5	4109751	4110237	487	4110029	52	10.6319	2.77018	8.19171	bZIP17_myc_peak_3593	AT5G12990	YES
5	1546741	1547457	717	1547214	65	18.1095	3.55877	15.4439	bZIP17_myc_3_peak_3354	AT5G05200	YES	5	1546488	1547418	931	1547270	72	20.0351	3.59302	17.3343	bZIP17_myc_2_peak_3446	AT5G05200	YES	5	1546874	1547640	767	1547246	62	14.4936	3.09717	11.9092	bZIP17_myc_peak_3490	AT5G05200	YES
5	719090	723289	4200	721767	359	313.303	17.98	308.908	bZIP17_myc_3_peak_3306	AT5G03070	YES	5	719535	723264	3730	721769	378	332.226	18.2981	327.796	bZIP17_myc_2_peak_3402	AT5G03070	YES	5	719688	723316	3629	721789	304	238.501	14.4977	234.22	bZIP17_myc_peak_3443	AT5G03070	YES
3	5046016	5047593	1578	5047389	57	12.6749	2.96253	10.1549	bZIP17_myc_3_peak_2083	AT3G14990	YES	3	5045587	5045859	273	5045622	32	4.02003	1.97335	2.145	bZIP17_myc_2_peak_2214	AT3G14990	YES	3	5047012	5047675	664	5047179	48	8.05937	2.43026	5.74715	bZIP17_myc_peak_2204	AT3G14990	YES
3	5046016	5047593	1578	5047389	57	12.6749	2.96253	10.1549	bZIP17_myc_3_peak_2083	AT3G14990	YES	3	5047025	5047877	853	5047266	52	10.0307	2.66819	7.62265	bZIP17_myc_2_peak_2215	AT3G14990	YES	3	5047012	5047675	664	5047179	48	8.05937	2.43026	5.74715	bZIP17_myc_peak_2204	AT3G14990	YES
2	8932976	8934852	1877	8933346	98	38.9748	5.14718	35.9708	bZIP17_myc_3_peak_1403	AT2G20721	YES	2	8932410	8934670	2261	8933362	97	38.1825	5.08734	35.1999	bZIP17_myc_2_peak_1489	AT2G20721	YES	2	8933084	8933792	709	8933388	73	20.1	3.56729	17.373	bZIP17_myc_peak_1498	AT2G20721	YES
1	3950814	3951263	450	3951082	43	8.07363	2.56267	5.75215	bZIP17_myc_3_peak_210	AT1G11720	YES	1	3949570	3949861	292	3949708	38	5.5526	2.18382	3.43246	bZIP17_myc_2_peak_231	AT1G11720	YES	1	3950917	3951169	253	3950991	39	5.65461	2.18264	3.52957	bZIP17_myc_peak_216	AT1G11720	YES
1	3950814	3951263	450	3951082	43	8.07363	2.56267	5.75215	bZIP17_myc_3_peak_210	AT1G11720	YES	1	3950605	3951264	660	3950900	38	6.88707	2.46564	4.64574	bZIP17_myc_2_peak_232	AT1G11720	YES	1	3950917	3951169	253	3950991	39	5.65461	2.18264	3.52957	bZIP17_myc_peak_216	AT1G11720	YES
2	12632280	12634430	2151	12633576	90	26.4603	3.83865	23.6361	bZIP17_myc_3_peak_1520	AT2G29510	YES	2	12632841	12634528	1688	12633505	109	36.8784	4.42068	33.913	bZIP17_myc_2_peak_1635	AT2G29510	YES	2	12632891	12634009	1119	12633501	86	21.0029	3.2973	18.2582	bZIP17_myc_peak_1646	AT2G29510	YES
4	16983072	16983356	285	16983184	33	5.08471	2.20073	3.01562	bZIP17_myc_3_peak_3158	AT4G35850	YES	4	16983116	16983570	455	16983262	37	6.50674	2.4125	4.29431	bZIP17_myc_2_peak_3270	AT4G35850	YES	4	16983073	16983427	355	16983280	34	5.22534	2.20774	3.1501	bZIP17_myc_peak_3298	AT4G35850	YES
1	4288766	4289723	958	4289509	35	6.72079	2.5228	4.49128	bZIP17_myc_3_peak_226	AT1G12600	YES	1	4289361	4289734	374	4289461	43	10.2261	2.99807	7.80919	bZIP17_myc_2_peak_252	AT1G12600	YES	1	4289343	4289780	438	4289482	35	6.13508	2.38804	3.96186	bZIP17_myc_peak_241	AT1G12600	YES
1	4288766	4289723	958	4289509	35	6.72079	2.5228	4.49128	bZIP17_myc_3_peak_226	AT1G12600	YES	1	4289361	4289734	374	4289461	43	10.2261	2.99807	7.80919	bZIP17_myc_2_peak_252	AT1G12600	YES	1	4290694	4290950	257	4290829	36	5.00481	2.11181	2.95794	bZIP17_myc_peak_242	AT1G12600	YES
5	4441597	4442139	543	4442132	36	3.52931	1.79525	1.76852	bZIP17_myc_3_peak_3489	AT5G13760	YES	5	4441548	4441942	395	4441716	44	6.57914	2.25384	4.36118	bZIP17_myc_2_peak_3580	AT5G13760	YES	5	4441568	4441921	354	4441678	53	10.7646	2.76424	8.31883	bZIP17_myc_peak_3620	AT5G13760	YES
1	28130805	28131616	812	28130932	38	6.75055	2.43636	4.51802	bZIP17_myc_3_peak_1162	AT1G74875	YES	1	28130762	28131811	1050	28131034	54	14.2947	3.34552	11.7347	bZIP17_myc_2_peak_1220	AT1G74875	YES	1	28130757	28131479	723	28131193	52	12.6089	3.11744	10.0894	bZIP17_myc_peak_1249	AT1G74875	YES
3	23450246	23450826	581	23450377	38	6.90443	2.46937	4.65972	bZIP17_myc_3_peak_2700	AT3G63510	YES	3	23450067	23450550	484	23450312	42	7.38906	2.45611	5.11392	bZIP17_myc_2_peak_2840	AT3G63510	YES	3	23450134	23450471	338	23450357	42	7.67192	2.51203	5.38138	bZIP17_myc_peak_2828	AT3G63510	YES
5	7842359	7842906	548	7842745	32	5.02116	2.21192	2.96179	bZIP17_myc_3_peak_3625	AT5G23280	YES	5	7841936	7842259	324	7842119	32	4.99088	2.20463	2.94188	bZIP17_myc_2_peak_3744	AT5G23280	YES	5	7842093	7843030	938	7842848	43	9.04277	2.75516	6.67648	bZIP17_myc_peak_3779	AT5G23280	YES
5	7842359	7842906	548	7842745	32	5.02116	2.21192	2.96179	bZIP17_myc_3_peak_3625	AT5G23280	YES	5	7842540	7842941	402	7842851	35	5.83661	2.32025	3.68553	bZIP17_myc_2_peak_3745	AT5G23280	YES	5	7842093	7843030	938	7842848	43	9.04277	2.75516	6.67648	bZIP17_myc_peak_3779	AT5G23280	YES
5	8161069	8161766	698	8161528	57	17.7442	3.84518	15.0869	bZIP17_myc_3_peak_3644	AT5G24130	YES	5	8160882	8161704	823	8161486	58	17.7783	3.80263	15.1281	bZIP17_myc_2_peak_3762	AT5G24130	YES	5	8160808	8162563	1756	8161478	60	18.399	3.81965	15.7097	bZIP17_myc_peak_3797	AT5G24130	YES
3	5202236	5202552	317	5202279	29	4.29097	2.10909	2.35362	bZIP17_myc_3_peak_2095	AT3G15410	YES	3	5201250	5201543	294	5201275	32	4.14903	2.00387	2.24688	bZIP17_myc_2_peak_2228	AT3G15410	YES	3	5202787	5203126	340	5203070	28	3.36779	1.89196	1.66016	bZIP17_myc_peak_2217	AT3G15410	YES
4	14691842	14693555	1714	14692544	49	9.43697	2.64693	7.0451	bZIP17_myc_3_peak_3065	AT4G30060	YES	4	14692117	14693431	1315	14692551	55	11.9688	2.90705	9.48309	bZIP17_myc_2_peak_3185	AT4G30060	YES	4	14692072	14693118	1047	14692620	55	12.0885	2.92699	9.58882	bZIP17_myc_peak_3191	AT4G30060	YES
4	12571583	12572058	476	12572026	38	4.79661	2.02768	2.76949	bZIP17_myc_3_peak_2970	AT4G24240	YES	4	12569584	12570076	493	12569780	39	7.41728	2.54862	5.14078	bZIP17_myc_2_peak_3089	AT4G24240	YES	4	12570974	12571234	261	12571193	37	3.60329	1.79694	1.82976	bZIP17_myc_peak_3095	AT4G24240	YES
4	12571583	12572058	476	12572026	38	4.79661	2.02768	2.76949	bZIP17_myc_3_peak_2970	AT4G24240	YES	4	12570792	12572155	1364	12571764	45	8.41952	2.57228	6.08603	bZIP17_myc_2_peak_3090	AT4G24240	YES	4	12570974	12571234	261	12571193	37	3.60329	1.79694	1.82976	bZIP17_myc_peak_3095	AT4G24240	YES
4	12571583	12572058	476	12572026	38	4.79661	2.02768	2.76949	bZIP17_myc_3_peak_2970	AT4G24240	YES	4	12569584	12570076	493	12569780	39	7.41728	2.54862	5.14078	bZIP17_myc_2_peak_3089	AT4G24240	YES	4	12571517	12572001	485	12571590	42	6.77197	2.33549	4.54465	bZIP17_myc_peak_3096	AT4G24240	YES
4	12571583	12572058	476	12572026	38	4.79661	2.02768	2.76949	bZIP17_myc_3_peak_2970	AT4G24240	YES	4	12570792	12572155	1364	12571764	45	8.41952	2.57228	6.08603	bZIP17_myc_2_peak_3090	AT4G24240	YES	4	12571517	12572001	485	12571590	42	6.77197	2.33549	4.54465	bZIP17_myc_peak_3096	AT4G24240	YES
1	8320821	8322133	1313	8321535	94	41.6291	5.76402	38.5932	bZIP17_myc_3_peak_519	AT1G23440	YES	1	8320909	8322003	1095	8321549	80	29.203	4.62662	26.3393	bZIP17_myc_2_peak_523	AT1G23440	YES	1	8320222	8320615	394	8320414	39	6.38715	2.33277	4.1919	bZIP17_myc_peak_534	AT1G23440	YES
1	8320821	8322133	1313	8321535	94	41.6291	5.76402	38.5932	bZIP17_myc_3_peak_519	AT1G23440	YES	1	8320909	8322003	1095	8321549	80	29.203	4.62662	26.3393	bZIP17_myc_2_peak_523	AT1G23440	YES	1	8321002	8322149	1148	8321510	96	43.612	5.94664	40.5216	bZIP17_myc_peak_535	AT1G23440	YES
4	14077185	14077572	388	14077196	30	3.67461	1.92998	1.87307	bZIP17_myc_3_peak_3034	AT4G28485	YES	4	14076932	14077600	669	14077108	46	10.0006	2.84259	7.5936	bZIP17_myc_2_peak_3155	AT4G28485	YES	4	14077835	14078099	265	14077960	35	5.013	2.13584	2.96499	bZIP17_myc_peak_3148	AT4G28485	YES
2	12632280	12634430	2151	12633576	90	26.4603	3.83865	23.6361	bZIP17_myc_3_peak_1520	AT2G29490	YES	2	12632841	12634528	1688	12633505	109	36.8784	4.42068	33.913	bZIP17_myc_2_peak_1635	AT2G29490	YES	2	12632891	12634009	1119	12633501	86	21.0029	3.2973	18.2582	bZIP17_myc_peak_1646	AT2G29490	YES
1	21024441	21024919	479	21024691	60	12.9024	2.91114	10.3756	bZIP17_myc_3_peak_820	AT1G56170	YES	1	21023127	21023570	444	21023292	40	7.7276	2.58284	5.43252	bZIP17_myc_2_peak_861	AT1G56170	YES	1	21024094	21024902	809	21024677	46	6.39718	2.18098	4.20069	bZIP17_myc_peak_887	AT1G56170	YES
1	21024441	21024919	479	21024691	60	12.9024	2.91114	10.3756	bZIP17_myc_3_peak_820	AT1G56170	YES	1	21024143	21025053	911	21024623	74	19.5242	3.45271	16.8348	bZIP17_myc_2_peak_862	AT1G56170	YES	1	21024094	21024902	809	21024677	46	6.39718	2.18098	4.20069	bZIP17_myc_peak_887	AT1G56170	YES
3	5747027	5747520	494	5747346	33	5.75091	2.35827	3.60443	bZIP17_myc_3_peak_2122	AT3G16850	YES	3	5747470	5748231	762	5747870	33	5.83268	2.37781	3.68181	bZIP17_myc_2_peak_2250	AT3G16850	YES	3	5746434	5746815	382	5746791	34	5.7018	2.31744	3.57149	bZIP17_myc_peak_2240	AT3G16850	YES
3	5747027	5747520	494	5747346	33	5.75091	2.35827	3.60443	bZIP17_myc_3_peak_2122	AT3G16850	YES	3	5747470	5748231	762	5747870	33	5.83268	2.37781	3.68181	bZIP17_myc_2_peak_2250	AT3G16850	YES	3	5747219	5747539	321	5747370	32	4.90841	2.18481	2.87616	bZIP17_myc_peak_2241	AT3G16850	YES
3	18364645	18365652	1008	18365143	68	19.4455	3.65277	16.7504	bZIP17_myc_3_peak_2413	AT3G49540	YES	3	18363444	18364489	1046	18363733	35	5.89929	2.33444	3.74198	bZIP17_myc_2_peak_2554	AT3G49540	YES	3	18364785	18366534	1750	18365156	70	19.823	3.63446	17.1017	bZIP17_myc_peak_2556	AT3G49540	YES
3	18364645	18365652	1008	18365143	68	19.4455	3.65277	16.7504	bZIP17_myc_3_peak_2413	AT3G49540	YES	3	18364786	18366295	1510	18365152	72	19.6136	3.53197	16.9218	bZIP17_myc_2_peak_2555	AT3G49540	YES	3	18364785	18366534	1750	18365156	70	19.823	3.63446	17.1017	bZIP17_myc_peak_2556	AT3G49540	YES
1	29758294	29759055	762	29758564	40	5.50543	2.13166	3.3854	bZIP17_myc_3_peak_1272	AT1G79110	YES	1	29758088	29759719	1632	29758437	36	3.23143	1.73133	1.57169	bZIP17_myc_2_peak_1343	AT1G79110	YES	1	29758230	29758559	330	29758434	50	7.43409	2.28128	5.15935	bZIP17_myc_peak_1352	AT1G79110	YES
3	2717120	2717954	835	2717388	54	13.6762	3.23447	11.1264	bZIP17_myc_3_peak_1965	AT3G08940	YES	3	2716888	2718203	1316	2717472	59	16.3037	3.49728	13.6901	bZIP17_myc_2_peak_2114	AT3G08940	YES	3	2716983	2718099	1117	2717494	61	15.6362	3.31031	13.0189	bZIP17_myc_peak_2111	AT3G08940	YES
1	27649598	27651206	1609	27650863	57	16.8611	3.68221	14.2247	bZIP17_myc_3_peak_1124	AT1G73570	YES	1	27650153	27651104	952	27650911	44	9.25551	2.76421	6.8812	bZIP17_myc_2_peak_1183	AT1G73570	YES	1	27649970	27651476	1507	27650925	54	13.9	3.27443	11.3348	bZIP17_myc_peak_1216	AT1G73570	YES
1	10721710	10722781	1072	10722165	66	23.1402	4.35731	20.3728	bZIP17_myc_3_peak_609	AT1G30370	YES	1	10721464	10722601	1138	10722148	77	29.9566	4.91079	27.0816	bZIP17_myc_2_peak_640	AT1G30370	YES	1	10721516	10722938	1423	10722241	64	20.3447	3.97096	17.6129	bZIP17_myc_peak_640	AT1G30370	YES
3	5445131	5445461	331	5445304	48	9.10039	2.61446	6.7247	bZIP17_myc_3_peak_2112	AT3G16060	YES	3	5445040	5445604	565	5445333	64	16.7053	3.37426	14.0816	bZIP17_myc_2_peak_2239	AT3G16060	YES	3	5445188	5445631	444	5445343	49	8.07648	2.41033	5.7631	bZIP17_myc_peak_2233	AT3G16060	YES
3	22885450	22887430	1981	22886621	125	62.165	6.79401	58.9317	bZIP17_myc_3_peak_2660	AT3G61827	YES	3	22884920	22887753	2834	22886606	117	55.3711	6.3574	52.2114	bZIP17_myc_2_peak_2806	AT3G61827	YES	3	22884418	22887605	3188	22886610	153	84.2127	7.88319	80.7614	bZIP17_myc_peak_2787	AT3G61827	YES
3	22887796	22888254	459	22888225	33	5.3116	2.25407	3.21301	bZIP17_myc_3_peak_2661	AT3G61827	YES	3	22884920	22887753	2834	22886606	117	55.3711	6.3574	52.2114	bZIP17_myc_2_peak_2806	AT3G61827	YES	3	22884418	22887605	3188	22886610	153	84.2127	7.88319	80.7614	bZIP17_myc_peak_2787	AT3G61827	YES
3	22885450	22887430	1981	22886621	125	62.165	6.79401	58.9317	bZIP17_myc_3_peak_2660	AT3G61827	YES	3	22884920	22887753	2834	22886606	117	55.3711	6.3574	52.2114	bZIP17_myc_2_peak_2806	AT3G61827	YES	3	22887858	22888277	420	22888195	35	5.35705	2.21245	3.26552	bZIP17_myc_peak_2788	AT3G61827	YES
3	22887796	22888254	459	22888225	33	5.3116	2.25407	3.21301	bZIP17_myc_3_peak_2661	AT3G61827	YES	3	22884920	22887753	2834	22886606	117	55.3711	6.3574	52.2114	bZIP17_myc_2_peak_2806	AT3G61827	YES	3	22887858	22888277	420	22888195	35	5.35705	2.21245	3.26552	bZIP17_myc_peak_2788	AT3G61827	YES
5	16814786	16815336	551	16814973	49	10.2921	2.79992	7.86191	bZIP17_myc_3_peak_3788	AT5G42040	YES	5	16814869	16815696	828	16815370	41	7.21234	2.44802	4.94833	bZIP17_myc_2_peak_3906	AT5G42040	YES	5	16814708	16815797	1090	16815505	54	13.1009	3.13291	10.5635	bZIP17_myc_peak_3973	AT5G42040	YES
3	19533766	19534052	287	19533876	30	5.69118	2.44155	3.55048	bZIP17_myc_3_peak_2495	AT3G52710	YES	3	19533858	19534127	270	19533912	27	4.2377	2.14962	2.31868	bZIP17_myc_2_peak_2622	AT3G52710	YES	3	19532884	19533146	263	19533019	40	5.12412	2.05636	3.0616	bZIP17_myc_peak_2634	AT3G52710	YES
3	19533766	19534052	287	19533876	30	5.69118	2.44155	3.55048	bZIP17_myc_3_peak_2495	AT3G52710	YES	3	19533858	19534127	270	19533912	27	4.2377	2.14962	2.31868	bZIP17_myc_2_peak_2622	AT3G52710	YES	3	19533768	19534457	690	19534348	34	5.76564	2.33224	3.62837	bZIP17_myc_peak_2635	AT3G52710	YES
4	9727715	9728272	558	9728054	49	11.903	3.09837	9.40988	bZIP17_myc_3_peak_2860	AT4G17430	YES	4	9728561	9728877	317	9728722	33	4.7949	2.133	2.77649	bZIP17_myc_2_peak_2994	AT4G17430	YES	4	9726505	9726946	442	9726537	36	4.78396	2.06414	2.76938	bZIP17_myc_peak_2993	AT4G17430	YES
4	9727715	9728272	558	9728054	49	11.903	3.09837	9.40988	bZIP17_myc_3_peak_2860	AT4G17430	YES	4	9728561	9728877	317	9728722	33	4.7949	2.133	2.77649	bZIP17_myc_2_peak_2994	AT4G17430	YES	4	9728335	9728614	280	9728566	38	6.49178	2.38116	4.28765	bZIP17_myc_peak_2994	AT4G17430	YES
1	3271969	3273260	1292	3272677	64	19.2519	3.78576	16.5608	bZIP17_myc_3_peak_181	AT1G10030	YES	1	3272107	3273034	928	3272680	70	22.531	4.05543	19.7807	bZIP17_myc_2_peak_189	AT1G10030	YES	1	3272363	3272939	577	3272672	68	19.1453	3.60647	16.4386	bZIP17_myc_peak_183	AT1G10030	YES
2	258835	260161	1327	259282	52	16.9245	3.94952	14.2862	bZIP17_myc_3_peak_1308	AT2G01570	YES	2	258852	259376	525	259188	38	8.34751	2.78667	6.01803	bZIP17_myc_2_peak_1382	AT2G01570	YES	2	258564	259284	721	259213	41	8.83115	2.78092	6.47572	bZIP17_myc_peak_1380	AT2G01570	YES
2	19465188	19469648	4461	19468132	201	150.433	12.9218	146.684	bZIP17_myc_3_peak_1834	AT2G47440	YES	2	19466146	19469664	3519	19468104	219	168.496	13.6625	164.714	bZIP17_myc_2_peak_1980	AT2G47440	YES	2	19465503	19469578	4076	19468142	170	112.386	10.385	108.762	bZIP17_myc_peak_1984	AT2G47440	YES
4	11459200	11460170	971	11459438	49	10.2392	2.79036	7.81123	bZIP17_myc_3_peak_2920	AT4G21540	YES	4	11459162	11459593	432	11459504	49	8.62197	2.50427	6.27804	bZIP17_myc_2_peak_3048	AT4G21540	YES	4	11459383	11459630	248	11459503	56	12.5893	2.97925	10.0706	bZIP17_myc_peak_3050	AT4G21540	YES
3	20576675	20577266	592	20577111	43	9.75106	2.89946	7.34459	bZIP17_myc_3_peak_2549	AT3G55500	YES	3	20576688	20577293	606	20577205	39	6.61623	2.38025	4.39531	bZIP17_myc_2_peak_2691	AT3G55500	YES	3	20575355	20577315	1961	20576701	46	12.2857	3.29863	9.77817	bZIP17_myc_peak_2684	AT3G55500	YES
3	20576675	20577266	592	20577111	43	9.75106	2.89946	7.34459	bZIP17_myc_3_peak_2549	AT3G55500	YES	3	20577669	20578361	693	20578163	35	6.88018	2.5599	4.63912	bZIP17_myc_2_peak_2692	AT3G55500	YES	3	20575355	20577315	1961	20576701	46	12.2857	3.29863	9.77817	bZIP17_myc_peak_2684	AT3G55500	YES
3	6085292	6086785	1494	6086347	88	36.7182	5.36082	33.7426	bZIP17_myc_3_peak_2140	AT3G17780	YES	3	6084741	6085073	333	6085062	34	3.76588	1.87794	1.95615	bZIP17_myc_2_peak_2264	AT3G17780	YES	3	6085855	6087107	1253	6086336	72	23.6901	4.14903	20.8942	bZIP17_myc_peak_2256	AT3G17780	YES
3	6085292	6086785	1494	6086347	88	36.7182	5.36082	33.7426	bZIP17_myc_3_peak_2140	AT3G17780	YES	3	6085700	6087083	1384	6086343	77	27.8307	4.56389	24.9867	bZIP17_myc_2_peak_2265	AT3G17780	YES	3	6085855	6087107	1253	6086336	72	23.6901	4.14903	20.8942	bZIP17_myc_peak_2256	AT3G17780	YES
1	30248137	30250271	2135	30249289	189	143.898	13.2384	140.178	bZIP17_myc_3_peak_1296	AT1G80460	YES	1	30248094	30250184	2091	30249277	204	159.471	13.9683	155.723	bZIP17_myc_2_peak_1374	AT1G80460	YES	1	30248342	30250232	1891	30249306	178	124.504	11.41	120.812	bZIP17_myc_peak_1371	AT1G80460	YES
1	30248137	30250271	2135	30249289	189	143.898	13.2384	140.178	bZIP17_myc_3_peak_1296	AT1G80460	YES	1	30248094	30250184	2091	30249277	204	159.471	13.9683	155.723	bZIP17_myc_2_peak_1374	AT1G80460	YES	1	30250946	30251194	249	30250981	30	5.29372	2.33853	3.21017	bZIP17_myc_peak_1372	AT1G80460	YES
5	22150585	22154122	3538	22151248	122	55.3492	6.0693	52.178	bZIP17_myc_3_peak_4007	AT5G54520	YES	5	22150505	22152720	2216	22151223	123	53.6306	5.8023	50.488	bZIP17_myc_2_peak_4134	AT5G54520	YES	5	22150117	22153315	3199	22151271	97	34.8129	4.63423	31.8418	bZIP17_myc_peak_4214	AT5G54520	YES
2	12632280	12634430	2151	12633576	90	26.4603	3.83865	23.6361	bZIP17_myc_3_peak_1520	AT2G29480	YES	2	12632841	12634528	1688	12633505	109	36.8784	4.42068	33.913	bZIP17_myc_2_peak_1635	AT2G29480	YES	2	12632891	12634009	1119	12633501	86	21.0029	3.2973	18.2582	bZIP17_myc_peak_1646	AT2G29480	YES
3	6182202	6183012	811	6182614	85	29.7659	4.47129	26.8889	bZIP17_myc_3_peak_2147	AT3G18060	YES	3	6182010	6183209	1200	6182620	80	26.3976	4.20484	23.5764	bZIP17_myc_2_peak_2271	AT3G18060	YES	3	6181942	6183214	1273	6182550	71	16.7744	3.16362	14.1261	bZIP17_myc_peak_2263	AT3G18060	YES
3	3683927	3685686	1760	3684777	170	112.833	10.4497	109.258	bZIP17_myc_3_peak_2002	AT3G11670	YES	3	3683695	3686079	2385	3684775	162	102.555	9.67621	99.0698	bZIP17_myc_2_peak_2142	AT3G11670	YES	3	3683849	3686311	2463	3684809	170	109.602	9.98972	105.992	bZIP17_myc_peak_2133	AT3G11670	YES
2	9858788	9860089	1302	9859546	67	25.271	4.68423	22.467	bZIP17_myc_3_peak_1438	AT2G23150	YES	2	9858896	9860011	1116	9859631	91	42.6224	6.12693	39.5887	bZIP17_myc_2_peak_1520	AT2G23150	YES	2	9858966	9860114	1149	9859533	64	21.7911	4.22451	19.0304	bZIP17_myc_peak_1538	AT2G23150	YES
2	10071590	10072673	1084	10072581	35	5.88049	2.33018	3.72091	bZIP17_myc_3_peak_1445	AT2G23690	YES	2	10071148	10071666	519	10071418	32	4.73333	2.14285	2.72341	bZIP17_myc_2_peak_1530	AT2G23690	YES	2	10071139	10072450	1312	10072248	39	8.37224	2.75469	6.04133	bZIP17_myc_peak_1547	AT2G23690	YES
5	13356570	13357372	803	13356782	54	15.8344	3.63088	13.2232	bZIP17_myc_3_peak_3714	AT5G35080	YES	5	13356503	13357694	1192	13356832	63	20.089	3.97454	17.3873	bZIP17_myc_2_peak_3829	AT5G35080	YES	5	13356313	13357705	1393	13356769	55	15.3047	3.48745	12.6971	bZIP17_myc_peak_3881	AT5G35080	YES
5	13358439	13358764	326	13358458	31	4.96996	2.22679	2.91803	bZIP17_myc_3_peak_3715	AT5G35080	YES	5	13356503	13357694	1192	13356832	63	20.089	3.97454	17.3873	bZIP17_myc_2_peak_3829	AT5G35080	YES	5	13356313	13357705	1393	13356769	55	15.3047	3.48745	12.6971	bZIP17_myc_peak_3881	AT5G35080	YES
1	8634185	8635596	1412	8635018	46	10.4914	2.9378	8.05257	bZIP17_myc_3_peak_533	AT1G24340	YES	1	8633747	8634611	865	8634552	41	6.50125	2.30645	4.28972	bZIP17_myc_2_peak_536	AT1G24340	YES	1	8634716	8635514	799	8635021	46	9.80299	2.80464	7.39998	bZIP17_myc_peak_549	AT1G24340	YES
1	8634185	8635596	1412	8635018	46	10.4914	2.9378	8.05257	bZIP17_myc_3_peak_533	AT1G24340	YES	1	8634925	8635386	462	8635095	40	7.21013	2.47547	4.94648	bZIP17_myc_2_peak_537	AT1G24340	YES	1	8634716	8635514	799	8635021	46	9.80299	2.80464	7.39998	bZIP17_myc_peak_549	AT1G24340	YES
1	8934547	8936536	1990	8935564	80	33.0066	5.24291	30.0823	bZIP17_myc_3_peak_542	AT1G25440	YES	1	8932466	8936194	3729	8935530	100	47.1758	6.24026	44.0972	bZIP17_myc_2_peak_548	AT1G25440	YES	1	8934381	8936894	2514	8935534	94	41.8822	5.80371	38.8134	bZIP17_myc_peak_559	AT1G25440	YES
4	8415603	8415951	349	8415793	35	4.83643	2.09673	2.80175	bZIP17_myc_3_peak_2804	AT4G14680	YES	4	8416629	8418151	1523	8417648	77	29.8176	4.88757	26.9448	bZIP17_myc_2_peak_2956	AT4G14680	YES	4	8416989	8418137	1149	8417727	64	20.2489	3.95451	17.5191	bZIP17_myc_peak_2953	AT4G14680	YES
5	24640180	24644674	4495	24642064	349	327.169	20.8017	322.709	bZIP17_myc_3_peak_4146	AT5G61270	YES	5	24640590	24644682	4093	24642055	316	283.639	18.8635	279.401	bZIP17_myc_2_peak_4291	AT5G61270	YES	5	24640318	24644462	4145	24642059	278	230.097	15.9242	225.852	bZIP17_myc_peak_4350	AT5G61270	YES
5	23692641	23693297	657	23693060	43	8.52557	2.65175	6.17982	bZIP17_myc_3_peak_4079	AT5G58620	YES	5	23692352	23693272	921	23692971	47	10.0617	2.821	7.65198	bZIP17_myc_2_peak_4217	AT5G58620	YES	5	23692746	23693305	560	23693085	52	12.0218	3.01231	9.5245	bZIP17_myc_peak_4289	AT5G58620	YES
1	3271969	3273260	1292	3272677	64	19.2519	3.78576	16.5608	bZIP17_myc_3_peak_181	AT1G10020	YES	1	3272107	3273034	928	3272680	70	22.531	4.05543	19.7807	bZIP17_myc_2_peak_189	AT1G10020	YES	1	3272363	3272939	577	3272672	68	19.1453	3.60647	16.4386	bZIP17_myc_peak_183	AT1G10020	YES
3	18834949	18838117	3169	18837492	150	91.9509	9.16176	88.4953	bZIP17_myc_3_peak_2442	AT3G50680	YES	3	18834592	18835796	1205	18834893	43	5.60489	2.09328	3.47936	bZIP17_myc_2_peak_2584	AT3G50680	YES	3	18834291	18834558	268	18834466	34	4.54361	2.05282	2.56798	bZIP17_myc_peak_2585	AT3G50680	YES
3	18834949	18838117	3169	18837492	150	91.9509	9.16176	88.4953	bZIP17_myc_3_peak_2442	AT3G50680	YES	3	18834592	18835796	1205	18834893	43	5.60489	2.09328	3.47936	bZIP17_myc_2_peak_2584	AT3G50680	YES	3	18834961	18835850	890	18835649	41	7.83813	2.57484	5.5375	bZIP17_myc_peak_2586	AT3G50680	YES
1	7265745	7268587	2843	7267495	194	109.917	8.34681	106.357	bZIP17_myc_3_peak_439	AT1G20890	YES	1	7265926	7268113	2188	7267484	184	99.1516	7.76353	95.6859	bZIP17_myc_2_peak_458	AT1G20890	YES	1	7266541	7268314	1774	7267466	181	93.6362	7.34657	90.1222	bZIP17_myc_peak_457	AT1G20890	YES
1	7265745	7268587	2843	7267495	194	109.917	8.34681	106.357	bZIP17_myc_3_peak_439	AT1G20890	YES	1	7268640	7268913	274	7268846	31	3.67434	1.91032	1.883	bZIP17_myc_2_peak_459	AT1G20890	YES	1	7266541	7268314	1774	7267466	181	93.6362	7.34657	90.1222	bZIP17_myc_peak_457	AT1G20890	YES
1	7265745	7268587	2843	7267495	194	109.917	8.34681	106.357	bZIP17_myc_3_peak_439	AT1G20890	YES	1	7265926	7268113	2188	7267484	184	99.1516	7.76353	95.6859	bZIP17_myc_2_peak_458	AT1G20890	YES	1	7268849	7269133	285	7268923	32	3.95445	1.95785	2.09565	bZIP17_myc_peak_458	AT1G20890	YES
1	7265745	7268587	2843	7267495	194	109.917	8.34681	106.357	bZIP17_myc_3_peak_439	AT1G20890	YES	1	7268640	7268913	274	7268846	31	3.67434	1.91032	1.883	bZIP17_myc_2_peak_459	AT1G20890	YES	1	7268849	7269133	285	7268923	32	3.95445	1.95785	2.09565	bZIP17_myc_peak_458	AT1G20890	YES
5	4633593	4634226	634	4633779	41	8.2489	2.65933	5.91841	bZIP17_myc_3_peak_3495	AT5G14370	YES	5	4633377	4634010	634	4633762	51	13.789	3.37661	11.2434	bZIP17_myc_2_peak_3589	AT5G14370	YES	5	4633514	4634270	757	4633644	40	5.79455	2.18908	3.65441	bZIP17_myc_peak_3624	AT5G14370	YES
5	4633593	4634226	634	4633779	41	8.2489	2.65933	5.91841	bZIP17_myc_3_peak_3495	AT5G14370	YES	5	4633377	4634010	634	4633762	51	13.789	3.37661	11.2434	bZIP17_myc_2_peak_3589	AT5G14370	YES	5	4634892	4635144	253	4634949	30	3.1958	1.811	1.53893	bZIP17_myc_peak_3625	AT5G14370	YES
5	16812487	16813608	1122	16812609	39	3.99153	1.84825	2.11251	bZIP17_myc_3_peak_3786	AT5G42030	YES	5	16813707	16814112	406	16813888	36	4.96071	2.10227	2.91674	bZIP17_myc_2_peak_3905	AT5G42030	YES	5	16813086	16814095	1010	16813334	39	6.68172	2.39388	4.46189	bZIP17_myc_peak_3972	AT5G42030	YES
5	16814034	16814399	366	16814370	33	3.80396	1.90394	1.97278	bZIP17_myc_3_peak_3787	AT5G42030	YES	5	16813707	16814112	406	16813888	36	4.96071	2.10227	2.91674	bZIP17_myc_2_peak_3905	AT5G42030	YES	5	16813086	16814095	1010	16813334	39	6.68172	2.39388	4.46189	bZIP17_myc_peak_3972	AT5G42030	YES
5	16814786	16815336	551	16814973	49	10.2921	2.79992	7.86191	bZIP17_myc_3_peak_3788	AT5G42030	YES	5	16813707	16814112	406	16813888	36	4.96071	2.10227	2.91674	bZIP17_myc_2_peak_3905	AT5G42030	YES	5	16813086	16814095	1010	16813334	39	6.68172	2.39388	4.46189	bZIP17_myc_peak_3972	AT5G42030	YES
5	16812487	16813608	1122	16812609	39	3.99153	1.84825	2.11251	bZIP17_myc_3_peak_3786	AT5G42030	YES	5	16814869	16815696	828	16815370	41	7.21234	2.44802	4.94833	bZIP17_myc_2_peak_3906	AT5G42030	YES	5	16813086	16814095	1010	16813334	39	6.68172	2.39388	4.46189	bZIP17_myc_peak_3972	AT5G42030	YES
5	16814034	16814399	366	16814370	33	3.80396	1.90394	1.97278	bZIP17_myc_3_peak_3787	AT5G42030	YES	5	16814869	16815696	828	16815370	41	7.21234	2.44802	4.94833	bZIP17_myc_2_peak_3906	AT5G42030	YES	5	16813086	16814095	1010	16813334	39	6.68172	2.39388	4.46189	bZIP17_myc_peak_3972	AT5G42030	YES
5	16814786	16815336	551	16814973	49	10.2921	2.79992	7.86191	bZIP17_myc_3_peak_3788	AT5G42030	YES	5	16814869	16815696	828	16815370	41	7.21234	2.44802	4.94833	bZIP17_myc_2_peak_3906	AT5G42030	YES	5	16813086	16814095	1010	16813334	39	6.68172	2.39388	4.46189	bZIP17_myc_peak_3972	AT5G42030	YES
5	16812487	16813608	1122	16812609	39	3.99153	1.84825	2.11251	bZIP17_myc_3_peak_3786	AT5G42030	YES	5	16813707	16814112	406	16813888	36	4.96071	2.10227	2.91674	bZIP17_myc_2_peak_3905	AT5G42030	YES	5	16814708	16815797	1090	16815505	54	13.1009	3.13291	10.5635	bZIP17_myc_peak_3973	AT5G42030	YES
5	16814034	16814399	366	16814370	33	3.80396	1.90394	1.97278	bZIP17_myc_3_peak_3787	AT5G42030	YES	5	16813707	16814112	406	16813888	36	4.96071	2.10227	2.91674	bZIP17_myc_2_peak_3905	AT5G42030	YES	5	16814708	16815797	1090	16815505	54	13.1009	3.13291	10.5635	bZIP17_myc_peak_3973	AT5G42030	YES
5	16814786	16815336	551	16814973	49	10.2921	2.79992	7.86191	bZIP17_myc_3_peak_3788	AT5G42030	YES	5	16813707	16814112	406	16813888	36	4.96071	2.10227	2.91674	bZIP17_myc_2_peak_3905	AT5G42030	YES	5	16814708	16815797	1090	16815505	54	13.1009	3.13291	10.5635	bZIP17_myc_peak_3973	AT5G42030	YES
5	16812487	16813608	1122	16812609	39	3.99153	1.84825	2.11251	bZIP17_myc_3_peak_3786	AT5G42030	YES	5	16814869	16815696	828	16815370	41	7.21234	2.44802	4.94833	bZIP17_myc_2_peak_3906	AT5G42030	YES	5	16814708	16815797	1090	16815505	54	13.1009	3.13291	10.5635	bZIP17_myc_peak_3973	AT5G42030	YES
5	16814034	16814399	366	16814370	33	3.80396	1.90394	1.97278	bZIP17_myc_3_peak_3787	AT5G42030	YES	5	16814869	16815696	828	16815370	41	7.21234	2.44802	4.94833	bZIP17_myc_2_peak_3906	AT5G42030	YES	5	16814708	16815797	1090	16815505	54	13.1009	3.13291	10.5635	bZIP17_myc_peak_3973	AT5G42030	YES
5	16814786	16815336	551	16814973	49	10.2921	2.79992	7.86191	bZIP17_myc_3_peak_3788	AT5G42030	YES	5	16814869	16815696	828	16815370	41	7.21234	2.44802	4.94833	bZIP17_myc_2_peak_3906	AT5G42030	YES	5	16814708	16815797	1090	16815505	54	13.1009	3.13291	10.5635	bZIP17_myc_peak_3973	AT5G42030	YES
2	9866435	9867094	660	9866615	54	13.4823	3.20005	10.938	bZIP17_myc_3_peak_1440	AT2G23171	YES	2	9866411	9867061	651	9866709	65	20.4381	3.94003	17.7293	bZIP17_myc_2_peak_1522	AT2G23171	YES	2	9866464	9867032	569	9866761	64	19.6723	3.85638	16.9543	bZIP17_myc_peak_1541	AT2G23171	YES
2	9866435	9867094	660	9866615	54	13.4823	3.20005	10.938	bZIP17_myc_3_peak_1440	AT2G23171	YES	2	9866411	9867061	651	9866709	65	20.4381	3.94003	17.7293	bZIP17_myc_2_peak_1522	AT2G23171	YES	2	9868420	9868796	377	9868472	30	4.21316	2.06436	2.29878	bZIP17_myc_peak_1542	AT2G23171	YES
3	7704714	7704988	275	7704879	45	10.4259	2.96164	7.98988	bZIP17_myc_3_peak_2200	AT3G21865	YES	3	7704346	7704973	628	7704942	30	3.69733	1.93563	1.9003	bZIP17_myc_2_peak_2326	AT3G21865	YES	3	7704843	7705211	369	7704946	38	6.36658	2.35459	4.1726	bZIP17_myc_peak_2303	AT3G21865	YES
4	13864839	13868013	3175	13866423	161	95.1046	8.73516	91.6268	bZIP17_myc_3_peak_3024	AT4G27840	YES	4	13865435	13867262	1828	13866446	169	112.574	10.5034	109.036	bZIP17_myc_2_peak_3148	AT4G27840	YES	4	13865081	13867199	2119	13866474	132	75.1613	8.15365	71.7737	bZIP17_myc_peak_3138	AT4G27840	YES
3	16270212	16270751	540	16270334	32	7.04483	2.71442	4.78987	bZIP17_myc_3_peak_2349	AT3G44720	YES	3	16270416	16270715	300	16270626	27	4.51841	2.22702	2.54435	bZIP17_myc_2_peak_2476	AT3G44720	YES	3	16270568	16270819	252	16270777	24	3.26066	1.9518	1.58417	bZIP17_myc_peak_2480	AT3G44720	YES
1	199283	199692	410	199508	34	5.76936	2.3331	3.621	bZIP17_myc_3_peak_11	AT1G01550	YES	1	198995	199396	402	199107	36	6.3153	2.39929	4.11986	bZIP17_myc_2_peak_19	AT1G01550	YES	1	199394	199660	267	199576	37	6.40189	2.38965	4.20489	bZIP17_myc_peak_17	AT1G01550	YES
4	10216834	10217553	720	10217262	69	16.8622	3.23444	14.2257	bZIP17_myc_3_peak_2882	AT4G18520	YES	4	10216764	10217613	850	10217348	66	15.2038	3.08442	12.6192	bZIP17_myc_2_peak_3012	AT4G18520	YES	4	10216867	10217737	871	10217235	67	14.3512	2.93588	11.7713	bZIP17_myc_peak_3012	AT4G18520	YES
5	229258	230484	1227	229773	72	25.2217	4.39708	22.4187	bZIP17_myc_3_peak_3270	AT5G01610	YES	5	228845	230667	1823	229810	66	20.6975	3.93765	17.9831	bZIP17_myc_2_peak_3364	AT5G01610	YES	5	229119	230380	1262	229782	67	20.5513	3.86913	17.8156	bZIP17_myc_peak_3409	AT5G01610	YES
5	763124	763856	733	763440	50	12.0816	3.09437	9.58145	bZIP17_myc_3_peak_3313	AT5G03204	YES	5	762857	763986	1130	763465	66	20.9925	3.98692	18.2719	bZIP17_myc_2_peak_3411	AT5G03204	YES	5	762748	764138	1391	763505	65	21.062	4.04617	18.3156	bZIP17_myc_peak_3450	AT5G03204	YES
5	5032569	5034369	1801	5033712	49	11.5948	3.04017	9.11251	bZIP17_myc_3_peak_3508	AT5G15510	YES	5	5032318	5032649	332	5032631	37	4.75902	2.0389	2.74558	bZIP17_myc_2_peak_3605	AT5G15510	YES	5	5033249	5034025	777	5033735	59	16.0283	3.45022	13.4003	bZIP17_myc_peak_3636	AT5G15510	YES
5	5032569	5034369	1801	5033712	49	11.5948	3.04017	9.11251	bZIP17_myc_3_peak_3508	AT5G15510	YES	5	5033356	5034101	746	5033799	54	13.8779	3.27047	11.3296	bZIP17_myc_2_peak_3606	AT5G15510	YES	5	5033249	5034025	777	5033735	59	16.0283	3.45022	13.4003	bZIP17_myc_peak_3636	AT5G15510	YES
4	9368020	9368488	469	9368284	53	11.6328	2.91172	9.14927	bZIP17_myc_3_peak_2839	AT4G16630	YES	4	9367362	9368524	1163	9368309	58	14.191	3.1787	11.6336	bZIP17_myc_2_peak_2985	AT4G16630	YES	4	9367906	9368746	841	9368303	48	7.93702	2.40891	5.63201	bZIP17_myc_peak_2979	AT4G16630	YES
4	18337111	18337448	338	18337417	29	3.99181	2.03201	2.11251	bZIP17_myc_3_peak_3247	AT4G39420	YES	4	18337167	18337505	339	18337485	30	4.1165	2.04016	2.22344	bZIP17_myc_2_peak_3345	AT4G39420	YES	4	18339071	18339852	782	18339215	68	20.5651	3.82856	17.8288	bZIP17_myc_peak_3386	AT4G39420	YES
4	18337111	18337448	338	18337417	29	3.99181	2.03201	2.11251	bZIP17_myc_3_peak_3247	AT4G39420	YES	4	18339091	18339727	637	18339267	69	22.4401	4.08678	19.6914	bZIP17_myc_2_peak_3346	AT4G39420	YES	4	18339071	18339852	782	18339215	68	20.5651	3.82856	17.8288	bZIP17_myc_peak_3386	AT4G39420	YES
1	25530963	25531769	807	25531184	27	4.08623	2.10809	2.18966	bZIP17_myc_3_peak_979	AT1G68130	YES	1	25531081	25531426	346	25531258	31	5.43009	2.34142	3.32393	bZIP17_myc_2_peak_1032	AT1G68130	YES	1	25530370	25531470	1101	25530477	37	7.57245	2.6489	5.28872	bZIP17_myc_peak_1060	AT1G68130	YES
5	26604981	26605710	730	26605529	35	5.6416	2.27626	3.50585	bZIP17_myc_3_peak_4299	AT5G66650	YES	5	26604176	26605255	1080	26604993	44	8.8157	2.67778	6.46186	bZIP17_myc_2_peak_4461	AT5G66650	YES	5	26604444	26605375	932	26605047	49	12.4916	3.21105	9.97598	bZIP17_myc_peak_4497	AT5G66650	YES
5	26604981	26605710	730	26605529	35	5.6416	2.27626	3.50585	bZIP17_myc_3_peak_4299	AT5G66650	YES	5	26604176	26605255	1080	26604993	44	8.8157	2.67778	6.46186	bZIP17_myc_2_peak_4461	AT5G66650	YES	5	26605773	26606046	274	26605871	37	4.12425	1.90589	2.22706	bZIP17_myc_peak_4498	AT5G66650	YES
1	26476196	26477338	1143	26476469	61	19.4887	3.96609	16.7927	bZIP17_myc_3_peak_1044	AT1G70290	YES	1	26475860	26476972	1113	26476519	58	16.4385	3.56227	13.8215	bZIP17_myc_2_peak_1106	AT1G70290	YES	1	26475184	26477148	1965	26476523	63	19.0575	3.79705	16.3524	bZIP17_myc_peak_1139	AT1G70290	YES
4	16294212	16296398	2187	16295261	166	114.075	11.018	110.494	bZIP17_myc_3_peak_3117	AT4G34000	YES	4	16294540	16296502	1963	16295249	136	81.4399	8.77649	78.0776	bZIP17_myc_2_peak_3241	AT4G34000	YES	4	16294076	16295919	1844	16295243	127	71.1924	7.95205	67.8349	bZIP17_myc_peak_3259	AT4G34000	YES
4	14203528	14204346	819	14204004	59	17.535	3.71219	14.882	bZIP17_myc_3_peak_3041	AT4G28750	YES	4	14203441	14204374	934	14204032	62	18.7344	3.78652	16.0622	bZIP17_myc_2_peak_3161	AT4G28750	YES	4	14203585	14204421	837	14203964	74	22.7676	3.92007	19.9885	bZIP17_myc_peak_3158	AT4G28750	YES
4	14205386	14205795	410	14205668	33	4.81395	2.13744	2.78368	bZIP17_myc_3_peak_3042	AT4G28750	YES	4	14203441	14204374	934	14204032	62	18.7344	3.78652	16.0622	bZIP17_myc_2_peak_3161	AT4G28750	YES	4	14203585	14204421	837	14203964	74	22.7676	3.92007	19.9885	bZIP17_myc_peak_3158	AT4G28750	YES
4	14203528	14204346	819	14204004	59	17.535	3.71219	14.882	bZIP17_myc_3_peak_3041	AT4G28750	YES	4	14204766	14205102	337	14204986	31	3.85607	1.95433	2.019	bZIP17_myc_2_peak_3162	AT4G28750	YES	4	14203585	14204421	837	14203964	74	22.7676	3.92007	19.9885	bZIP17_myc_peak_3158	AT4G28750	YES
4	14205386	14205795	410	14205668	33	4.81395	2.13744	2.78368	bZIP17_myc_3_peak_3042	AT4G28750	YES	4	14204766	14205102	337	14204986	31	3.85607	1.95433	2.019	bZIP17_myc_2_peak_3162	AT4G28750	YES	4	14203585	14204421	837	14203964	74	22.7676	3.92007	19.9885	bZIP17_myc_peak_3158	AT4G28750	YES
4	14203528	14204346	819	14204004	59	17.535	3.71219	14.882	bZIP17_myc_3_peak_3041	AT4G28750	YES	4	14203441	14204374	934	14204032	62	18.7344	3.78652	16.0622	bZIP17_myc_2_peak_3161	AT4G28750	YES	4	14205146	14205640	495	14205430	38	6.19272	2.31784	4.01395	bZIP17_myc_peak_3159	AT4G28750	YES
4	14205386	14205795	410	14205668	33	4.81395	2.13744	2.78368	bZIP17_myc_3_peak_3042	AT4G28750	YES	4	14203441	14204374	934	14204032	62	18.7344	3.78652	16.0622	bZIP17_myc_2_peak_3161	AT4G28750	YES	4	14205146	14205640	495	14205430	38	6.19272	2.31784	4.01395	bZIP17_myc_peak_3159	AT4G28750	YES
4	14203528	14204346	819	14204004	59	17.535	3.71219	14.882	bZIP17_myc_3_peak_3041	AT4G28750	YES	4	14204766	14205102	337	14204986	31	3.85607	1.95433	2.019	bZIP17_myc_2_peak_3162	AT4G28750	YES	4	14205146	14205640	495	14205430	38	6.19272	2.31784	4.01395	bZIP17_myc_peak_3159	AT4G28750	YES
4	14205386	14205795	410	14205668	33	4.81395	2.13744	2.78368	bZIP17_myc_3_peak_3042	AT4G28750	YES	4	14204766	14205102	337	14204986	31	3.85607	1.95433	2.019	bZIP17_myc_2_peak_3162	AT4G28750	YES	4	14205146	14205640	495	14205430	38	6.19272	2.31784	4.01395	bZIP17_myc_peak_3159	AT4G28750	YES
3	18493843	18494856	1014	18494388	44	9.26138	2.76537	6.87846	bZIP17_myc_3_peak_2428	AT3G49870	YES	3	18494026	18495393	1368	18494412	53	13.7249	3.28193	11.1809	bZIP17_myc_2_peak_2568	AT3G49870	YES	3	18494131	18494536	406	18494378	43	7.94366	2.53726	5.63801	bZIP17_myc_peak_2561	AT3G49870	YES
3	18493843	18494856	1014	18494388	44	9.26138	2.76537	6.87846	bZIP17_myc_3_peak_2428	AT3G49870	YES	3	18494026	18495393	1368	18494412	53	13.7249	3.28193	11.1809	bZIP17_myc_2_peak_2568	AT3G49870	YES	3	18494881	18495172	292	18495058	36	6.18489	2.37026	4.00651	bZIP17_myc_peak_2562	AT3G49870	YES
3	22463295	22463562	268	22463343	36	5.03777	2.11894	2.97492	bZIP17_myc_3_peak_2633	AT3G60770	YES	3	22463176	22463685	510	22463527	40	6.32768	2.29581	4.13118	bZIP17_myc_2_peak_2783	AT3G60770	YES	3	22463307	22463567	261	22463405	41	6.25171	2.25733	4.06855	bZIP17_myc_peak_2761	AT3G60770	YES
1	8153188	8154262	1075	8153677	91	44.1352	6.38576	41.0685	bZIP17_myc_3_peak_508	AT1G23020	YES	1	8152936	8155496	2561	8153782	104	53.8251	7.01915	50.6795	bZIP17_myc_2_peak_511	AT1G23020	YES	1	8152375	8155553	3179	8153670	87	38.8233	5.76673	35.795	bZIP17_myc_peak_524	AT1G23020	YES
1	8154760	8155299	540	8155247	33	4.31086	2.02073	2.36637	bZIP17_myc_3_peak_509	AT1G23020	YES	1	8152936	8155496	2561	8153782	104	53.8251	7.01915	50.6795	bZIP17_myc_2_peak_511	AT1G23020	YES	1	8152375	8155553	3179	8153670	87	38.8233	5.76673	35.795	bZIP17_myc_peak_524	AT1G23020	YES
5	8536592	8536897	306	8536764	44	4.04799	1.79409	2.15782	bZIP17_myc_3_peak_3658	AT5G24840	YES	5	8535280	8535552	273	8535351	32	4.47033	2.08011	2.50528	bZIP17_myc_2_peak_3773	AT5G24840	YES	5	8535938	8536210	273	8536071	36	5.50046	2.2195	3.39205	bZIP17_myc_peak_3809	AT5G24840	YES
3	23422566	23423710	1145	23422843	71	20.3607	3.67763	17.6463	bZIP17_myc_3_peak_2699	AT3G63440	YES	3	23422596	23423336	741	23422962	62	15.9863	3.33117	13.3811	bZIP17_myc_2_peak_2839	AT3G63440	YES	3	23422597	23423404	808	23422843	59	12.9669	2.94969	10.4341	bZIP17_myc_peak_2827	AT3G63440	YES
2	10429304	10429667	364	10429409	57	8.46688	2.31238	6.12427	bZIP17_myc_3_peak_1463	AT2G24550	YES	2	10429292	10429707	416	10429464	61	10.224	2.49166	7.80723	bZIP17_myc_2_peak_1548	AT2G24550	YES	2	10429228	10429776	549	10429367	52	5.37919	1.9207	3.28468	bZIP17_myc_peak_1560	AT2G24550	YES
5	780491	780834	344	780627	32	4.14217	2.00224	2.23049	bZIP17_myc_3_peak_3315	AT5G03260	YES	5	780411	780700	290	780605	45	8.43811	2.57579	6.10353	bZIP17_myc_2_peak_3413	AT5G03260	YES	5	780407	781344	938	780609	45	7.51815	2.40431	5.23886	bZIP17_myc_peak_3453	AT5G03260	YES
4	9171091	9172045	955	9171372	43	8.34015	2.61507	6.00476	bZIP17_myc_3_peak_2832	AT4G16190	YES	4	9171282	9171858	577	9171451	54	12.5862	3.04345	10.0798	bZIP17_myc_2_peak_2974	AT4G16190	YES	4	9170957	9171854	898	9171442	48	9.36122	2.66137	6.97864	bZIP17_myc_peak_2972	AT4G16190	YES
3	20894966	20897353	2388	20896132	96	32.7656	4.41188	29.8446	bZIP17_myc_3_peak_2574	AT3G56350	YES	3	20894846	20896972	2127	20896157	112	40.6566	4.74205	37.6447	bZIP17_myc_2_peak_2719	AT3G56350	YES	3	20894848	20896984	2137	20896192	111	42.5736	5.00988	39.4961	bZIP17_myc_peak_2707	AT3G56350	YES
3	2176066	2177133	1068	2177085	39	4.61876	1.97376	2.62061	bZIP17_myc_3_peak_1941	AT3G06895	YES	3	2176326	2176785	460	2176359	33	4.31524	2.02175	2.3797	bZIP17_myc_2_peak_2087	AT3G06895	YES	3	2176802	2177308	507	2176979	47	8.07637	2.4571	5.7631	bZIP17_myc_peak_2088	AT3G06895	YES
1	4800667	4802892	2226	4801909	133	75.9275	8.18863	72.5926	bZIP17_myc_3_peak_263	AT1G14020	YES	1	4800523	4802639	2117	4801905	138	79.0257	8.25149	75.6801	bZIP17_myc_2_peak_277	AT1G14020	YES	1	4800162	4803092	2931	4801910	129	68.5838	7.41986	65.2485	bZIP17_myc_peak_275	AT1G14020	YES
3	22670059	22670751	693	22670107	32	5.37635	2.29784	3.27107	bZIP17_myc_3_peak_2642	AT3G61250	YES	3	22670019	22670330	312	22670047	28	3.59212	1.95092	1.82778	bZIP17_myc_2_peak_2790	AT3G61250	YES	3	22669996	22670575	580	22670279	35	6.08797	2.3773	3.91908	bZIP17_myc_peak_2764	AT3G61250	YES
1	1222691	1223077	387	1222869	36	5.20405	2.15497	3.11844	bZIP17_myc_3_peak_80	AT1G04501	YES	1	1222568	1223075	508	1222935	36	6.18507	2.37029	4.00063	bZIP17_myc_2_peak_82	AT1G04501	YES	1	1222772	1223077	306	1222978	38	6.7357	2.43318	4.51095	bZIP17_myc_peak_81	AT1G04501	YES
1	1223760	1225277	1518	1224604	81	27.6278	4.34097	24.7856	bZIP17_myc_3_peak_81	AT1G04501	YES	1	1222568	1223075	508	1222935	36	6.18507	2.37029	4.00063	bZIP17_myc_2_peak_82	AT1G04501	YES	1	1222772	1223077	306	1222978	38	6.7357	2.43318	4.51095	bZIP17_myc_peak_81	AT1G04501	YES
1	1222691	1223077	387	1222869	36	5.20405	2.15497	3.11844	bZIP17_myc_3_peak_80	AT1G04501	YES	1	1223835	1226228	2394	1224593	72	20.9099	3.7217	18.1912	bZIP17_myc_2_peak_83	AT1G04501	YES	1	1222772	1223077	306	1222978	38	6.7357	2.43318	4.51095	bZIP17_myc_peak_81	AT1G04501	YES
1	1223760	1225277	1518	1224604	81	27.6278	4.34097	24.7856	bZIP17_myc_3_peak_81	AT1G04501	YES	1	1223835	1226228	2394	1224593	72	20.9099	3.7217	18.1912	bZIP17_myc_2_peak_83	AT1G04501	YES	1	1222772	1223077	306	1222978	38	6.7357	2.43318	4.51095	bZIP17_myc_peak_81	AT1G04501	YES
1	1222691	1223077	387	1222869	36	5.20405	2.15497	3.11844	bZIP17_myc_3_peak_80	AT1G04501	YES	1	1222568	1223075	508	1222935	36	6.18507	2.37029	4.00063	bZIP17_myc_2_peak_82	AT1G04501	YES	1	1223522	1225759	2238	1224667	82	27.2941	4.24873	24.4364	bZIP17_myc_peak_82	AT1G04501	YES
1	1223760	1225277	1518	1224604	81	27.6278	4.34097	24.7856	bZIP17_myc_3_peak_81	AT1G04501	YES	1	1222568	1223075	508	1222935	36	6.18507	2.37029	4.00063	bZIP17_myc_2_peak_82	AT1G04501	YES	1	1223522	1225759	2238	1224667	82	27.2941	4.24873	24.4364	bZIP17_myc_peak_82	AT1G04501	YES
1	1222691	1223077	387	1222869	36	5.20405	2.15497	3.11844	bZIP17_myc_3_peak_80	AT1G04501	YES	1	1223835	1226228	2394	1224593	72	20.9099	3.7217	18.1912	bZIP17_myc_2_peak_83	AT1G04501	YES	1	1223522	1225759	2238	1224667	82	27.2941	4.24873	24.4364	bZIP17_myc_peak_82	AT1G04501	YES
1	1223760	1225277	1518	1224604	81	27.6278	4.34097	24.7856	bZIP17_myc_3_peak_81	AT1G04501	YES	1	1223835	1226228	2394	1224593	72	20.9099	3.7217	18.1912	bZIP17_myc_2_peak_83	AT1G04501	YES	1	1223522	1225759	2238	1224667	82	27.2941	4.24873	24.4364	bZIP17_myc_peak_82	AT1G04501	YES
3	5445131	5445461	331	5445304	48	9.10039	2.61446	6.7247	bZIP17_myc_3_peak_2112	AT3G16050	YES	3	5445040	5445604	565	5445333	64	16.7053	3.37426	14.0816	bZIP17_myc_2_peak_2239	AT3G16050	YES	3	5445188	5445631	444	5445343	49	8.07648	2.41033	5.7631	bZIP17_myc_peak_2233	AT3G16050	YES
3	22678097	22679291	1195	22678991	43	7.08116	2.37081	4.82419	bZIP17_myc_3_peak_2645	AT3G61280	YES	3	22678835	22679291	457	22679091	58	12.8222	2.95622	10.3072	bZIP17_myc_2_peak_2792	AT3G61280	YES	3	22678889	22679279	391	22679212	43	5.53689	2.08067	3.42444	bZIP17_myc_peak_2766	AT3G61280	YES
3	5165388	5165900	513	5165501	35	6.46809	2.46436	4.25734	bZIP17_myc_3_peak_2093	AT3G15350	YES	3	5165215	5166285	1071	5165577	37	7.00104	2.52119	4.75172	bZIP17_myc_2_peak_2226	AT3G15350	YES	3	5165406	5166004	599	5165691	39	7.52732	2.57206	5.24692	bZIP17_myc_peak_2216	AT3G15350	YES
1	7176555	7176910	356	7176650	38	4.45502	1.95765	2.48559	bZIP17_myc_3_peak_436	AT1G20691	YES	1	7176547	7176857	311	7176729	51	8.47743	2.43322	6.14058	bZIP17_myc_2_peak_453	AT1G20691	YES	1	7176118	7176801	684	7176640	45	6.03135	2.13458	3.86767	bZIP17_myc_peak_451	AT1G20691	YES
4	14654034	14656878	2845	14655329	56	16.9454	3.74483	14.3067	bZIP17_myc_3_peak_3061	AT4G29940	YES	4	14654737	14655624	888	14655352	59	18.2297	3.83676	15.5689	bZIP17_myc_2_peak_3181	AT4G29940	YES	4	14654453	14656769	2317	14655352	71	25.364	4.47303	22.5389	bZIP17_myc_peak_3187	AT4G29940	YES
1	28126562	28127417	856	28126808	49	11.8036	3.07955	9.31392	bZIP17_myc_3_peak_1161	AT1G74870	YES	1	28126052	28127025	974	28126791	46	9.82545	2.80894	7.4257	bZIP17_myc_2_peak_1219	AT1G74870	YES	1	28126542	28127043	502	28126846	51	11.8382	3.01379	9.34819	bZIP17_myc_peak_1246	AT1G74870	YES
1	16850817	16851519	703	16851338	46	8.88894	2.63192	6.52402	bZIP17_myc_3_peak_688	AT1G44446	YES	1	16850885	16851521	637	16851326	50	10.1683	2.74769	7.75372	bZIP17_myc_2_peak_722	AT1G44446	YES	1	16851099	16851522	424	16851169	42	7.68615	2.51486	5.39508	bZIP17_myc_peak_740	AT1G44446	YES
2	2200771	2201567	797	2201132	64	22.5094	4.35414	19.7538	bZIP17_myc_3_peak_1350	AT2G05800	YES	2	2200637	2201489	853	2201124	58	17.9563	3.83527	15.3019	bZIP17_myc_2_peak_1418	AT2G05800	YES	2	2200537	2201578	1042	2201131	64	21.0454	4.09256	18.2997	bZIP17_myc_peak_1430	AT2G05800	YES
4	12079104	12081191	2088	12079938	152	84.2523	7.95474	80.8555	bZIP17_myc_3_peak_2950	AT4G23050	YES	4	12079162	12081371	2210	12079881	145	77.649	7.56566	74.3131	bZIP17_myc_2_peak_3071	AT4G23050	YES	4	12079361	12081428	2068	12079966	130	59.7543	6.19473	56.5011	bZIP17_myc_peak_3070	AT4G23050	YES
2	18586985	18590627	3643	18588325	218	138.584	9.96084	134.888	bZIP17_myc_3_peak_1761	AT2G45070	YES	2	18586415	18589538	3124	18588314	214	134.172	9.74029	130.532	bZIP17_myc_2_peak_1907	AT2G45070	YES	2	18587166	18589672	2507	18588266	180	95.1149	7.55187	91.5922	bZIP17_myc_peak_1902	AT2G45070	YES
2	18586985	18590627	3643	18588325	218	138.584	9.96084	134.888	bZIP17_myc_3_peak_1761	AT2G45070	YES	2	18586415	18589538	3124	18588314	214	134.172	9.74029	130.532	bZIP17_myc_2_peak_1907	AT2G45070	YES	2	18590161	18590680	520	18590384	42	7.5222	2.48238	5.24204	bZIP17_myc_peak_1903	AT2G45070	YES
3	18817484	18818066	583	18817651	37	6.24128	2.35476	4.04939	bZIP17_myc_3_peak_2440	AT3G50660	YES	3	18818778	18819177	400	18818916	36	6.47518	2.43503	4.26601	bZIP17_myc_2_peak_2582	AT3G50660	YES	3	18817830	18818314	485	18817845	34	3.54935	1.82937	1.79007	bZIP17_myc_peak_2583	AT3G50660	YES
1	3295494	3297006	1513	3296216	91	38.9407	5.52934	35.9374	bZIP17_myc_3_peak_182	AT1G10090	YES	1	3295781	3297127	1347	3296231	98	42.7204	5.68594	39.6859	bZIP17_myc_2_peak_192	AT1G10090	YES	1	3295934	3297117	1184	3296305	86	33.4115	4.96119	30.4604	bZIP17_myc_peak_184	AT1G10090	YES
1	3295494	3297006	1513	3296216	91	38.9407	5.52934	35.9374	bZIP17_myc_3_peak_182	AT1G10090	YES	1	3297595	3297967	373	3297838	32	4.65038	2.12303	2.65559	bZIP17_myc_2_peak_193	AT1G10090	YES	1	3295934	3297117	1184	3296305	86	33.4115	4.96119	30.4604	bZIP17_myc_peak_184	AT1G10090	YES
5	25780933	25781431	499	25781072	34	5.26187	2.21611	3.16891	bZIP17_myc_3_peak_4242	AT5G64490	YES	5	25781571	25782415	845	25781776	41	8.85796	2.78657	6.50327	bZIP17_myc_2_peak_4386	AT5G64490	YES	5	25780465	25780808	344	25780590	33	4.89598	2.15657	2.86519	bZIP17_myc_peak_4430	AT5G64490	YES
5	25781746	25782103	358	25782055	28	3.69401	1.97775	1.88825	bZIP17_myc_3_peak_4243	AT5G64490	YES	5	25781571	25782415	845	25781776	41	8.85796	2.78657	6.50327	bZIP17_myc_2_peak_4386	AT5G64490	YES	5	25780465	25780808	344	25780590	33	4.89598	2.15657	2.86519	bZIP17_myc_peak_4430	AT5G64490	YES
5	25780933	25781431	499	25781072	34	5.26187	2.21611	3.16891	bZIP17_myc_3_peak_4242	AT5G64490	YES	5	25781571	25782415	845	25781776	41	8.85796	2.78657	6.50327	bZIP17_myc_2_peak_4386	AT5G64490	YES	5	25781643	25782101	459	25781690	31	4.27586	2.05636	2.34938	bZIP17_myc_peak_4431	AT5G64490	YES
5	25781746	25782103	358	25782055	28	3.69401	1.97775	1.88825	bZIP17_myc_3_peak_4243	AT5G64490	YES	5	25781571	25782415	845	25781776	41	8.85796	2.78657	6.50327	bZIP17_myc_2_peak_4386	AT5G64490	YES	5	25781643	25782101	459	25781690	31	4.27586	2.05636	2.34938	bZIP17_myc_peak_4431	AT5G64490	YES
1	19453948	19455915	1968	19454784	90	35.7259	5.09585	32.7628	bZIP17_myc_3_peak_749	AT1G52220	YES	1	19453869	19455167	1299	19454771	91	34.4915	4.86457	31.5567	bZIP17_myc_2_peak_787	AT1G52220	YES	1	19454215	19455205	991	19454793	89	32.6897	4.70409	29.7506	bZIP17_myc_peak_804	AT1G52220	YES
4	16880187	16880840	654	16880348	43	5.82874	2.13489	3.67515	bZIP17_myc_3_peak_3151	AT4G35560	YES	4	16880072	16880871	800	16880297	35	3.21987	1.74179	1.56272	bZIP17_myc_2_peak_3267	AT4G35560	YES	4	16880404	16881227	824	16880610	35	5.39863	2.22174	3.30228	bZIP17_myc_peak_3288	AT4G35560	YES
3	507583	509499	1917	508664	151	86.7297	8.35086	83.313	bZIP17_myc_3_peak_1864	AT3G02468	YES	3	507617	509177	1561	508679	165	96.413	8.61734	92.9597	bZIP17_myc_2_peak_2008	AT3G02468	YES	3	507757	509446	1690	508626	145	80.6889	7.96664	77.2606	bZIP17_myc_peak_2013	AT3G02468	YES
3	22856786	22858163	1378	22857142	139	73.475	7.41141	70.1574	bZIP17_myc_3_peak_2658	AT3G61740	YES	3	22855875	22857564	1690	22857148	131	63.526	6.61126	60.297	bZIP17_myc_2_peak_2803	AT3G61740	YES	3	22856770	22858163	1394	22857154	129	60.8985	6.39099	57.6345	bZIP17_myc_peak_2785	AT3G61740	YES
3	22856786	22858163	1378	22857142	139	73.475	7.41141	70.1574	bZIP17_myc_3_peak_2658	AT3G61740	YES	3	22858306	22858601	296	22858310	36	3.10141	1.70334	1.48676	bZIP17_myc_2_peak_2804	AT3G61740	YES	3	22856770	22858163	1394	22857154	129	60.8985	6.39099	57.6345	bZIP17_myc_peak_2785	AT3G61740	YES
3	1047242	1048290	1049	1047570	81	31.1109	4.87353	28.214	bZIP17_myc_3_peak_1889	AT3G04040	YES	3	1047138	1047995	858	1047585	86	34.1271	5.07106	31.1968	bZIP17_myc_2_peak_2030	AT3G04040	YES	3	1047259	1048319	1061	1047651	70	24.295	4.34525	21.4889	bZIP17_myc_peak_2031	AT3G04040	YES
5	26644888	26646626	1739	26645688	42	6.68476	2.31859	4.45723	bZIP17_myc_3_peak_4305	AT5G66740	YES	5	26645069	26646441	1373	26645366	43	7.82032	2.51322	5.51933	bZIP17_myc_2_peak_4467	AT5G66740	YES	5	26644518	26646669	2152	26645677	51	9.83581	2.66186	7.43133	bZIP17_myc_peak_4502	AT5G66740	YES
3	4409210	4410888	1679	4410318	72	27.7796	4.83271	24.9349	bZIP17_myc_3_peak_2040	AT3G13525	YES	3	4409010	4409284	275	4409257	31	4.19414	2.03645	2.28246	bZIP17_myc_2_peak_2175	AT3G13525	YES	3	4408806	4410794	1989	4410292	65	21.062	4.04617	18.3156	bZIP17_myc_peak_2167	AT3G13525	YES
3	4409210	4410888	1679	4410318	72	27.7796	4.83271	24.9349	bZIP17_myc_3_peak_2040	AT3G13525	YES	3	4409634	4410925	1292	4410300	68	23.3328	4.28505	20.5668	bZIP17_myc_2_peak_2176	AT3G13525	YES	3	4408806	4410794	1989	4410292	65	21.062	4.04617	18.3156	bZIP17_myc_peak_2167	AT3G13525	YES
5	25804652	25806303	1652	25806141	45	9.82611	2.8428	7.41654	bZIP17_myc_3_peak_4247	AT5G64550	YES	5	25805040	25805623	584	25805185	41	7.93643	2.59496	5.62841	bZIP17_myc_2_peak_4392	AT5G64550	YES	5	25804902	25806351	1450	25805273	48	11.0622	2.97581	8.60399	bZIP17_myc_peak_4436	AT5G64550	YES
5	25804652	25806303	1652	25806141	45	9.82611	2.8428	7.41654	bZIP17_myc_3_peak_4247	AT5G64550	YES	5	25805940	25806280	341	25806053	35	5.23871	2.18603	3.15759	bZIP17_myc_2_peak_4393	AT5G64550	YES	5	25804902	25806351	1450	25805273	48	11.0622	2.97581	8.60399	bZIP17_myc_peak_4436	AT5G64550	YES
5	25804652	25806303	1652	25806141	45	9.82611	2.8428	7.41654	bZIP17_myc_3_peak_4247	AT5G64550	YES	5	25805040	25805623	584	25805185	41	7.93643	2.59496	5.62841	bZIP17_myc_2_peak_4392	AT5G64550	YES	5	25806709	25807088	380	25806934	34	4.77178	2.10444	2.75935	bZIP17_myc_peak_4437	AT5G64550	YES
5	25804652	25806303	1652	25806141	45	9.82611	2.8428	7.41654	bZIP17_myc_3_peak_4247	AT5G64550	YES	5	25805940	25806280	341	25806053	35	5.23871	2.18603	3.15759	bZIP17_myc_2_peak_4393	AT5G64550	YES	5	25806709	25807088	380	25806934	34	4.77178	2.10444	2.75935	bZIP17_myc_peak_4437	AT5G64550	YES
2	19232056	19232676	621	19232474	60	21.1741	4.33306	18.444	bZIP17_myc_3_peak_1823	AT2G46790	YES	2	19231909	19232657	749	19232463	60	20.5312	4.21053	17.8201	bZIP17_myc_2_peak_1973	AT2G46790	YES	2	19232178	19232591	414	19232377	49	13.5578	3.42045	11.0038	bZIP17_myc_peak_1973	AT2G46790	YES
5	5789214	5790117	904	5789871	57	19.5025	4.18245	16.8064	bZIP17_myc_3_peak_3534	AT5G17550	YES	5	5789334	5790145	812	5789791	65	24.3914	4.64332	21.6053	bZIP17_myc_2_peak_3649	AT5G17550	YES	5	5789139	5790239	1101	5789897	54	16.4569	3.75002	13.817	bZIP17_myc_peak_3669	AT5G17550	YES
1	6283269	6284128	860	6283279	32	4.32226	2.04493	2.37442	bZIP17_myc_3_peak_360	AT1G18265	YES	1	6280519	6283985	3467	6282154	135	66.931	6.8116	63.6751	bZIP17_myc_2_peak_375	AT1G18265	YES	1	6283724	6284150	427	6284007	35	4.53571	2.03038	2.56124	bZIP17_myc_peak_365	AT1G18265	YES
1	6283269	6284128	860	6283279	32	4.32226	2.04493	2.37442	bZIP17_myc_3_peak_360	AT1G18265	YES	1	6284569	6285020	452	6284799	34	5.0437	2.16625	2.98704	bZIP17_myc_2_peak_376	AT1G18265	YES	1	6283724	6284150	427	6284007	35	4.53571	2.03038	2.56124	bZIP17_myc_peak_365	AT1G18265	YES
1	6283269	6284128	860	6283279	32	4.32226	2.04493	2.37442	bZIP17_myc_3_peak_360	AT1G18265	YES	1	6280519	6283985	3467	6282154	135	66.931	6.8116	63.6751	bZIP17_myc_2_peak_375	AT1G18265	YES	1	6284610	6284902	293	6284778	34	4.77178	2.10444	2.75935	bZIP17_myc_peak_366	AT1G18265	YES
1	6283269	6284128	860	6283279	32	4.32226	2.04493	2.37442	bZIP17_myc_3_peak_360	AT1G18265	YES	1	6284569	6285020	452	6284799	34	5.0437	2.16625	2.98704	bZIP17_myc_2_peak_376	AT1G18265	YES	1	6284610	6284902	293	6284778	34	4.77178	2.10444	2.75935	bZIP17_myc_peak_366	AT1G18265	YES
2	14460428	14462968	2541	14462027	151	79.1183	7.37508	75.7604	bZIP17_myc_3_peak_1577	AT2G34250	YES	2	14458919	14464019	5101	14462014	164	86.4117	7.47511	83.0156	bZIP17_myc_2_peak_1689	AT2G34250	YES	2	14459841	14464789	4949	14461970	136	53.9876	5.27282	50.7875	bZIP17_myc_peak_1692	AT2G34250	YES
3	18834949	18838117	3169	18837492	150	91.9509	9.16176	88.4953	bZIP17_myc_3_peak_2442	AT3G50690	YES	3	18836073	18838225	2153	18837565	117	60.8927	7.15305	57.685	bZIP17_myc_2_peak_2585	AT3G50690	YES	3	18836204	18838370	2167	18837508	106	50.2207	6.30814	47.0582	bZIP17_myc_peak_2587	AT3G50690	YES
3	18834949	18838117	3169	18837492	150	91.9509	9.16176	88.4953	bZIP17_myc_3_peak_2442	AT3G50690	YES	3	18838703	18839273	571	18838977	39	6.90307	2.44011	4.66098	bZIP17_myc_2_peak_2586	AT3G50690	YES	3	18836204	18838370	2167	18837508	106	50.2207	6.30814	47.0582	bZIP17_myc_peak_2587	AT3G50690	YES
2	15211682	15217263	5582	15214367	347	340.41	22.9321	335.894	bZIP17_myc_3_peak_1617	AT2G36305	YES	2	15211218	15216286	5069	15214360	375	372.97	23.7855	368.41	bZIP17_myc_2_peak_1737	AT2G36305	YES	2	15211160	15216052	4893	15214339	313	281.732	18.9575	277.238	bZIP17_myc_peak_1738	AT2G36305	YES
1	25506940	25507501	562	25507448	32	5.61628	2.35636	3.48368	bZIP17_myc_3_peak_976	AT1G68050	YES	1	25507793	25509250	1458	25508524	45	5.21391	1.98902	3.13532	bZIP17_myc_2_peak_1029	AT1G68050	YES	1	25507706	25508586	881	25508420	41	4.11958	1.84544	2.22362	bZIP17_myc_peak_1059	AT1G68050	YES
1	25507825	25508751	927	25508523	56	9.92193	2.55261	7.50766	bZIP17_myc_3_peak_977	AT1G68050	YES	1	25507793	25509250	1458	25508524	45	5.21391	1.98902	3.13532	bZIP17_myc_2_peak_1029	AT1G68050	YES	1	25507706	25508586	881	25508420	41	4.11958	1.84544	2.22362	bZIP17_myc_peak_1059	AT1G68050	YES
2	11298027	11298601	575	11298402	41	5.48655	2.10823	3.36813	bZIP17_myc_3_peak_1483	AT2G26570	YES	2	11297323	11298195	873	11298106	35	5.35221	2.21136	3.25572	bZIP17_myc_2_peak_1576	AT2G26570	YES	2	11296911	11299134	2224	11298246	49	7.05038	2.23655	4.80286	bZIP17_myc_peak_1587	AT2G26570	YES
2	13579684	13580164	481	13579831	37	6.24128	2.35476	4.04939	bZIP17_myc_3_peak_1551	AT2G31940	YES	2	13579456	13579987	532	13579738	47	12.3426	3.26583	9.84388	bZIP17_myc_2_peak_1664	AT2G31940	YES	2	13579388	13580021	634	13579855	43	8.11336	2.57045	5.79654	bZIP17_myc_peak_1669	AT2G31940	YES
1	26111913	26115219	3307	26113300	120	64.6383	7.49806	61.3857	bZIP17_myc_3_peak_1018	AT1G69460	YES	1	26112086	26115811	3726	26113297	109	52.232	6.41169	49.1017	bZIP17_myc_2_peak_1077	AT1G69460	YES	1	26112632	26114260	1629	26113251	108	51.4949	6.36771	48.3195	bZIP17_myc_peak_1106	AT1G69460	YES
1	26111913	26115219	3307	26113300	120	64.6383	7.49806	61.3857	bZIP17_myc_3_peak_1018	AT1G69460	YES	1	26112086	26115811	3726	26113297	109	52.232	6.41169	49.1017	bZIP17_myc_2_peak_1077	AT1G69460	YES	1	26114617	26115872	1256	26115245	46	9.4938	2.74571	7.10504	bZIP17_myc_peak_1107	AT1G69460	YES
1	1412700	1418899	6200	1416243	332	275.11	16.1572	270.858	bZIP17_myc_3_peak_88	AT1G04985	YES	1	1419628	1419985	358	1419925	35	3.78408	1.86551	1.97142	bZIP17_myc_2_peak_96	AT1G04985	YES	1	1412676	1418953	6278	1416245	290	231.278	14.8962	227.028	bZIP17_myc_peak_88	AT1G04985	YES
4	17978683	17979031	349	17978873	35	5.59499	2.26578	3.46435	bZIP17_myc_3_peak_3226	AT4G38410	YES	4	17979335	17980508	1174	17980022	70	24.7083	4.41502	21.9168	bZIP17_myc_2_peak_3326	AT4G38410	YES	4	17979231	17980573	1343	17979790	56	13.785	3.18019	11.2231	bZIP17_myc_peak_3368	AT4G38410	YES
4	17979317	17980651	1335	17979964	61	19.45	3.95914	16.7547	bZIP17_myc_3_peak_3227	AT4G38410	YES	4	17979335	17980508	1174	17980022	70	24.7083	4.41502	21.9168	bZIP17_myc_2_peak_3326	AT4G38410	YES	4	17979231	17980573	1343	17979790	56	13.785	3.18019	11.2231	bZIP17_myc_peak_3368	AT4G38410	YES
4	7113314	7114415	1102	7114130	63	20.5321	4.05231	17.8139	bZIP17_myc_3_peak_2777	AT4G11820	YES	4	7113584	7114366	783	7114064	90	38.5607	5.53066	35.5736	bZIP17_myc_2_peak_2923	AT4G11820	YES	4	7112458	7112707	250	7112613	35	5.5822	2.2629	3.46446	bZIP17_myc_peak_2918	AT4G11820	YES
4	7113314	7114415	1102	7114130	63	20.5321	4.05231	17.8139	bZIP17_myc_3_peak_2777	AT4G11820	YES	4	7113584	7114366	783	7114064	90	38.5607	5.53066	35.5736	bZIP17_myc_2_peak_2923	AT4G11820	YES	4	7113289	7114440	1152	7114119	56	15.9807	3.56701	13.3536	bZIP17_myc_peak_2919	AT4G11820	YES
2	15127724	15128085	362	15127901	43	7.08116	2.37081	4.82419	bZIP17_myc_3_peak_1613	AT2G36030	YES	2	15127546	15128198	653	15127723	65	15.3812	3.13993	12.792	bZIP17_myc_2_peak_1730	AT2G36030	YES	2	15127043	15127967	925	15127693	50	7.68645	2.32316	5.3952	bZIP17_myc_peak_1729	AT2G36030	YES
2	15127724	15128085	362	15127901	43	7.08116	2.37081	4.82419	bZIP17_myc_3_peak_1613	AT2G36030	YES	2	15127546	15128198	653	15127723	65	15.3812	3.13993	12.792	bZIP17_myc_2_peak_1730	AT2G36030	YES	2	15128534	15129418	885	15128636	38	4.07565	1.88006	2.18964	bZIP17_myc_peak_1730	AT2G36030	YES
3	19311782	19312151	370	19312089	33	5.01835	2.18518	2.95917	bZIP17_myc_3_peak_2485	AT3G52070	YES	3	19311535	19312539	1005	19312382	38	6.76502	2.43946	4.53254	bZIP17_myc_2_peak_2616	AT3G52070	YES	3	19311931	19312574	644	19312481	38	6.23735	2.32726	4.05511	bZIP17_myc_peak_2625	AT3G52070	YES
4	12888333	12888600	268	12888425	32	4.70469	2.136	2.69017	bZIP17_myc_3_peak_2984	AT4G25100	YES	4	12886791	12887332	542	12886896	37	5.27405	2.14758	3.18819	bZIP17_myc_2_peak_3099	AT4G25100	YES	4	12888061	12888456	396	12888328	32	4.339	2.0489	2.40059	bZIP17_myc_peak_3102	AT4G25100	YES
1	574483	576761	2279	575622	154	101.347	10.2202	97.8327	bZIP17_myc_3_peak_42	AT1G02670	YES	1	574289	576894	2606	575642	147	89.0947	8.99492	85.6825	bZIP17_myc_2_peak_39	AT1G02670	YES	1	574710	576572	1863	575640	133	76.1038	8.21495	72.7093	bZIP17_myc_peak_43	AT1G02670	YES
4	18552130	18552899	770	18552428	86	38.9046	5.84934	35.9014	bZIP17_myc_3_peak_3257	AT4G40011	YES	4	18551945	18553069	1125	18552478	94	43.3094	6.03125	40.2688	bZIP17_myc_2_peak_3352	AT4G40011	YES	4	18551902	18553110	1209	18552452	81	33.1839	5.21079	30.2365	bZIP17_myc_peak_3395	AT4G40011	YES
3	20902754	20903533	780	20903034	58	18.6387	3.96192	15.9609	bZIP17_myc_3_peak_2578	AT3G56370	YES	3	20902680	20903417	738	20903141	64	22.0437	4.26981	19.3024	bZIP17_myc_2_peak_2720	AT3G56370	YES	3	20902259	20903519	1261	20903071	69	24.59	4.44823	21.7784	bZIP17_myc_peak_2708	AT3G56370	YES
3	20903814	20904240	427	20903934	33	4.92051	2.1623	2.87416	bZIP17_myc_3_peak_2579	AT3G56370	YES	3	20902680	20903417	738	20903141	64	22.0437	4.26981	19.3024	bZIP17_myc_2_peak_2720	AT3G56370	YES	3	20902259	20903519	1261	20903071	69	24.59	4.44823	21.7784	bZIP17_myc_peak_2708	AT3G56370	YES
3	20902754	20903533	780	20903034	58	18.6387	3.96192	15.9609	bZIP17_myc_3_peak_2578	AT3G56370	YES	3	20902680	20903417	738	20903141	64	22.0437	4.26981	19.3024	bZIP17_myc_2_peak_2720	AT3G56370	YES	3	20904494	20904782	289	20904589	37	6.6902	2.45266	4.46883	bZIP17_myc_peak_2709	AT3G56370	YES
3	20903814	20904240	427	20903934	33	4.92051	2.1623	2.87416	bZIP17_myc_3_peak_2579	AT3G56370	YES	3	20902680	20903417	738	20903141	64	22.0437	4.26981	19.3024	bZIP17_myc_2_peak_2720	AT3G56370	YES	3	20904494	20904782	289	20904589	37	6.6902	2.45266	4.46883	bZIP17_myc_peak_2709	AT3G56370	YES
3	19285856	19289810	3955	19287655	326	280.043	17.3109	275.772	bZIP17_myc_3_peak_2482	AT3G51980	YES	3	19285841	19289373	3533	19287665	311	263.624	16.8094	259.465	bZIP17_myc_2_peak_2611	AT3G51980	YES	3	19285506	19289738	4233	19287630	325	257.73	14.85	253.358	bZIP17_myc_peak_2622	AT3G51980	YES
2	1001552	1001913	362	1001754	30	4.87366	2.23103	2.83354	bZIP17_myc_3_peak_1335	AT2G03291	YES	2	1002640	1003158	519	1002792	31	5.44581	2.34536	3.33858	bZIP17_myc_2_peak_1408	AT2G03291	YES	2	1002174	1003692	1519	1003183	31	6.36927	2.58061	4.17511	bZIP17_myc_peak_1412	AT2G03291	YES
2	1002549	1003320	772	1003180	29	6.00135	2.56209	3.83115	bZIP17_myc_3_peak_1336	AT2G03291	YES	2	1002640	1003158	519	1002792	31	5.44581	2.34536	3.33858	bZIP17_myc_2_peak_1408	AT2G03291	YES	2	1002174	1003692	1519	1003183	31	6.36927	2.58061	4.17511	bZIP17_myc_peak_1412	AT2G03291	YES
1	189359	190883	1525	190386	121	55.3501	6.12392	52.1787	bZIP17_myc_3_peak_10	AT1G01520	YES	1	189115	190901	1787	190389	107	43.545	5.3157	40.5014	bZIP17_myc_2_peak_18	AT1G01520	YES	1	189220	189633	414	189318	39	6.32343	2.31961	4.13227	bZIP17_myc_peak_15	AT1G01520	YES
1	189359	190883	1525	190386	121	55.3501	6.12392	52.1787	bZIP17_myc_3_peak_10	AT1G01520	YES	1	189115	190901	1787	190389	107	43.545	5.3157	40.5014	bZIP17_myc_2_peak_18	AT1G01520	YES	1	190006	191096	1091	190332	87	28.1365	4.16135	25.2649	bZIP17_myc_peak_16	AT1G01520	YES
1	10721710	10722781	1072	10722165	66	23.1402	4.35731	20.3728	bZIP17_myc_3_peak_609	AT1G30380	YES	1	10721464	10722601	1138	10722148	77	29.9566	4.91079	27.0816	bZIP17_myc_2_peak_640	AT1G30380	YES	1	10721516	10722938	1423	10722241	64	20.3447	3.97096	17.6129	bZIP17_myc_peak_640	AT1G30380	YES
3	23040494	23041201	708	23040859	44	7.99778	2.51992	5.68052	bZIP17_myc_3_peak_2676	AT3G62260	YES	3	23040556	23041228	673	23040864	43	6.84857	2.32653	4.61013	bZIP17_myc_2_peak_2817	AT3G62260	YES	3	23040561	23041121	561	23040925	43	6.45617	2.25234	4.25399	bZIP17_myc_peak_2803	AT3G62260	YES
3	7092761	7094524	1764	7093646	144	77.9907	7.67611	74.6412	bZIP17_myc_3_peak_2187	AT3G20330	YES	3	7092775	7094505	1731	7093638	141	74.1582	7.37146	70.8475	bZIP17_myc_2_peak_2310	AT3G20330	YES	3	7092648	7094474	1827	7093634	128	61.0766	6.47	57.811	bZIP17_myc_peak_2292	AT3G20330	YES
1	7730651	7733449	2799	7732375	294	242.678	15.9066	238.551	bZIP17_myc_3_peak_478	AT1G21980	YES	1	7730685	7734697	4013	7732368	300	249.955	16.2168	245.851	bZIP17_myc_2_peak_490	AT1G21980	YES	1	7730513	7734899	4387	7732420	242	186.925	13.8694	182.902	bZIP17_myc_peak_504	AT1G21980	YES
1	7733825	7734367	543	7734339	33	5.48232	2.29441	3.36437	bZIP17_myc_3_peak_479	AT1G21980	YES	1	7730685	7734697	4013	7732368	300	249.955	16.2168	245.851	bZIP17_myc_2_peak_490	AT1G21980	YES	1	7730513	7734899	4387	7732420	242	186.925	13.8694	182.902	bZIP17_myc_peak_504	AT1G21980	YES
3	21302145	21305073	2929	21303458	212	132.502	9.68794	128.834	bZIP17_myc_3_peak_2592	AT3G57540	YES	3	21301783	21305336	3554	21303449	230	153.679	10.8091	149.95	bZIP17_myc_2_peak_2739	AT3G57540	YES	3	21301281	21305600	4320	21303433	183	97.8199	7.67704	94.2806	bZIP17_myc_peak_2721	AT3G57540	YES
5	24101660	24102778	1119	24101931	47	7.80857	2.40941	5.5035	bZIP17_myc_3_peak_4106	AT5G59820	YES	5	24101867	24103506	1640	24102759	43	6.84857	2.32653	4.61013	bZIP17_myc_2_peak_4242	AT5G59820	YES	5	24101755	24103163	1409	24102907	47	8.07637	2.4571	5.7631	bZIP17_myc_peak_4312	AT5G59820	YES
5	9489241	9489641	401	9489323	33	4.41399	2.04458	2.45058	bZIP17_myc_3_peak_3686	AT5G26990	YES	5	9489698	9491489	1792	9490912	143	71.9203	6.96716	68.6261	bZIP17_myc_2_peak_3806	AT5G26990	YES	5	9489597	9491740	2144	9490956	150	75.5632	7.00698	72.1723	bZIP17_myc_peak_3840	AT5G26990	YES
5	9489911	9491796	1886	9490951	148	78.4723	7.47921	75.1192	bZIP17_myc_3_peak_3687	AT5G26990	YES	5	9489698	9491489	1792	9490912	143	71.9203	6.96716	68.6261	bZIP17_myc_2_peak_3806	AT5G26990	YES	5	9489597	9491740	2144	9490956	150	75.5632	7.00698	72.1723	bZIP17_myc_peak_3840	AT5G26990	YES
1	23133012	23133437	426	23133186	32	5.51659	2.33199	3.39582	bZIP17_myc_3_peak_884	AT1G62490	YES	1	23132344	23132937	594	23132796	46	10.0727	2.8565	7.66216	bZIP17_myc_2_peak_937	AT1G62490	YES	1	23132129	23132395	267	23132217	35	4.86522	2.1031	2.83747	bZIP17_myc_peak_963	AT1G62490	YES
1	23133012	23133437	426	23133186	32	5.51659	2.33199	3.39582	bZIP17_myc_3_peak_884	AT1G62490	YES	1	23132344	23132937	594	23132796	46	10.0727	2.8565	7.66216	bZIP17_myc_2_peak_937	AT1G62490	YES	1	23133420	23133707	288	23133479	31	4.49726	2.11044	2.53064	bZIP17_myc_peak_964	AT1G62490	YES
2	18790057	18790766	710	18790508	59	13.6923	3.06469	11.141	bZIP17_myc_3_peak_1774	AT2G45610	YES	2	18790069	18791031	963	18790484	65	18.5206	3.62442	15.853	bZIP17_myc_2_peak_1924	AT2G45610	YES	2	18790073	18790675	603	18790291	49	9.43054	2.6458	7.04508	bZIP17_myc_peak_1919	AT2G45610	YES
3	544989	546706	1718	545807	103	47.2579	6.05721	44.1604	bZIP17_myc_3_peak_1868	AT3G02580	YES	3	544848	547169	2322	545853	84	35.3264	5.38025	32.3808	bZIP17_myc_2_peak_2012	AT3G02580	YES	3	545066	546795	1730	545800	97	38.4331	5.12223	35.4097	bZIP17_myc_peak_2017	AT3G02580	YES
4	7303597	7303959	363	7303815	40	6.11225	2.25254	3.93129	bZIP17_myc_3_peak_2783	AT4G12290	YES	4	7303666	7304065	400	7303821	51	11.596	2.97017	9.12445	bZIP17_myc_2_peak_2928	AT4G12290	YES	4	7303803	7304098	296	7303927	39	6.49691	2.35548	4.29211	bZIP17_myc_peak_2923	AT4G12290	YES
4	808321	808961	641	808528	48	12.1569	3.18669	9.65437	bZIP17_myc_3_peak_2726	AT4G01865	YES	4	808407	809012	606	808634	48	11.6525	3.08865	9.17885	bZIP17_myc_2_peak_2861	AT4G01865	YES	4	808257	808836	580	808306	42	7.09852	2.39909	4.8476	bZIP17_myc_peak_2859	AT4G01865	YES
5	641246	643369	2124	642188	185	106.068	8.45989	102.529	bZIP17_myc_3_peak_3302	AT5G02815	YES	5	641508	642873	1366	642251	202	113.533	8.27497	109.991	bZIP17_myc_2_peak_3396	AT5G02815	YES	5	640172	643229	3058	642185	181	96.0142	7.59359	92.4858	bZIP17_myc_peak_3439	AT5G02815	YES
1	26037483	26039629	2147	26038576	89	32.515	4.67926	29.5973	bZIP17_myc_3_peak_1013	AT1G69260	YES	1	26036316	26037246	931	26036486	46	11.0116	3.04031	8.56267	bZIP17_myc_2_peak_1069	AT1G69260	YES	1	26036758	26039429	2672	26038490	83	29.8949	4.58355	26.9959	bZIP17_myc_peak_1099	AT1G69260	YES
1	26037483	26039629	2147	26038576	89	32.515	4.67926	29.5973	bZIP17_myc_3_peak_1013	AT1G69260	YES	1	26037521	26039964	2444	26038539	85	27.5512	4.16095	24.7118	bZIP17_myc_2_peak_1070	AT1G69260	YES	1	26036758	26039429	2672	26038490	83	29.8949	4.58355	26.9959	bZIP17_myc_peak_1099	AT1G69260	YES
2	10566623	10567336	714	10566874	49	9.77756	2.70745	7.37021	bZIP17_myc_3_peak_1465	AT2G24790	YES	2	10566650	10567263	614	10567137	40	3.81746	1.80016	1.99046	bZIP17_myc_2_peak_1554	AT2G24790	YES	2	10566440	10566909	470	10566753	50	9.70032	2.66565	7.30199	bZIP17_myc_peak_1569	AT2G24790	YES
3	20377610	20377945	336	20377785	34	5.9688	2.37952	3.8017	bZIP17_myc_3_peak_2540	AT3G54990	YES	3	20377427	20378037	611	20377906	30	4.15208	2.04906	2.24958	bZIP17_myc_2_peak_2681	AT3G54990	YES	3	20378008	20378697	690	20378279	35	5.09387	2.1538	3.03464	bZIP17_myc_peak_2674	AT3G54990	YES
1	19868695	19869243	549	19869132	33	5.37574	2.26921	3.27055	bZIP17_myc_3_peak_772	AT1G53282	YES	1	19869152	19869448	297	19869315	30	4.07117	2.02883	2.18702	bZIP17_myc_2_peak_808	AT1G53282	YES	1	19868623	19869189	567	19868637	33	4.67298	2.10463	2.67549	bZIP17_myc_peak_827	AT1G53282	YES
1	19868695	19869243	549	19869132	33	5.37574	2.26921	3.27055	bZIP17_myc_3_peak_772	AT1G53282	YES	1	19869824	19870118	295	19869998	32	4.97934	2.20185	2.93251	bZIP17_myc_2_peak_809	AT1G53282	YES	1	19868623	19869189	567	19868637	33	4.67298	2.10463	2.67549	bZIP17_myc_peak_827	AT1G53282	YES
1	19868695	19869243	549	19869132	33	5.37574	2.26921	3.27055	bZIP17_myc_3_peak_772	AT1G53282	YES	1	19869152	19869448	297	19869315	30	4.07117	2.02883	2.18702	bZIP17_myc_2_peak_808	AT1G53282	YES	1	19869781	19870062	282	19869830	36	6.30568	2.39714	4.11644	bZIP17_myc_peak_828	AT1G53282	YES
1	19868695	19869243	549	19869132	33	5.37574	2.26921	3.27055	bZIP17_myc_3_peak_772	AT1G53282	YES	1	19869824	19870118	295	19869998	32	4.97934	2.20185	2.93251	bZIP17_myc_2_peak_809	AT1G53282	YES	1	19869781	19870062	282	19869830	36	6.30568	2.39714	4.11644	bZIP17_myc_peak_828	AT1G53282	YES
1	4044025	4044715	691	4044366	44	10.3892	2.9924	7.95514	bZIP17_myc_3_peak_214	AT1G11970	YES	1	4043954	4044656	703	4044360	60	19.1019	3.94593	16.4219	bZIP17_myc_2_peak_237	AT1G11970	YES	1	4042799	4043063	265	4042897	40	7.62328	2.56107	5.33713	bZIP17_myc_peak_218	AT1G11970	YES
1	4044025	4044715	691	4044366	44	10.3892	2.9924	7.95514	bZIP17_myc_3_peak_214	AT1G11970	YES	1	4043954	4044656	703	4044360	60	19.1019	3.94593	16.4219	bZIP17_myc_2_peak_237	AT1G11970	YES	1	4043661	4044776	1116	4044363	45	10.0527	2.88743	7.63837	bZIP17_myc_peak_219	AT1G11970	YES
1	7085298	7091902	6605	7090137	493	536.847	29.9729	531.692	bZIP17_myc_3_peak_427	AT1G20430	YES	1	7083667	7084096	430	7083746	30	4.14189	2.04651	2.24205	bZIP17_myc_2_peak_440	AT1G20430	YES	1	7084712	7091573	6862	7090160	418	411.043	23.3772	406.013	bZIP17_myc_peak_446	AT1G20430	YES
1	7085298	7091902	6605	7090137	493	536.847	29.9729	531.692	bZIP17_myc_3_peak_427	AT1G20430	YES	1	7084410	7091597	7188	7090170	522	576.281	31.1218	571.102	bZIP17_myc_2_peak_441	AT1G20430	YES	1	7084712	7091573	6862	7090160	418	411.043	23.3772	406.013	bZIP17_myc_peak_446	AT1G20430	YES
5	6832902	6833602	701	6833132	35	6.09741	2.37945	3.91771	bZIP17_myc_3_peak_3583	AT5G20250	YES	5	6832708	6833346	639	6833180	47	10.569	2.91727	8.13776	bZIP17_myc_2_peak_3698	AT5G20250	YES	5	6832602	6833432	831	6832793	43	8.95164	2.73682	6.58975	bZIP17_myc_peak_3731	AT5G20250	YES
3	9904946	9905403	458	9905186	45	10.5049	2.97745	8.06544	bZIP17_myc_3_peak_2297	AT3G26870	YES	3	9904856	9905387	532	9905255	41	7.72927	2.55261	5.43354	bZIP17_myc_2_peak_2421	AT3G26870	YES	3	9904571	9906066	1496	9905405	42	8.29176	2.63614	5.9651	bZIP17_myc_peak_2402	AT3G26870	YES
3	9676246	9676811	566	9676423	48	12.5609	3.26634	10.0451	bZIP17_myc_3_peak_2285	AT3G26440	YES	3	9676410	9676922	513	9676559	35	5.96265	2.34881	3.79948	bZIP17_myc_2_peak_2411	AT3G26440	YES	3	9676320	9676719	400	9676562	50	12.817	3.23286	10.2898	bZIP17_myc_peak_2391	AT3G26440	YES
1	9225123	9226409	1287	9225827	73	23.5898	4.088	20.8138	bZIP17_myc_3_peak_551	AT1G26690	YES	1	9225379	9226167	789	9225816	68	19.4073	3.64685	16.7207	bZIP17_myc_2_peak_564	AT1G26690	YES	1	9225400	9226486	1087	9225744	52	10.9167	2.81906	8.4645	bZIP17_myc_peak_568	AT1G26690	YES
1	24162029	24162359	331	24162097	37	3.97682	1.87507	2.10212	bZIP17_myc_3_peak_927	AT1G65040	YES	1	24162713	24165132	2420	24163691	153	82.8621	7.71314	79.4897	bZIP17_myc_2_peak_976	AT1G65040	YES	1	24161962	24164676	2715	24163666	103	38.3109	4.826	35.2905	bZIP17_myc_peak_1008	AT1G65040	YES
1	24162740	24165765	3026	24163681	136	69.8172	7.12287	66.5254	bZIP17_myc_3_peak_928	AT1G65040	YES	1	24162713	24165132	2420	24163691	153	82.8621	7.71314	79.4897	bZIP17_myc_2_peak_976	AT1G65040	YES	1	24161962	24164676	2715	24163666	103	38.3109	4.826	35.2905	bZIP17_myc_peak_1008	AT1G65040	YES
2	17488317	17493335	5019	17490091	421	361.258	17.5466	356.645	bZIP17_myc_3_peak_1705	AT2G41900	YES	2	17488309	17493048	4740	17490105	469	430.979	20.3226	426.265	bZIP17_myc_2_peak_1842	AT2G41900	YES	2	17484178	17491880	7703	17490012	368	281.364	13.9851	276.872	bZIP17_myc_peak_1835	AT2G41900	YES
2	17993429	17993984	556	17993726	41	7.45137	2.4962	5.16842	bZIP17_myc_3_peak_1733	AT2G43290	YES	2	17993093	17993973	881	17993784	46	10.8725	3.01273	8.42976	bZIP17_myc_2_peak_1869	AT2G43290	YES	2	17993411	17994083	673	17993794	40	7.59348	2.55486	5.30843	bZIP17_myc_peak_1869	AT2G43290	YES
3	23287659	23289116	1458	23288360	51	12.2603	3.09053	9.7544	bZIP17_myc_3_peak_2692	AT3G63010	YES	3	23287213	23287646	434	23287522	33	4.99376	2.17942	2.94461	bZIP17_myc_2_peak_2833	AT3G63010	YES	3	23287943	23289283	1341	23288284	56	15.9927	3.56919	13.3654	bZIP17_myc_peak_2822	AT3G63010	YES
3	23287659	23289116	1458	23288360	51	12.2603	3.09053	9.7544	bZIP17_myc_3_peak_2692	AT3G63010	YES	3	23288493	23289415	923	23289135	37	3.51344	1.77813	1.76527	bZIP17_myc_2_peak_2834	AT3G63010	YES	3	23287943	23289283	1341	23288284	56	15.9927	3.56919	13.3654	bZIP17_myc_peak_2822	AT3G63010	YES
4	18552130	18552899	770	18552428	86	38.9046	5.84934	35.9014	bZIP17_myc_3_peak_3257	AT4G40010	YES	4	18551945	18553069	1125	18552478	94	43.3094	6.03125	40.2688	bZIP17_myc_2_peak_3352	AT4G40010	YES	4	18551902	18553110	1209	18552452	81	33.1839	5.21079	30.2365	bZIP17_myc_peak_3395	AT4G40010	YES
2	9578801	9579661	861	9579569	43	6.22348	2.20863	4.03342	bZIP17_myc_3_peak_1426	AT2G22540	YES	2	9579005	9579583	579	9579173	41	7.71828	2.55037	5.42346	bZIP17_myc_2_peak_1510	AT2G22540	YES	2	9578156	9579754	1599	9578644	54	7.05035	2.15017	4.80286	bZIP17_myc_peak_1521	AT2G22540	YES
4	727913	728384	472	728149	39	6.60219	2.37733	4.38092	bZIP17_myc_3_peak_2721	AT4G01690	YES	4	727928	728226	299	727984	33	5.33091	2.25863	3.23749	bZIP17_myc_2_peak_2854	AT4G01690	YES	4	726010	728617	2608	727359	41	7.83813	2.57484	5.5375	bZIP17_myc_peak_2847	AT4G01690	YES
1	5420787	5423629	2843	5421319	101	41.2078	5.30316	38.1768	bZIP17_myc_3_peak_307	AT1G15750	YES	1	5420763	5422345	1583	5421324	108	44.2974	5.36492	41.2455	bZIP17_myc_2_peak_321	AT1G15750	YES	1	5420899	5422728	1830	5421360	87	29.3516	4.32621	26.4603	bZIP17_myc_peak_314	AT1G15750	YES
1	5420787	5423629	2843	5421319	101	41.2078	5.30316	38.1768	bZIP17_myc_3_peak_307	AT1G15750	YES	1	5422889	5423266	378	5422902	29	4.3623	2.12754	2.41721	bZIP17_myc_2_peak_322	AT1G15750	YES	1	5420899	5422728	1830	5421360	87	29.3516	4.32621	26.4603	bZIP17_myc_peak_314	AT1G15750	YES
1	7644467	7646958	2492	7645661	171	114.616	10.6176	111.032	bZIP17_myc_3_peak_468	AT1G21750	YES	1	7642835	7647012	4178	7645649	137	78.6867	8.28021	75.3438	bZIP17_myc_2_peak_482	AT1G21750	YES	1	7643808	7647686	3879	7645543	132	72.7601	7.8007	69.3906	bZIP17_myc_peak_487	AT1G21750	YES
3	1063643	1064767	1125	1064061	66	20.4841	3.90224	17.7671	bZIP17_myc_3_peak_1892	AT3G04070	YES	3	1062989	1063426	438	1063001	31	3.64907	1.9042	1.86647	bZIP17_myc_2_peak_2034	AT3G04070	YES	3	1063012	1065104	2093	1064078	61	17.0239	3.5387	14.3694	bZIP17_myc_peak_2033	AT3G04070	YES
3	1063643	1064767	1125	1064061	66	20.4841	3.90224	17.7671	bZIP17_myc_3_peak_1892	AT3G04070	YES	3	1063754	1065241	1488	1064027	77	25.497	4.20235	22.691	bZIP17_myc_2_peak_2035	AT3G04070	YES	3	1063012	1065104	2093	1064078	61	17.0239	3.5387	14.3694	bZIP17_myc_peak_2033	AT3G04070	YES
3	20316141	20317315	1175	20316931	57	12.6749	2.96253	10.1549	bZIP17_myc_3_peak_2536	AT3G54840	YES	3	20316169	20317197	1029	20316690	47	11.4026	3.0787	8.93908	bZIP17_myc_2_peak_2670	AT3G54840	YES	3	20316137	20317590	1454	20316963	55	10.6995	2.69957	8.25699	bZIP17_myc_peak_2669	AT3G54840	YES
5	21607004	21607488	485	21607310	50	13.7985	3.42261	11.2441	bZIP17_myc_3_peak_3973	AT5G53280	YES	5	21607226	21607655	430	21607335	36	6.40141	2.41852	4.19876	bZIP17_myc_2_peak_4105	AT5G53280	YES	5	21607409	21607782	374	21607711	38	7.13344	2.51878	4.87894	bZIP17_myc_peak_4172	AT5G53280	YES
3	8741536	8741942	407	8741788	37	6.01381	2.30561	3.84165	bZIP17_myc_3_peak_2261	AT3G24190	YES	3	8742838	8743273	436	8743076	46	5.72809	2.0636	3.58869	bZIP17_myc_2_peak_2377	AT3G24190	YES	3	8741641	8741928	288	8741858	34	3.72481	1.86872	1.91867	bZIP17_myc_peak_2357	AT3G24190	YES
3	8743085	8743639	555	8743162	39	3.70703	1.7913	1.89873	bZIP17_myc_3_peak_2262	AT3G24190	YES	3	8742838	8743273	436	8743076	46	5.72809	2.0636	3.58869	bZIP17_myc_2_peak_2377	AT3G24190	YES	3	8741641	8741928	288	8741858	34	3.72481	1.86872	1.91867	bZIP17_myc_peak_2357	AT3G24190	YES
3	8741536	8741942	407	8741788	37	6.01381	2.30561	3.84165	bZIP17_myc_3_peak_2261	AT3G24190	YES	3	8742838	8743273	436	8743076	46	5.72809	2.0636	3.58869	bZIP17_myc_2_peak_2377	AT3G24190	YES	3	8742750	8743143	394	8742872	40	7.11134	2.45515	4.85875	bZIP17_myc_peak_2358	AT3G24190	YES
3	8743085	8743639	555	8743162	39	3.70703	1.7913	1.89873	bZIP17_myc_3_peak_2262	AT3G24190	YES	3	8742838	8743273	436	8743076	46	5.72809	2.0636	3.58869	bZIP17_myc_2_peak_2377	AT3G24190	YES	3	8742750	8743143	394	8742872	40	7.11134	2.45515	4.85875	bZIP17_myc_peak_2358	AT3G24190	YES
4	14191687	14192417	731	14192126	61	20.7708	4.20015	18.0486	bZIP17_myc_3_peak_3038	AT4G28720	YES	4	14191826	14192414	589	14192151	66	24.8643	4.67016	22.0697	bZIP17_myc_2_peak_3159	AT4G28720	YES	4	14191454	14192603	1150	14192227	48	12.0209	3.1601	9.52356	bZIP17_myc_peak_3156	AT4G28720	YES
3	23097334	23097823	490	23097772	30	3.47713	1.88089	1.73301	bZIP17_myc_3_peak_2680	AT3G62450	YES	3	23097094	23097605	512	23097281	33	5.34292	2.26146	3.24807	bZIP17_myc_2_peak_2822	AT3G62450	YES	3	23095383	23096624	1242	23095627	50	13.2435	3.31461	10.701	bZIP17_myc_peak_2806	AT3G62450	YES
5	24674820	24675238	419	24674963	38	5.35423	2.14266	3.25139	bZIP17_myc_3_peak_4147	AT5G61370	YES	5	24674807	24675210	404	24674892	49	9.70109	2.69381	7.30695	bZIP17_myc_2_peak_4294	AT5G61370	YES	5	24674581	24675232	652	24675039	39	4.39155	1.92826	2.44176	bZIP17_myc_peak_4353	AT5G61370	YES
3	4123906	4124864	959	4124616	49	9.71357	2.69604	7.30918	bZIP17_myc_3_peak_2028	AT3G12920	YES	3	4124239	4124820	582	4124514	48	10.4244	2.85612	7.99902	bZIP17_myc_2_peak_2163	AT3G12920	YES	3	4124148	4124836	689	4124517	53	11.8351	2.94657	9.34513	bZIP17_myc_peak_2154	AT3G12920	YES
2	19199206	19199473	268	19199427	27	4.89386	2.33157	2.85078	bZIP17_myc_3_peak_1818	AT2G46730	YES	2	19199083	19199486	404	19199297	32	4.34099	2.04937	2.39974	bZIP17_myc_2_peak_1965	AT2G46730	YES	2	19200533	19202135	1603	19201246	51	16.871	3.99601	14.2205	bZIP17_myc_peak_1965	AT2G46730	YES
3	19449111	19449632	522	19449422	29	3.58181	1.92697	1.81046	bZIP17_myc_3_peak_2491	AT3G52470	YES	3	19448730	19449561	832	19449129	37	6.26489	2.35988	4.07316	bZIP17_myc_2_peak_2621	AT3G52470	YES	3	19449150	19449624	475	19449529	39	6.86484	2.4321	4.63054	bZIP17_myc_peak_2629	AT3G52470	YES
5	8608204	8609270	1067	8608926	43	9.83628	2.91704	7.42593	bZIP17_myc_3_peak_3665	AT5G24980	YES	5	8608720	8609199	480	8608847	46	10.3174	2.90388	7.89664	bZIP17_myc_2_peak_3778	AT5G24980	YES	5	8608753	8609547	795	8608882	40	6.9326	2.41853	4.69422	bZIP17_myc_peak_3817	AT5G24980	YES
5	1878934	1880907	1974	1879834	120	66.0597	7.7177	62.7961	bZIP17_myc_3_peak_3368	AT5G06220	YES	5	1879047	1880419	1373	1879813	115	60.1021	7.17958	56.9007	bZIP17_myc_2_peak_3460	AT5G06220	YES	5	1879067	1880897	1831	1879799	110	54.565	6.69367	51.3594	bZIP17_myc_peak_3501	AT5G06220	YES
1	19602416	19603121	706	19602689	46	11.0208	3.04215	8.56139	bZIP17_myc_3_peak_756	AT1G52620	YES	1	19602530	19602900	371	19602781	43	9.10912	2.76854	6.74143	bZIP17_myc_2_peak_794	AT1G52620	YES	1	19602245	19602921	677	19602656	41	7.77178	2.56128	5.47677	bZIP17_myc_peak_810	AT1G52620	YES
3	21516166	21517103	938	21516655	127	70.3306	7.82197	67.0351	bZIP17_myc_3_peak_2598	AT3G58100	YES	3	21515663	21517208	1546	21516646	131	71.5082	7.69403	68.2175	bZIP17_myc_2_peak_2746	AT3G58100	YES	3	21515989	21517044	1056	21516667	94	39.5643	5.44761	36.5257	bZIP17_myc_peak_2731	AT3G58100	YES
3	21517523	21517929	407	21517657	39	7.34228	2.53269	5.06689	bZIP17_myc_3_peak_2599	AT3G58100	YES	3	21515663	21517208	1546	21516646	131	71.5082	7.69403	68.2175	bZIP17_myc_2_peak_2746	AT3G58100	YES	3	21515989	21517044	1056	21516667	94	39.5643	5.44761	36.5257	bZIP17_myc_peak_2731	AT3G58100	YES
3	21516166	21517103	938	21516655	127	70.3306	7.82197	67.0351	bZIP17_myc_3_peak_2598	AT3G58100	YES	3	21515663	21517208	1546	21516646	131	71.5082	7.69403	68.2175	bZIP17_myc_2_peak_2746	AT3G58100	YES	3	21517486	21517979	494	21517657	35	4.64623	2.05473	2.653	bZIP17_myc_peak_2732	AT3G58100	YES
3	21517523	21517929	407	21517657	39	7.34228	2.53269	5.06689	bZIP17_myc_3_peak_2599	AT3G58100	YES	3	21515663	21517208	1546	21516646	131	71.5082	7.69403	68.2175	bZIP17_myc_2_peak_2746	AT3G58100	YES	3	21517486	21517979	494	21517657	35	4.64623	2.05473	2.653	bZIP17_myc_peak_2732	AT3G58100	YES
3	18834949	18838117	3169	18837492	150	91.9509	9.16176	88.4953	bZIP17_myc_3_peak_2442	AT3G50685	YES	3	18834592	18835796	1205	18834893	43	5.60489	2.09328	3.47936	bZIP17_myc_2_peak_2584	AT3G50685	YES	3	18834961	18835850	890	18835649	41	7.83813	2.57484	5.5375	bZIP17_myc_peak_2586	AT3G50685	YES
3	18834949	18838117	3169	18837492	150	91.9509	9.16176	88.4953	bZIP17_myc_3_peak_2442	AT3G50685	YES	3	18836073	18838225	2153	18837565	117	60.8927	7.15305	57.685	bZIP17_myc_2_peak_2585	AT3G50685	YES	3	18834961	18835850	890	18835649	41	7.83813	2.57484	5.5375	bZIP17_myc_peak_2586	AT3G50685	YES
3	18834949	18838117	3169	18837492	150	91.9509	9.16176	88.4953	bZIP17_myc_3_peak_2442	AT3G50685	YES	3	18834592	18835796	1205	18834893	43	5.60489	2.09328	3.47936	bZIP17_myc_2_peak_2584	AT3G50685	YES	3	18836204	18838370	2167	18837508	106	50.2207	6.30814	47.0582	bZIP17_myc_peak_2587	AT3G50685	YES
3	18834949	18838117	3169	18837492	150	91.9509	9.16176	88.4953	bZIP17_myc_3_peak_2442	AT3G50685	YES	3	18836073	18838225	2153	18837565	117	60.8927	7.15305	57.685	bZIP17_myc_2_peak_2585	AT3G50685	YES	3	18836204	18838370	2167	18837508	106	50.2207	6.30814	47.0582	bZIP17_myc_peak_2587	AT3G50685	YES
1	5851143	5852469	1327	5851632	87	32.3061	4.74502	29.3915	bZIP17_myc_3_peak_334	AT1G17110	YES	1	5850276	5853269	2994	5851622	55	12.6252	3.01707	10.1173	bZIP17_myc_2_peak_347	AT1G17110	YES	1	5850965	5852316	1352	5851735	67	14.7218	2.98786	12.1308	bZIP17_myc_peak_336	AT1G17110	YES
1	5852747	5853375	629	5853092	39	7.54982	2.57686	5.26074	bZIP17_myc_3_peak_335	AT1G17110	YES	1	5850276	5853269	2994	5851622	55	12.6252	3.01707	10.1173	bZIP17_myc_2_peak_347	AT1G17110	YES	1	5850965	5852316	1352	5851735	67	14.7218	2.98786	12.1308	bZIP17_myc_peak_336	AT1G17110	YES
4	9374826	9378090	3265	9376624	248	184.039	12.9459	180.16	bZIP17_myc_3_peak_2841	AT4G16660	YES	4	9374871	9378879	4009	9376630	262	193.991	12.9447	190.113	bZIP17_myc_2_peak_2986	AT4G16660	YES	4	9375137	9380545	5409	9376613	243	172.611	11.9954	168.666	bZIP17_myc_peak_2982	AT4G16660	YES
1	19489211	19489702	492	19489306	35	5.02994	2.1396	2.96812	bZIP17_myc_3_peak_752	AT1G52325	YES	1	19489117	19490165	1049	19489224	47	10.2486	2.8563	7.83042	bZIP17_myc_2_peak_788	AT1G52325	YES	1	19488426	19489636	1211	19488953	39	7.24621	2.51234	4.98447	bZIP17_myc_peak_806	AT1G52325	YES
2	19130958	19131520	563	19131218	71	21.2474	3.81158	18.5156	bZIP17_myc_3_peak_1808	AT2G46590	YES	2	19131005	19131483	479	19131154	55	13.489	3.16486	10.9529	bZIP17_myc_2_peak_1955	AT2G46590	YES	2	19130801	19132673	1873	19131176	68	19.6471	3.68405	16.9296	bZIP17_myc_peak_1953	AT2G46590	YES
2	19130958	19131520	563	19131218	71	21.2474	3.81158	18.5156	bZIP17_myc_3_peak_1808	AT2G46590	YES	2	19132231	19132565	335	19132456	43	9.41553	2.8307	7.03427	bZIP17_myc_2_peak_1956	AT2G46590	YES	2	19130801	19132673	1873	19131176	68	19.6471	3.68405	16.9296	bZIP17_myc_peak_1953	AT2G46590	YES
3	22916206	22918175	1970	22917469	74	20.0167	3.52145	17.3096	bZIP17_myc_3_peak_2665	AT3G61890	YES	3	22916196	22918162	1967	22917412	94	32.402	4.44531	29.4938	bZIP17_myc_2_peak_2809	AT3G61890	YES	3	22916386	22918260	1875	22917464	82	21.9261	3.52223	19.1628	bZIP17_myc_peak_2790	AT3G61890	YES
1	27212525	27217068	4544	27214761	299	233.113	14.3171	229.035	bZIP17_myc_3_peak_1099	AT1G72270	YES	1	27212435	27217024	4590	27214758	331	268.721	15.5352	264.539	bZIP17_myc_2_peak_1155	AT1G72270	YES	1	27212189	27216816	4628	27214766	321	248.041	14.1484	243.717	bZIP17_myc_peak_1194	AT1G72270	YES
3	4708404	4709192	789	4708786	79	30.8534	4.94399	27.9601	bZIP17_myc_3_peak_2064	AT3G14180	YES	3	4708423	4709439	1017	4708793	89	37.5623	5.43396	34.5881	bZIP17_myc_2_peak_2194	AT3G14180	YES	3	4708447	4709730	1284	4708830	68	22.5267	4.14876	19.7523	bZIP17_myc_peak_2185	AT3G14180	YES
3	4709467	4709760	294	4709547	34	5.13233	2.18648	3.05799	bZIP17_myc_3_peak_2065	AT3G14180	YES	3	4708423	4709439	1017	4708793	89	37.5623	5.43396	34.5881	bZIP17_myc_2_peak_2194	AT3G14180	YES	3	4708447	4709730	1284	4708830	68	22.5267	4.14876	19.7523	bZIP17_myc_peak_2185	AT3G14180	YES
1	267130	269226	2097	268215	170	101.48	8.90662	97.9647	bZIP17_myc_3_peak_20	AT1G01720	YES	1	266795	269143	2349	268221	211	141.239	10.7751	137.566	bZIP17_myc_2_peak_24	AT1G01720	YES	1	266993	269275	2283	268219	188	114.915	9.29152	111.279	bZIP17_myc_peak_25	AT1G01720	YES
2	383381	383984	604	383632	44	7.26962	2.38224	4.99876	bZIP17_myc_3_peak_1314	AT2G01850	YES	2	383432	384177	746	383559	48	8.96881	2.59091	6.60829	bZIP17_myc_2_peak_1386	AT2G01850	YES	2	383165	384150	986	383896	44	9.77835	2.86844	7.37667	bZIP17_myc_peak_1386	AT2G01850	YES
2	383381	383984	604	383632	44	7.26962	2.38224	4.99876	bZIP17_myc_3_peak_1314	AT2G01850	YES	2	383432	384177	746	383559	48	8.96881	2.59091	6.60829	bZIP17_myc_2_peak_1386	AT2G01850	YES	2	384586	384895	310	384667	33	4.81286	2.13718	2.79329	bZIP17_myc_peak_1387	AT2G01850	YES
1	22936216	22937177	962	22936815	54	16.3321	3.72594	13.7086	bZIP17_myc_3_peak_876	AT1G62045	YES	1	22936332	22937143	812	22936873	51	14.3047	3.47615	11.7445	bZIP17_myc_2_peak_925	AT1G62045	YES	1	22936691	22937414	724	22936895	41	8.02149	2.61242	5.71065	bZIP17_myc_peak_953	AT1G62045	YES
3	3638524	3640147	1624	3639313	70	21.5567	3.90073	18.819	bZIP17_myc_3_peak_1998	AT3G11560	YES	3	3638686	3640126	1441	3639416	63	15.7714	3.26286	13.1712	bZIP17_myc_2_peak_2134	AT3G11560	YES	3	3638578	3639680	1103	3639374	66	15.7781	3.1683	13.1563	bZIP17_myc_peak_2130	AT3G11560	YES
1	12054550	12055626	1077	12054925	70	26.4575	4.71848	23.6335	bZIP17_myc_3_peak_662	AT1G33240	YES	1	12054526	12055853	1328	12055016	70	25.9039	4.621	23.0909	bZIP17_myc_2_peak_684	AT1G33240	YES	1	12054268	12056391	2124	12054934	53	14.3215	3.39166	11.743	bZIP17_myc_peak_694	AT1G33240	YES
1	12055955	12056254	300	12056089	36	6.61498	2.46642	4.3925	bZIP17_myc_3_peak_663	AT1G33240	YES	1	12054526	12055853	1328	12055016	70	25.9039	4.621	23.0909	bZIP17_myc_2_peak_684	AT1G33240	YES	1	12054268	12056391	2124	12054934	53	14.3215	3.39166	11.743	bZIP17_myc_peak_694	AT1G33240	YES
4	9722940	9726361	3422	9724673	211	140.136	10.6416	136.433	bZIP17_myc_3_peak_2859	AT4G17420	YES	4	9722384	9726047	3664	9724689	211	139.941	10.6181	136.275	bZIP17_myc_2_peak_2993	AT4G17420	YES	4	9722847	9725874	3028	9724640	193	112.422	8.67783	108.798	bZIP17_myc_peak_2992	AT4G17420	YES
4	9722940	9726361	3422	9724673	211	140.136	10.6416	136.433	bZIP17_myc_3_peak_2859	AT4G17420	YES	4	9722384	9726047	3664	9724689	211	139.941	10.6181	136.275	bZIP17_myc_2_peak_2993	AT4G17420	YES	4	9726505	9726946	442	9726537	36	4.78396	2.06414	2.76938	bZIP17_myc_peak_2993	AT4G17420	YES
1	27824072	27824400	329	27824279	40	6.5861	2.34801	4.36644	bZIP17_myc_3_peak_1143	AT1G73990	YES	1	27824121	27824651	531	27824380	53	11.9854	2.9726	9.49937	bZIP17_myc_2_peak_1201	AT1G73990	YES	1	27824116	27824759	644	27824379	41	6.13257	2.23397	3.95938	bZIP17_myc_peak_1232	AT1G73990	YES
1	22318053	22318506	454	22318365	34	5.86201	2.35463	3.70491	bZIP17_myc_3_peak_858	AT1G60590	YES	1	22318282	22318770	489	22318499	44	8.8157	2.67778	6.46186	bZIP17_myc_2_peak_906	AT1G60590	YES	1	22318252	22318646	395	22318460	33	4.58582	2.08439	2.60256	bZIP17_myc_peak_929	AT1G60590	YES
1	2710371	2711584	1214	2711168	39	3.70703	1.7913	1.89873	bZIP17_myc_3_peak_153	AT1G08570	YES	1	2710904	2711464	561	2711170	57	10.0282	2.54657	7.62027	bZIP17_myc_2_peak_162	AT1G08570	YES	1	2710918	2711581	664	2711179	47	5.66681	2.03695	3.54039	bZIP17_myc_peak_150	AT1G08570	YES
1	2711959	2712331	373	2712231	37	4.62937	2.01167	2.62925	bZIP17_myc_3_peak_154	AT1G08570	YES	1	2710904	2711464	561	2711170	57	10.0282	2.54657	7.62027	bZIP17_myc_2_peak_162	AT1G08570	YES	1	2710918	2711581	664	2711179	47	5.66681	2.03695	3.54039	bZIP17_myc_peak_150	AT1G08570	YES
1	2710371	2711584	1214	2711168	39	3.70703	1.7913	1.89873	bZIP17_myc_3_peak_153	AT1G08570	YES	1	2711988	2712794	807	2712763	34	3.64423	1.85065	1.86647	bZIP17_myc_2_peak_163	AT1G08570	YES	1	2710918	2711581	664	2711179	47	5.66681	2.03695	3.54039	bZIP17_myc_peak_150	AT1G08570	YES
1	2711959	2712331	373	2712231	37	4.62937	2.01167	2.62925	bZIP17_myc_3_peak_154	AT1G08570	YES	1	2711988	2712794	807	2712763	34	3.64423	1.85065	1.86647	bZIP17_myc_2_peak_163	AT1G08570	YES	1	2710918	2711581	664	2711179	47	5.66681	2.03695	3.54039	bZIP17_myc_peak_150	AT1G08570	YES
1	2710371	2711584	1214	2711168	39	3.70703	1.7913	1.89873	bZIP17_myc_3_peak_153	AT1G08570	YES	1	2710904	2711464	561	2711170	57	10.0282	2.54657	7.62027	bZIP17_myc_2_peak_162	AT1G08570	YES	1	2711943	2712530	588	2712434	44	8.3887	2.59492	6.05648	bZIP17_myc_peak_151	AT1G08570	YES
1	2711959	2712331	373	2712231	37	4.62937	2.01167	2.62925	bZIP17_myc_3_peak_154	AT1G08570	YES	1	2710904	2711464	561	2711170	57	10.0282	2.54657	7.62027	bZIP17_myc_2_peak_162	AT1G08570	YES	1	2711943	2712530	588	2712434	44	8.3887	2.59492	6.05648	bZIP17_myc_peak_151	AT1G08570	YES
1	2710371	2711584	1214	2711168	39	3.70703	1.7913	1.89873	bZIP17_myc_3_peak_153	AT1G08570	YES	1	2711988	2712794	807	2712763	34	3.64423	1.85065	1.86647	bZIP17_myc_2_peak_163	AT1G08570	YES	1	2711943	2712530	588	2712434	44	8.3887	2.59492	6.05648	bZIP17_myc_peak_151	AT1G08570	YES
1	2711959	2712331	373	2712231	37	4.62937	2.01167	2.62925	bZIP17_myc_3_peak_154	AT1G08570	YES	1	2711988	2712794	807	2712763	34	3.64423	1.85065	1.86647	bZIP17_myc_2_peak_163	AT1G08570	YES	1	2711943	2712530	588	2712434	44	8.3887	2.59492	6.05648	bZIP17_myc_peak_151	AT1G08570	YES
3	20870774	20873749	2976	20872482	72	29.0026	5.05093	26.1377	bZIP17_myc_3_peak_2572	AT3G56275	YES	3	20870818	20873270	2453	20872361	92	43.6774	6.23268	40.6328	bZIP17_myc_2_peak_2717	AT3G56275	YES	3	20871345	20873211	1867	20872470	74	28.8667	4.90233	25.9836	bZIP17_myc_peak_2703	AT3G56275	YES
3	18883206	18883474	269	18883387	35	4.6499	2.05554	2.64597	bZIP17_myc_3_peak_2447	AT3G50790	YES	3	18881792	18882206	415	18881852	43	4.57166	1.90254	2.58883	bZIP17_myc_2_peak_2589	AT3G50790	YES	3	18881842	18882175	334	18881938	43	5.32678	2.04177	3.23951	bZIP17_myc_peak_2590	AT3G50790	YES
2	8106075	8108755	2681	8107828	253	226.396	18.4012	222.344	bZIP17_myc_3_peak_1377	AT2G18700	YES	2	8105677	8109203	3527	8107819	255	225.665	18.0104	221.658	bZIP17_myc_2_peak_1450	AT2G18700	YES	2	8106104	8109160	3057	8107817	227	187.345	15.5765	183.32	bZIP17_myc_peak_1464	AT2G18700	YES
2	15614912	15617908	2997	15616311	137	87.2316	9.60914	83.8108	bZIP17_myc_3_peak_1635	AT2G37180	YES	2	15614997	15617982	2986	15616352	147	95.4629	9.96908	92.0143	bZIP17_myc_2_peak_1756	AT2G37180	YES	2	15615452	15617849	2398	15616208	128	75.4371	8.52962	72.0476	bZIP17_myc_peak_1753	AT2G37180	YES
4	15958646	15959746	1101	15959578	42	8.69875	2.71886	6.34423	bZIP17_myc_3_peak_3105	AT4G33080	YES	4	15959446	15959991	546	15959678	54	14.6929	3.41808	12.1219	bZIP17_myc_2_peak_3230	AT4G33080	YES	4	15959012	15959948	937	15959715	54	13.5557	3.21307	11.0018	bZIP17_myc_peak_3245	AT4G33080	YES
2	18907873	18910125	2253	18908543	69	20.9391	3.84579	18.2137	bZIP17_myc_3_peak_1786	AT2G45950	YES	2	18908203	18910204	2002	18908564	88	32.9854	4.79499	30.0697	bZIP17_myc_2_peak_1936	AT2G45950	YES	2	18907601	18910275	2675	18908607	78	21.5419	3.59862	18.7859	bZIP17_myc_peak_1933	AT2G45950	YES
4	17440763	17441068	306	17440818	33	3.5703	1.85023	1.80151	bZIP17_myc_3_peak_3190	AT4G37000	YES	4	17441288	17442073	786	17441630	49	11.2479	2.97531	8.78973	bZIP17_myc_2_peak_3295	AT4G37000	YES	4	17441289	17442212	924	17441675	45	9.36074	2.75207	6.97827	bZIP17_myc_peak_3324	AT4G37000	YES
4	17441361	17442462	1102	17441738	42	8.43234	2.6646	6.09173	bZIP17_myc_3_peak_3191	AT4G37000	YES	4	17441288	17442073	786	17441630	49	11.2479	2.97531	8.78973	bZIP17_myc_2_peak_3295	AT4G37000	YES	4	17441289	17442212	924	17441675	45	9.36074	2.75207	6.97827	bZIP17_myc_peak_3324	AT4G37000	YES
4	11896443	11898593	2151	11897273	77	29.9133	4.90354	27.0339	bZIP17_myc_3_peak_2938	AT4G22592	YES	4	11896800	11898543	1744	11897236	94	42.2993	5.86955	39.2701	bZIP17_myc_2_peak_3064	AT4G22592	YES	4	11896348	11898604	2257	11897330	86	33.9593	5.04515	31.0008	bZIP17_myc_peak_3065	AT4G22592	YES
1	8384607	8385601	995	8384982	75	20.1841	3.51168	17.4737	bZIP17_myc_3_peak_520	AT1G23710	YES	1	8384229	8385266	1038	8384936	79	20.3356	3.40742	17.6289	bZIP17_myc_2_peak_525	AT1G23710	YES	1	8384362	8385226	865	8384961	72	16.4928	3.09786	13.8525	bZIP17_myc_peak_537	AT1G23710	YES
5	358792	359390	599	359230	41	8.08395	2.62527	5.76211	bZIP17_myc_3_peak_3281	AT5G01910	YES	5	358939	360420	1482	359296	41	7.93643	2.59496	5.62841	bZIP17_myc_2_peak_3378	AT5G01910	YES	5	358791	359411	621	359141	44	8.09227	2.53798	5.77732	bZIP17_myc_peak_3419	AT5G01910	YES
5	359950	360701	752	360512	34	5.55874	2.28436	3.43259	bZIP17_myc_3_peak_3282	AT5G01910	YES	5	358939	360420	1482	359296	41	7.93643	2.59496	5.62841	bZIP17_myc_2_peak_3378	AT5G01910	YES	5	358791	359411	621	359141	44	8.09227	2.53798	5.77732	bZIP17_myc_peak_3419	AT5G01910	YES
5	358792	359390	599	359230	41	8.08395	2.62527	5.76211	bZIP17_myc_3_peak_3281	AT5G01910	YES	5	358939	360420	1482	359296	41	7.93643	2.59496	5.62841	bZIP17_myc_2_peak_3378	AT5G01910	YES	5	359947	360388	442	360243	41	8.11431	2.63153	5.79736	bZIP17_myc_peak_3420	AT5G01910	YES
5	359950	360701	752	360512	34	5.55874	2.28436	3.43259	bZIP17_myc_3_peak_3282	AT5G01910	YES	5	358939	360420	1482	359296	41	7.93643	2.59496	5.62841	bZIP17_myc_2_peak_3378	AT5G01910	YES	5	359947	360388	442	360243	41	8.11431	2.63153	5.79736	bZIP17_myc_peak_3420	AT5G01910	YES
1	2826315	2828553	2239	2826959	49	12.9428	3.29881	10.4152	bZIP17_myc_3_peak_155	AT1G08820	YES	1	2826412	2827583	1172	2826947	70	25.4866	4.5484	22.6811	bZIP17_myc_2_peak_167	AT1G08820	YES	1	2826335	2827954	1620	2827015	65	21.3188	4.09039	18.5672	bZIP17_myc_peak_153	AT1G08820	YES
5	21607004	21607488	485	21607310	50	13.7985	3.42261	11.2441	bZIP17_myc_3_peak_3973	AT5G53270	YES	5	21607226	21607655	430	21607335	36	6.40141	2.41852	4.19876	bZIP17_myc_2_peak_4105	AT5G53270	YES	5	21607409	21607782	374	21607711	38	7.13344	2.51878	4.87894	bZIP17_myc_peak_4172	AT5G53270	YES
5	5872711	5876701	3991	5875161	194	134.702	11.3573	131.024	bZIP17_myc_3_peak_3538	AT5G17795	YES	5	5872855	5878303	5449	5875133	185	114.73	9.48268	111.181	bZIP17_myc_2_peak_3654	AT5G17795	YES	5	5873074	5877828	4755	5875091	171	102.702	8.99003	99.1323	bZIP17_myc_peak_3674	AT5G17795	YES
3	23149851	23156541	6691	23153552	617	672.585	30.4945	666.891	bZIP17_myc_3_peak_2683	AT3G62610	YES	3	23150557	23157176	6620	23153556	664	733.394	31.6371	727.635	bZIP17_myc_2_peak_2824	AT3G62610	YES	3	23151156	23158013	6858	23153566	485	463.337	22.1383	457.922	bZIP17_myc_peak_2813	AT3G62610	YES
1	5277256	5279365	2110	5277777	86	32.8215	4.87185	29.8997	bZIP17_myc_3_peak_300	AT1G15340	YES	1	5277171	5278238	1068	5277745	98	38.9176	5.13925	35.9257	bZIP17_myc_2_peak_313	AT1G15340	YES	1	5276892	5278707	1816	5277819	109	48.9723	5.94312	45.8233	bZIP17_myc_peak_309	AT1G15340	YES
3	11250945	11253469	2525	11252726	127	64.8415	7.0323	61.5872	bZIP17_myc_3_peak_2331	AT3G29320	YES	3	11250654	11251285	632	11250789	37	6.59999	2.43289	4.38048	bZIP17_myc_2_peak_2458	AT3G29320	YES	3	11250903	11251195	293	11250951	36	5.2738	2.17012	3.19271	bZIP17_myc_peak_2452	AT3G29320	YES
3	11250945	11253469	2525	11252726	127	64.8415	7.0323	61.5872	bZIP17_myc_3_peak_2331	AT3G29320	YES	3	11251589	11254206	2618	11252748	152	84.157	7.94248	80.7763	bZIP17_myc_2_peak_2459	AT3G29320	YES	3	11250903	11251195	293	11250951	36	5.2738	2.17012	3.19271	bZIP17_myc_peak_2452	AT3G29320	YES
3	11250945	11253469	2525	11252726	127	64.8415	7.0323	61.5872	bZIP17_myc_3_peak_2331	AT3G29320	YES	3	11250654	11251285	632	11250789	37	6.59999	2.43289	4.38048	bZIP17_myc_2_peak_2458	AT3G29320	YES	3	11251856	11254092	2237	11252755	110	48.3562	5.80171	45.2139	bZIP17_myc_peak_2453	AT3G29320	YES
3	11250945	11253469	2525	11252726	127	64.8415	7.0323	61.5872	bZIP17_myc_3_peak_2331	AT3G29320	YES	3	11251589	11254206	2618	11252748	152	84.157	7.94248	80.7763	bZIP17_myc_2_peak_2459	AT3G29320	YES	3	11251856	11254092	2237	11252755	110	48.3562	5.80171	45.2139	bZIP17_myc_peak_2453	AT3G29320	YES
1	6904450	6904896	447	6904726	35	6.27027	2.41893	4.0763	bZIP17_myc_3_peak_411	AT1G19890	YES	1	6904594	6905655	1062	6904841	49	12.8487	3.2804	10.3328	bZIP17_myc_2_peak_427	AT1G19890	YES	1	6902648	6903169	522	6903136	36	3.16455	1.71694	1.51736	bZIP17_myc_peak_432	AT1G19890	YES
1	6904450	6904896	447	6904726	35	6.27027	2.41893	4.0763	bZIP17_myc_3_peak_411	AT1G19890	YES	1	6904594	6905655	1062	6904841	49	12.8487	3.2804	10.3328	bZIP17_myc_2_peak_427	AT1G19890	YES	1	6904609	6905106	498	6904768	34	5.31485	2.22825	3.2288	bZIP17_myc_peak_433	AT1G19890	YES
1	6463098	6464576	1479	6463625	84	35.9994	5.492	33.0333	bZIP17_myc_3_peak_371	AT1G18740	YES	1	6463046	6464763	1718	6463646	84	34.9972	5.3262	32.0551	bZIP17_myc_2_peak_391	AT1G18740	YES	1	6463270	6464194	925	6463667	70	24.1111	4.31443	21.3075	bZIP17_myc_peak_384	AT1G18740	YES
5	4183916	4184914	999	4184656	44	11.0793	3.13541	8.61757	bZIP17_myc_3_peak_3476	AT5G13170	YES	5	4183035	4183463	429	4183451	34	4.13079	1.95984	2.23381	bZIP17_myc_2_peak_3565	AT5G13170	YES	5	4183979	4184796	818	4184522	39	7.81173	2.63299	5.51276	bZIP17_myc_peak_3601	AT5G13170	YES
5	4183916	4184914	999	4184656	44	11.0793	3.13541	8.61757	bZIP17_myc_3_peak_3476	AT5G13170	YES	5	4183903	4184775	873	4184515	42	9.60806	2.90751	7.21774	bZIP17_myc_2_peak_3566	AT5G13170	YES	5	4183979	4184796	818	4184522	39	7.81173	2.63299	5.51276	bZIP17_myc_peak_3601	AT5G13170	YES
1	7096787	7097252	466	7097133	41	8.35827	2.682	6.02185	bZIP17_myc_3_peak_428	AT1G20480	YES	1	7096804	7097522	719	7097012	42	7.94775	2.56699	5.63924	bZIP17_myc_2_peak_443	AT1G20480	YES	1	7096905	7097170	266	7097084	35	4.86522	2.1031	2.83747	bZIP17_myc_peak_447	AT1G20480	YES
2	17890818	17891120	303	17890980	42	8.94842	2.77012	6.5806	bZIP17_myc_3_peak_1727	AT2G43020	YES	2	17890870	17891564	695	17891043	42	8.59469	2.69762	6.25222	bZIP17_myc_2_peak_1862	AT2G43020	YES	2	17890970	17891239	270	17891122	43	8.67596	2.68166	6.32857	bZIP17_myc_peak_1864	AT2G43020	YES
5	7738401	7738870	470	7738590	39	8.16656	2.70978	5.84036	bZIP17_myc_3_peak_3620	AT5G23060	YES	5	7738323	7738886	564	7738725	42	9.46822	2.87814	7.08448	bZIP17_myc_2_peak_3739	AT5G23060	YES	5	7738395	7739331	937	7738725	48	12.1566	3.18664	9.65397	bZIP17_myc_peak_3775	AT5G23060	YES
4	2566931	2567406	476	2567201	50	12.6765	3.20616	10.1563	bZIP17_myc_3_peak_2745	AT4G05010	YES	4	2566460	2567408	949	2567184	62	19.4759	3.91526	16.7871	bZIP17_myc_2_peak_2879	AT4G05010	YES	4	2566083	2567520	1438	2567134	51	12.3722	3.11104	9.8611	bZIP17_myc_peak_2878	AT4G05010	YES
1	7690715	7694810	4096	7692472	376	350.879	20.7123	346.319	bZIP17_myc_3_peak_472	AT1G21900	YES	1	7689857	7694494	4638	7692501	399	368.927	20.3929	364.378	bZIP17_myc_2_peak_489	AT1G21900	YES	1	7689983	7695516	5534	7692483	347	295.684	17.1082	291.122	bZIP17_myc_peak_495	AT1G21900	YES
5	11185543	11185912	370	11185724	82	35.881	5.60453	32.9166	bZIP17_myc_3_peak_3709	AT5G29550	YES	5	11185544	11185913	370	11185723	87	38.233	5.66828	35.2501	bZIP17_myc_2_peak_3825	AT5G29550	YES	5	11185535	11185877	343	11185728	87	38.7358	5.75206	35.7087	bZIP17_myc_peak_3872	AT5G29550	YES
2	8735986	8737084	1099	8736716	82	31.5035	4.88111	28.6004	bZIP17_myc_3_peak_1391	AT2G20260	YES	2	8735632	8737248	1617	8736661	79	28.6725	4.5947	25.8165	bZIP17_myc_2_peak_1470	AT2G20260	YES	2	8736198	8737301	1104	8736642	59	15.3105	3.32918	12.7028	bZIP17_myc_peak_1486	AT2G20260	YES
5	7376672	7377948	1277	7377521	55	13.3214	3.13591	10.7822	bZIP17_myc_3_peak_3604	AT5G22290	YES	5	7377115	7377979	865	7377653	80	29.8093	4.72133	26.9366	bZIP17_myc_2_peak_3725	AT5G22290	YES	5	7376977	7378140	1164	7377682	80	30.3247	4.80287	27.4196	bZIP17_myc_peak_3760	AT5G22290	YES
5	7376672	7377948	1277	7377521	55	13.3214	3.13591	10.7822	bZIP17_myc_3_peak_3604	AT5G22290	YES	5	7377115	7377979	865	7377653	80	29.8093	4.72133	26.9366	bZIP17_myc_2_peak_3725	AT5G22290	YES	5	7378690	7379026	337	7378895	36	5.26242	2.16765	3.18265	bZIP17_myc_peak_3761	AT5G22290	YES
3	3768942	3771097	2156	3770603	151	98.5869	10.077	95.0875	bZIP17_myc_3_peak_2010	AT3G11920	YES	3	3768653	3772138	3486	3770553	163	103.735	9.75903	100.244	bZIP17_myc_2_peak_2151	AT3G11920	YES	3	3768681	3771673	2993	3770606	152	96.3023	9.63325	92.7726	bZIP17_myc_peak_2139	AT3G11920	YES
3	3771490	3772558	1069	3772516	38	4.2926	1.92441	2.35439	bZIP17_myc_3_peak_2011	AT3G11920	YES	3	3768653	3772138	3486	3770553	163	103.735	9.75903	100.244	bZIP17_myc_2_peak_2151	AT3G11920	YES	3	3768681	3771673	2993	3770606	152	96.3023	9.63325	92.7726	bZIP17_myc_peak_2139	AT3G11920	YES
3	3768942	3771097	2156	3770603	151	98.5869	10.077	95.0875	bZIP17_myc_3_peak_2010	AT3G11920	YES	3	3768653	3772138	3486	3770553	163	103.735	9.75903	100.244	bZIP17_myc_2_peak_2151	AT3G11920	YES	3	3772011	3772374	364	3772196	42	8.40244	2.65854	6.06944	bZIP17_myc_peak_2140	AT3G11920	YES
3	3771490	3772558	1069	3772516	38	4.2926	1.92441	2.35439	bZIP17_myc_3_peak_2011	AT3G11920	YES	3	3768653	3772138	3486	3770553	163	103.735	9.75903	100.244	bZIP17_myc_2_peak_2151	AT3G11920	YES	3	3772011	3772374	364	3772196	42	8.40244	2.65854	6.06944	bZIP17_myc_peak_2140	AT3G11920	YES
3	6117541	6118027	487	6117761	33	5.22535	2.23376	3.13794	bZIP17_myc_3_peak_2143	AT3G17860	YES	3	6118489	6118836	348	6118585	31	4.13429	2.02189	2.23692	bZIP17_myc_2_peak_2269	AT3G17860	YES	3	6119183	6119673	491	6119551	39	4.20787	1.89152	2.29405	bZIP17_myc_peak_2260	AT3G17860	YES
3	6117541	6118027	487	6117761	33	5.22535	2.23376	3.13794	bZIP17_myc_3_peak_2143	AT3G17860	YES	3	6119393	6119853	461	6119543	34	3.07478	1.72268	1.46655	bZIP17_myc_2_peak_2270	AT3G17860	YES	3	6119183	6119673	491	6119551	39	4.20787	1.89152	2.29405	bZIP17_myc_peak_2260	AT3G17860	YES
4	17346458	17347669	1212	17346807	54	11.6995	2.89226	9.21399	bZIP17_myc_3_peak_3180	AT4G36820	YES	4	17346359	17347912	1554	17346699	56	10.3807	2.62406	7.95789	bZIP17_myc_2_peak_3285	AT4G36820	YES	4	17346029	17347240	1212	17346650	50	5.48309	1.96288	3.37594	bZIP17_myc_peak_3317	AT4G36820	YES
3	9464900	9465885	986	9465627	33	5.3816	2.27059	3.27519	bZIP17_myc_3_peak_2277	AT3G25870	YES	3	9464573	9464925	353	9464616	29	3.79102	1.9805	1.97671	bZIP17_myc_2_peak_2400	AT3G25870	YES	3	9464356	9465237	882	9464799	35	5.77441	2.30619	3.63663	bZIP17_myc_peak_2380	AT3G25870	YES
3	9464900	9465885	986	9465627	33	5.3816	2.27059	3.27519	bZIP17_myc_3_peak_2277	AT3G25870	YES	3	9464573	9464925	353	9464616	29	3.79102	1.9805	1.97671	bZIP17_myc_2_peak_2400	AT3G25870	YES	3	9465548	9466664	1117	9466038	42	8.56979	2.69254	6.2278	bZIP17_myc_peak_2381	AT3G25870	YES
3	8918400	8918828	429	8918526	46	8.91289	2.63639	6.54627	bZIP17_myc_3_peak_2265	AT3G24495	YES	3	8918252	8919016	765	8918498	56	13.5357	3.13775	10.9973	bZIP17_myc_2_peak_2382	AT3G24495	YES	3	8918185	8918792	608	8918517	52	10.8324	2.80455	8.38401	bZIP17_myc_peak_2360	AT3G24495	YES
5	26540624	26542110	1487	26541245	149	92.1079	9.26999	88.651	bZIP17_myc_3_peak_4293	AT5G66460	YES	5	26540076	26542398	2323	26541269	143	84.4571	8.64511	81.0745	bZIP17_myc_2_peak_4455	AT5G66460	YES	5	26540353	26542236	1884	26541297	121	62.8371	7.15553	59.5551	bZIP17_myc_peak_4492	AT5G66460	YES
5	26542428	26543908	1481	26542954	40	7.99118	2.63817	5.67466	bZIP17_myc_3_peak_4294	AT5G66460	YES	5	26540076	26542398	2323	26541269	143	84.4571	8.64511	81.0745	bZIP17_myc_2_peak_4455	AT5G66460	YES	5	26540353	26542236	1884	26541297	121	62.8371	7.15553	59.5551	bZIP17_myc_peak_4492	AT5G66460	YES
1	4712658	4713921	1264	4713544	88	36.2639	5.28957	33.2938	bZIP17_myc_3_peak_253	AT1G13740	YES	1	4712668	4714050	1383	4713561	118	60.8926	7.08125	57.6849	bZIP17_myc_2_peak_271	AT1G13740	YES	1	4712057	4712348	292	4712260	36	5.16104	2.14564	3.09315	bZIP17_myc_peak_264	AT1G13740	YES
1	4712658	4713921	1264	4713544	88	36.2639	5.28957	33.2938	bZIP17_myc_3_peak_253	AT1G13740	YES	1	4712668	4714050	1383	4713561	118	60.8926	7.08125	57.6849	bZIP17_myc_2_peak_271	AT1G13740	YES	1	4712612	4714363	1752	4713567	108	49.5315	6.08141	46.3762	bZIP17_myc_peak_265	AT1G13740	YES
2	18960252	18961352	1101	18961106	55	12.6271	3.0174	10.1087	bZIP17_myc_3_peak_1792	AT2G46150	YES	2	18960847	18961405	559	18961139	64	15.9387	3.25554	13.3347	bZIP17_myc_2_peak_1941	AT2G46150	YES	2	18959837	18961371	1535	18961132	67	16.7341	3.27805	14.0872	bZIP17_myc_peak_1938	AT2G46150	YES
1	2373864	2376964	3101	2374947	290	263.878	19.2646	259.664	bZIP17_myc_3_peak_139	AT1G07690	YES	1	2373703	2376592	2890	2374930	302	271.211	18.8169	267.019	bZIP17_myc_2_peak_147	AT1G07690	YES	1	2376835	2377381	547	2376932	33	5.29862	2.25101	3.21428	bZIP17_myc_peak_141	AT1G07690	YES
1	2377769	2378450	682	2377947	35	6.87219	2.55804	4.63022	bZIP17_myc_3_peak_140	AT1G07690	YES	1	2373703	2376592	2890	2374930	302	271.211	18.8169	267.019	bZIP17_myc_2_peak_147	AT1G07690	YES	1	2376835	2377381	547	2376932	33	5.29862	2.25101	3.21428	bZIP17_myc_peak_141	AT1G07690	YES
1	2373864	2376964	3101	2374947	290	263.878	19.2646	259.664	bZIP17_myc_3_peak_139	AT1G07690	YES	1	2377883	2378702	820	2377925	32	5.68023	2.37203	3.54675	bZIP17_myc_2_peak_148	AT1G07690	YES	1	2376835	2377381	547	2376932	33	5.29862	2.25101	3.21428	bZIP17_myc_peak_141	AT1G07690	YES
1	2377769	2378450	682	2377947	35	6.87219	2.55804	4.63022	bZIP17_myc_3_peak_140	AT1G07690	YES	1	2377883	2378702	820	2377925	32	5.68023	2.37203	3.54675	bZIP17_myc_2_peak_148	AT1G07690	YES	1	2376835	2377381	547	2376932	33	5.29862	2.25101	3.21428	bZIP17_myc_peak_141	AT1G07690	YES
3	537785	538896	1112	538285	86	31.2685	4.642	28.3691	bZIP17_myc_3_peak_1866	AT3G02550	YES	3	537884	538583	700	538340	71	20.8377	3.74934	18.1205	bZIP17_myc_2_peak_2011	AT3G02550	YES	3	538049	538632	584	538262	66	16.8171	3.32301	14.1681	bZIP17_myc_peak_2016	AT3G02550	YES
5	18823071	18823628	558	18823221	29	3.37912	1.87519	1.66361	bZIP17_myc_3_peak_3851	AT5G46410	YES	5	18824475	18825504	1030	18825030	73	23.4335	4.06374	20.6658	bZIP17_myc_2_peak_3974	AT5G46410	YES	5	18824427	18825711	1285	18825030	61	15.6362	3.31031	13.0189	bZIP17_myc_peak_4043	AT5G46410	YES
5	18824639	18825414	776	18824998	85	33.3695	5.00885	30.4396	bZIP17_myc_3_peak_3852	AT5G46410	YES	5	18824475	18825504	1030	18825030	73	23.4335	4.06374	20.6658	bZIP17_myc_2_peak_3974	AT5G46410	YES	5	18824427	18825711	1285	18825030	61	15.6362	3.31031	13.0189	bZIP17_myc_peak_4043	AT5G46410	YES
2	18556719	18557416	698	18557078	49	13.2831	3.36583	10.7449	bZIP17_myc_3_peak_1753	AT2G44990	YES	2	18556618	18557611	994	18557257	42	8.17895	2.61339	5.85731	bZIP17_myc_2_peak_1901	AT2G44990	YES	2	18556906	18557622	717	18557084	49	12.137	3.14292	9.63467	bZIP17_myc_peak_1897	AT2G44990	YES
2	18558529	18558803	275	18558780	30	3.80663	1.96284	1.97294	bZIP17_myc_3_peak_1754	AT2G44990	YES	2	18556618	18557611	994	18557257	42	8.17895	2.61339	5.85731	bZIP17_myc_2_peak_1901	AT2G44990	YES	2	18556906	18557622	717	18557084	49	12.137	3.14292	9.63467	bZIP17_myc_peak_1897	AT2G44990	YES
5	2372746	2373012	267	2372996	36	4.63826	2.03278	2.63673	bZIP17_myc_3_peak_3393	AT5G07505	YES	5	2372756	2373298	543	2373068	39	3.95751	1.84145	2.10094	bZIP17_myc_2_peak_3484	AT5G07505	YES	5	2372888	2373218	331	2373049	43	5.32678	2.04177	3.23951	bZIP17_myc_peak_3526	AT5G07505	YES
4	9447123	9447473	351	9447379	39	8.04975	2.6844	5.73023	bZIP17_myc_3_peak_2848	AT4G16780	YES	4	9447667	9448583	917	9448540	33	5.56196	2.3133	3.4411	bZIP17_myc_2_peak_2989	AT4G16780	YES	4	9447905	9448481	577	9448027	29	3.96058	2.02399	2.09937	bZIP17_myc_peak_2985	AT4G16780	YES
3	19796866	19797187	322	19797121	34	5.44179	2.25741	3.32844	bZIP17_myc_3_peak_2511	AT3G53402	YES	3	19796889	19799064	2176	19798088	63	19.1243	3.8084	16.4434	bZIP17_myc_2_peak_2642	AT3G53402	YES	3	19797449	19798596	1148	19798075	64	18.7951	3.70993	16.0964	bZIP17_myc_peak_2648	AT3G53402	YES
3	19797464	19798743	1280	19798085	61	18.79	3.84198	16.109	bZIP17_myc_3_peak_2512	AT3G53402	YES	3	19796889	19799064	2176	19798088	63	19.1243	3.8084	16.4434	bZIP17_myc_2_peak_2642	AT3G53402	YES	3	19797449	19798596	1148	19798075	64	18.7951	3.70993	16.0964	bZIP17_myc_peak_2648	AT3G53402	YES
3	3923026	3924144	1119	3923348	106	44.2926	5.46536	41.2242	bZIP17_myc_3_peak_2019	AT3G12300	YES	3	3922517	3924187	1671	3923391	118	52.0322	5.85712	48.9051	bZIP17_myc_2_peak_2154	AT3G12300	YES	3	3923012	3923749	738	3923372	76	20.8681	3.5731	18.1258	bZIP17_myc_peak_2144	AT3G12300	YES
3	2660842	2661111	270	2661078	29	4.03613	2.0434	2.14786	bZIP17_myc_3_peak_1961	AT3G08760	YES	3	2661084	2661488	405	2661227	30	4.18796	2.05805	2.27782	bZIP17_myc_2_peak_2108	AT3G08760	YES	3	2660716	2661738	1023	2661409	34	5.41808	2.25196	3.31965	bZIP17_myc_peak_2108	AT3G08760	YES
3	2660842	2661111	270	2661078	29	4.03613	2.0434	2.14786	bZIP17_myc_3_peak_1961	AT3G08760	YES	3	2661913	2662395	483	2661919	35	3.08768	1.71269	1.47643	bZIP17_myc_2_peak_2109	AT3G08760	YES	3	2660716	2661738	1023	2661409	34	5.41808	2.25196	3.31965	bZIP17_myc_peak_2108	AT3G08760	YES
3	6545499	6546107	609	6545680	48	9.38963	2.6665	6.99984	bZIP17_myc_3_peak_2162	AT3G18980	YES	3	6545498	6547035	1538	6545643	48	8.19603	2.45418	5.87344	bZIP17_myc_2_peak_2286	AT3G18980	YES	3	6545225	6545911	687	6545732	45	7.21959	2.34948	4.96034	bZIP17_myc_peak_2279	AT3G18980	YES
1	7730651	7733449	2799	7732375	294	242.678	15.9066	238.551	bZIP17_myc_3_peak_478	AT1G21975	YES	1	7730685	7734697	4013	7732368	300	249.955	16.2168	245.851	bZIP17_myc_2_peak_490	AT1G21975	YES	1	7730513	7734899	4387	7732420	242	186.925	13.8694	182.902	bZIP17_myc_peak_504	AT1G21975	YES
1	7730651	7733449	2799	7732375	294	242.678	15.9066	238.551	bZIP17_myc_3_peak_478	AT1G21970	YES	1	7730685	7734697	4013	7732368	300	249.955	16.2168	245.851	bZIP17_myc_2_peak_490	AT1G21970	YES	1	7730513	7734899	4387	7732420	242	186.925	13.8694	182.902	bZIP17_myc_peak_504	AT1G21970	YES
5	5872711	5876701	3991	5875161	194	134.702	11.3573	131.024	bZIP17_myc_3_peak_3538	AT5G17800	YES	5	5872855	5878303	5449	5875133	185	114.73	9.48268	111.181	bZIP17_myc_2_peak_3654	AT5G17800	YES	5	5873074	5877828	4755	5875091	171	102.702	8.99003	99.1323	bZIP17_myc_peak_3674	AT5G17800	YES
1	21086916	21095196	8281	21092834	566	592.48	27.511	587.05	bZIP17_myc_3_peak_830	AT1G56320	YES	1	21085248	21094517	9270	21092775	582	571.5	23.7651	566.352	bZIP17_myc_2_peak_871	AT1G56320	YES	1	21086566	21094739	8174	21092783	474	426.887	19.4908	421.748	bZIP17_myc_peak_898	AT1G56320	YES
1	3085457	3086120	664	3085853	53	14.0758	3.34624	11.5125	bZIP17_myc_3_peak_174	AT1G09540	YES	1	3085435	3086158	724	3085958	52	13.1784	3.22115	10.6515	bZIP17_myc_2_peak_184	AT1G09540	YES	1	3085533	3086849	1317	3085827	36	4.99615	2.10993	2.95122	bZIP17_myc_peak_176	AT1G09540	YES
3	3589432	3589935	504	3589530	42	9.06001	2.79316	6.68675	bZIP17_myc_3_peak_1996	AT3G11420	YES	3	3588749	3589737	989	3589547	51	13.31	3.28556	10.7801	bZIP17_myc_2_peak_2133	AT3G11420	YES	3	3587961	3589920	1960	3588977	48	10.9148	2.94794	8.46269	bZIP17_myc_peak_2128	AT3G11420	YES
5	4944463	4944902	440	4944623	36	6.92972	2.53758	4.68318	bZIP17_myc_3_peak_3505	AT5G15230	YES	5	4942690	4943037	348	4942903	33	5.28908	2.24876	3.20074	bZIP17_myc_2_peak_3600	AT5G15230	YES	5	4944271	4945107	837	4944948	35	5.09387	2.1538	3.03464	bZIP17_myc_peak_3635	AT5G15230	YES
5	4944463	4944902	440	4944623	36	6.92972	2.53758	4.68318	bZIP17_myc_3_peak_3505	AT5G15230	YES	5	4944048	4944520	473	4944355	37	7.10872	2.54508	4.85201	bZIP17_myc_2_peak_3601	AT5G15230	YES	5	4944271	4945107	837	4944948	35	5.09387	2.1538	3.03464	bZIP17_myc_peak_3635	AT5G15230	YES
5	4944463	4944902	440	4944623	36	6.92972	2.53758	4.68318	bZIP17_myc_3_peak_3505	AT5G15230	YES	5	4944823	4945148	326	4944984	34	4.3056	1.99916	2.37146	bZIP17_myc_2_peak_3602	AT5G15230	YES	5	4944271	4945107	837	4944948	35	5.09387	2.1538	3.03464	bZIP17_myc_peak_3635	AT5G15230	YES
3	17181816	17184062	2247	17182859	102	36.8533	4.68478	33.8758	bZIP17_myc_3_peak_2364	AT3G46630	YES	3	17182292	17183467	1176	17182914	109	45.7793	5.50938	42.7128	bZIP17_myc_2_peak_2492	AT3G46630	YES	3	17182121	17183469	1349	17182833	97	27.7303	3.7718	24.8669	bZIP17_myc_peak_2499	AT3G46630	YES
3	17181816	17184062	2247	17182859	102	36.8533	4.68478	33.8758	bZIP17_myc_3_peak_2364	AT3G46630	YES	3	17182292	17183467	1176	17182914	109	45.7793	5.50938	42.7128	bZIP17_myc_2_peak_2492	AT3G46630	YES	3	17184003	17184243	241	17184240	31	3.00081	1.74727	1.40831	bZIP17_myc_peak_2500	AT3G46630	YES
1	6463098	6464576	1479	6463625	84	35.9994	5.492	33.0333	bZIP17_myc_3_peak_371	AT1G18735	YES	1	6463046	6464763	1718	6463646	84	34.9972	5.3262	32.0551	bZIP17_myc_2_peak_391	AT1G18735	YES	1	6463270	6464194	925	6463667	70	24.1111	4.31443	21.3075	bZIP17_myc_peak_384	AT1G18735	YES
1	4941209	4942019	811	4941698	28	3.89073	2.02965	2.0367	bZIP17_myc_3_peak_277	AT1G14440	YES	1	4940876	4941144	269	4940987	29	3.91316	2.01181	2.06554	bZIP17_myc_2_peak_289	AT1G14440	YES	1	4940964	4941320	357	4941169	29	3.73414	1.96593	1.92619	bZIP17_myc_peak_286	AT1G14440	YES
1	4941209	4942019	811	4941698	28	3.89073	2.02965	2.0367	bZIP17_myc_3_peak_277	AT1G14440	YES	1	4942612	4943149	538	4942751	33	5.50768	2.30042	3.39376	bZIP17_myc_2_peak_290	AT1G14440	YES	1	4940964	4941320	357	4941169	29	3.73414	1.96593	1.92619	bZIP17_myc_peak_286	AT1G14440	YES
1	11774047	11775024	978	11774400	54	12.4599	3.02169	9.94665	bZIP17_myc_3_peak_653	AT1G32550	YES	1	11773922	11774894	973	11774338	61	18.3678	3.76814	15.7037	bZIP17_myc_2_peak_678	AT1G32550	YES	1	11774042	11774689	648	11774138	38	5.57069	2.18758	3.45449	bZIP17_myc_peak_681	AT1G32550	YES
3	10059782	10061265	1484	10060510	71	22.1803	3.95567	19.4307	bZIP17_myc_3_peak_2301	AT3G27240	YES	3	10059475	10061303	1829	10060456	72	24.8985	4.34396	22.103	bZIP17_myc_2_peak_2432	AT3G27240	YES	3	10059558	10062157	2600	10060386	66	22.8011	4.29744	20.0215	bZIP17_myc_peak_2410	AT3G27240	YES
2	18421071	18423907	2837	18422998	158	99.3393	9.55614	95.8353	bZIP17_myc_3_peak_1745	AT2G44650	YES	2	18421106	18424325	3220	18422998	180	119.951	10.5672	116.375	bZIP17_myc_2_peak_1892	AT2G44650	YES	2	18421437	18424909	3473	18423104	136	78.089	8.27126	74.6796	bZIP17_myc_peak_1888	AT2G44650	YES
1	4767187	4767969	783	4767932	32	4.70469	2.136	2.69017	bZIP17_myc_3_peak_256	AT1G13940	YES	1	4767405	4767791	387	4767570	28	3.99789	2.058	2.1272	bZIP17_myc_2_peak_273	AT1G13940	YES	1	4767209	4767789	581	4767717	37	6.97795	2.51607	4.73489	bZIP17_myc_peak_270	AT1G13940	YES
1	4768667	4768960	294	4768845	27	3.81422	2.03387	1.97643	bZIP17_myc_3_peak_257	AT1G13940	YES	1	4767405	4767791	387	4767570	28	3.99789	2.058	2.1272	bZIP17_myc_2_peak_273	AT1G13940	YES	1	4767209	4767789	581	4767717	37	6.97795	2.51607	4.73489	bZIP17_myc_peak_270	AT1G13940	YES
1	4767187	4767969	783	4767932	32	4.70469	2.136	2.69017	bZIP17_myc_3_peak_256	AT1G13940	YES	1	4768535	4769101	567	4768591	31	4.98506	2.23052	2.93732	bZIP17_myc_2_peak_274	AT1G13940	YES	1	4767209	4767789	581	4767717	37	6.97795	2.51607	4.73489	bZIP17_myc_peak_270	AT1G13940	YES
1	4768667	4768960	294	4768845	27	3.81422	2.03387	1.97643	bZIP17_myc_3_peak_257	AT1G13940	YES	1	4768535	4769101	567	4768591	31	4.98506	2.23052	2.93732	bZIP17_myc_2_peak_274	AT1G13940	YES	1	4767209	4767789	581	4767717	37	6.97795	2.51607	4.73489	bZIP17_myc_peak_270	AT1G13940	YES
1	4767187	4767969	783	4767932	32	4.70469	2.136	2.69017	bZIP17_myc_3_peak_256	AT1G13940	YES	1	4767405	4767791	387	4767570	28	3.99789	2.058	2.1272	bZIP17_myc_2_peak_273	AT1G13940	YES	1	4768593	4768984	392	4768740	36	6.95346	2.54298	4.71397	bZIP17_myc_peak_271	AT1G13940	YES
1	4768667	4768960	294	4768845	27	3.81422	2.03387	1.97643	bZIP17_myc_3_peak_257	AT1G13940	YES	1	4767405	4767791	387	4767570	28	3.99789	2.058	2.1272	bZIP17_myc_2_peak_273	AT1G13940	YES	1	4768593	4768984	392	4768740	36	6.95346	2.54298	4.71397	bZIP17_myc_peak_271	AT1G13940	YES
1	4767187	4767969	783	4767932	32	4.70469	2.136	2.69017	bZIP17_myc_3_peak_256	AT1G13940	YES	1	4768535	4769101	567	4768591	31	4.98506	2.23052	2.93732	bZIP17_myc_2_peak_274	AT1G13940	YES	1	4768593	4768984	392	4768740	36	6.95346	2.54298	4.71397	bZIP17_myc_peak_271	AT1G13940	YES
1	4768667	4768960	294	4768845	27	3.81422	2.03387	1.97643	bZIP17_myc_3_peak_257	AT1G13940	YES	1	4768535	4769101	567	4768591	31	4.98506	2.23052	2.93732	bZIP17_myc_2_peak_274	AT1G13940	YES	1	4768593	4768984	392	4768740	36	6.95346	2.54298	4.71397	bZIP17_myc_peak_271	AT1G13940	YES
5	25700321	25705354	5034	25703820	150	90.6733	8.97665	87.2259	bZIP17_myc_3_peak_4233	AT5G64250	YES	5	25700291	25702147	1857	25701178	54	11.7938	2.90816	9.31461	bZIP17_myc_2_peak_4378	AT5G64250	YES	5	25700471	25702075	1605	25701226	54	13.9898	3.29052	11.4211	bZIP17_myc_peak_4421	AT5G64250	YES
5	8608204	8609270	1067	8608926	43	9.83628	2.91704	7.42593	bZIP17_myc_3_peak_3665	AT5G24970	YES	5	8608720	8609199	480	8608847	46	10.3174	2.90388	7.89664	bZIP17_myc_2_peak_3778	AT5G24970	YES	5	8608753	8609547	795	8608882	40	6.9326	2.41853	4.69422	bZIP17_myc_peak_3817	AT5G24970	YES
5	9489911	9491796	1886	9490951	148	78.4723	7.47921	75.1192	bZIP17_myc_3_peak_3687	AT5G26980	YES	5	9489698	9491489	1792	9490912	143	71.9203	6.96716	68.6261	bZIP17_myc_2_peak_3806	AT5G26980	YES	5	9489597	9491740	2144	9490956	150	75.5632	7.00698	72.1723	bZIP17_myc_peak_3840	AT5G26980	YES
5	9489911	9491796	1886	9490951	148	78.4723	7.47921	75.1192	bZIP17_myc_3_peak_3687	AT5G26980	YES	5	9489698	9491489	1792	9490912	143	71.9203	6.96716	68.6261	bZIP17_myc_2_peak_3806	AT5G26980	YES	5	9492080	9493236	1157	9492275	39	4.39155	1.92826	2.44176	bZIP17_myc_peak_3841	AT5G26980	YES
2	9453857	9454493	637	9454275	84	23.3226	3.63835	20.5514	bZIP17_myc_3_peak_1420	AT2G22241	YES	2	9453281	9454599	1319	9454118	81	23.6049	3.77497	20.8333	bZIP17_myc_2_peak_1503	AT2G22241	YES	2	9453870	9454855	986	9454180	72	14.6394	2.85387	12.0509	bZIP17_myc_peak_1511	AT2G22241	YES
5	780491	780834	344	780627	32	4.14217	2.00224	2.23049	bZIP17_myc_3_peak_3315	AT5G03270	YES	5	780411	780700	290	780605	45	8.43811	2.57579	6.10353	bZIP17_myc_2_peak_3413	AT5G03270	YES	5	780407	781344	938	780609	45	7.51815	2.40431	5.23886	bZIP17_myc_peak_3453	AT5G03270	YES
4	16431350	16431735	386	16431431	36	6.14473	2.36133	3.96134	bZIP17_myc_3_peak_3124	AT4G34360	YES	4	16431137	16431699	563	16431330	49	11.9311	3.10371	9.4481	bZIP17_myc_2_peak_3249	AT4G34360	YES	4	16430796	16431370	575	16430860	41	6.68753	2.34329	4.46642	bZIP17_myc_peak_3266	AT4G34360	YES
5	23673688	23674262	575	23673986	53	11.0217	2.80756	8.56178	bZIP17_myc_3_peak_4078	AT5G58570	YES	5	23673309	23674281	973	23673978	55	11.0505	2.75629	8.6005	bZIP17_myc_2_peak_4213	AT5G58570	YES	5	23673539	23674334	796	23674009	57	12.3437	2.90899	9.83378	bZIP17_myc_peak_4288	AT5G58570	YES
5	23673688	23674262	575	23673986	53	11.0217	2.80756	8.56178	bZIP17_myc_3_peak_4078	AT5G58570	YES	5	23674661	23675086	426	23674910	37	5.59087	2.21495	3.46649	bZIP17_myc_2_peak_4214	AT5G58570	YES	5	23673539	23674334	796	23674009	57	12.3437	2.90899	9.83378	bZIP17_myc_peak_4288	AT5G58570	YES
5	18697211	18697997	787	18697554	48	9.25437	2.64212	6.87211	bZIP17_myc_3_peak_3846	AT5G46100	YES	5	18697244	18698670	1427	18697429	43	7.07981	2.37056	4.82472	bZIP17_myc_2_peak_3970	AT5G46100	YES	5	18697155	18697952	798	18697500	52	10.6319	2.77018	8.19171	bZIP17_myc_peak_4040	AT5G46100	YES
5	1579095	1579536	442	1579500	33	4.7615	2.12522	2.73956	bZIP17_myc_3_peak_3357	AT5G05330	YES	5	1578985	1579556	572	1579279	47	8.26997	2.49176	5.94357	bZIP17_myc_2_peak_3450	AT5G05330	YES	5	1578698	1579237	540	1579165	38	6.63298	2.41123	4.41687	bZIP17_myc_peak_3493	AT5G05330	YES
3	19250538	19251691	1154	19251018	85	37.859	5.73976	34.8686	bZIP17_myc_3_peak_2473	AT3G51890	YES	3	19250469	19252744	2276	19251039	97	46.6107	6.35876	43.5359	bZIP17_myc_2_peak_2603	AT3G51890	YES	3	19250259	19251982	1724	19251030	84	35.1934	5.35837	32.2163	bZIP17_myc_peak_2613	AT3G51890	YES
3	19250538	19251691	1154	19251018	85	37.859	5.73976	34.8686	bZIP17_myc_3_peak_2473	AT3G51890	YES	3	19250469	19252744	2276	19251039	97	46.6107	6.35876	43.5359	bZIP17_myc_2_peak_2603	AT3G51890	YES	3	19252484	19252790	307	19252659	36	6.11221	2.35412	3.94179	bZIP17_myc_peak_2614	AT3G51890	YES
4	16168687	16169026	340	16168882	42	8.88531	2.75713	6.52101	bZIP17_myc_3_peak_3110	AT4G33660	YES	4	16168809	16169165	357	16168903	36	5.88322	2.30349	3.72751	bZIP17_myc_2_peak_3236	AT4G33660	YES	4	16168491	16169290	800	16168805	45	9.52395	2.78375	7.13373	bZIP17_myc_peak_3252	AT4G33660	YES
1	22977327	22978850	1524	22977763	63	19.5613	3.88313	16.864	bZIP17_myc_3_peak_878	AT1G62180	YES	1	22977426	22978365	940	22977629	43	9.9717	2.94507	7.56597	bZIP17_myc_2_peak_927	AT1G62180	YES	1	22977102	22978183	1082	22977679	45	9.36074	2.75207	6.97827	bZIP17_myc_peak_955	AT1G62180	YES
1	6474579	6475381	803	6474867	43	9.81608	2.91286	7.4068	bZIP17_myc_3_peak_372	AT1G18770	YES	1	6474551	6475145	595	6474794	41	8.00138	2.60829	5.68978	bZIP17_myc_2_peak_392	AT1G18770	YES	1	6474400	6475284	885	6474771	36	6.13195	2.3585	3.95894	bZIP17_myc_peak_386	AT1G18770	YES
1	991427	995550	4124	993315	292	253.203	17.4944	249.03	bZIP17_myc_3_peak_66	AT1G03905	YES	1	991853	995577	3725	993299	343	316.169	20.0505	311.811	bZIP17_myc_2_peak_68	AT1G03905	YES	1	991921	995863	3943	993337	286	238.558	16.1956	234.276	bZIP17_myc_peak_66	AT1G03905	YES
3	22676022	22677522	1501	22677091	114	49.0037	5.67455	45.8876	bZIP17_myc_3_peak_2644	AT3G61260	YES	3	22676295	22678296	2002	22677074	103	41.9474	5.30214	38.921	bZIP17_myc_2_peak_2791	AT3G61260	YES	3	22676375	22677910	1536	22677007	102	42.9991	5.49939	39.916	bZIP17_myc_peak_2765	AT3G61260	YES
3	22678097	22679291	1195	22678991	43	7.08116	2.37081	4.82419	bZIP17_myc_3_peak_2645	AT3G61260	YES	3	22676295	22678296	2002	22677074	103	41.9474	5.30214	38.921	bZIP17_myc_2_peak_2791	AT3G61260	YES	3	22676375	22677910	1536	22677007	102	42.9991	5.49939	39.916	bZIP17_myc_peak_2765	AT3G61260	YES
1	23761400	23764311	2912	23762165	186	118.645	9.89953	115.042	bZIP17_myc_3_peak_905	AT1G64040	YES	1	23761561	23763716	2156	23762169	193	122.812	9.89053	119.223	bZIP17_myc_2_peak_958	AT1G64040	YES	1	23761360	23763085	1726	23762184	187	112.415	9.06283	108.791	bZIP17_myc_peak_989	AT1G64040	YES
2	16244007	16244903	897	16244656	79	31.4918	5.04959	28.5893	bZIP17_myc_3_peak_1655	AT2G38905	YES	2	16244094	16244835	742	16244649	59	17.3367	3.67709	14.6973	bZIP17_myc_2_peak_1782	AT2G38905	YES	2	16243913	16245531	1619	16244577	64	19.3207	3.79726	16.6103	bZIP17_myc_peak_1775	AT2G38905	YES
2	16245300	16245928	629	16245912	34	4.30243	1.99844	2.36018	bZIP17_myc_3_peak_1656	AT2G38905	YES	2	16244094	16244835	742	16244649	59	17.3367	3.67709	14.6973	bZIP17_myc_2_peak_1782	AT2G38905	YES	2	16243913	16245531	1619	16244577	64	19.3207	3.79726	16.6103	bZIP17_myc_peak_1775	AT2G38905	YES
3	9470770	9471290	521	9471071	67	25.4467	4.71654	22.6397	bZIP17_myc_3_peak_2279	AT3G25880	YES	3	9470811	9471230	420	9471034	60	17.3161	3.62988	14.6771	bZIP17_myc_2_peak_2402	AT3G25880	YES	3	9470767	9471269	503	9471053	53	14.8078	3.48256	12.2143	bZIP17_myc_peak_2384	AT3G25880	YES
1	6197222	6198859	1638	6197811	31	3.33057	1.82715	1.62841	bZIP17_myc_3_peak_354	AT1G18010	YES	1	6197187	6198714	1528	6197898	31	3.99183	1.98727	2.1226	bZIP17_myc_2_peak_370	AT1G18010	YES	1	6197905	6198872	968	6197965	30	4.16615	2.05259	2.2599	bZIP17_myc_peak_356	AT1G18010	YES
5	16590092	16591656	1565	16590640	52	9.71483	2.61523	7.31027	bZIP17_myc_3_peak_3774	AT5G41450	YES	5	16590536	16591191	656	16590775	49	10.919	2.9144	8.47354	bZIP17_myc_2_peak_3892	AT5G41450	YES	5	16590671	16590994	324	16590704	40	6.8183	2.3952	4.58801	bZIP17_myc_peak_3963	AT5G41450	YES
3	8700292	8701791	1500	8701236	83	35.0771	5.40185	32.1232	bZIP17_myc_3_peak_2256	AT3G24090	YES	3	8700314	8702035	1722	8701165	75	28.2691	4.74263	25.4186	bZIP17_myc_2_peak_2376	AT3G24090	YES	3	8700514	8701950	1437	8701204	66	21.507	4.07378	18.752	bZIP17_myc_peak_2356	AT3G24090	YES
3	17245356	17245908	553	17245753	36	7.05611	2.56635	4.80031	bZIP17_myc_3_peak_2366	AT3G46820	YES	3	17245937	17246324	388	17246179	34	4.50185	2.04339	2.53142	bZIP17_myc_2_peak_2496	AT3G46820	YES	3	17244492	17244854	363	17244495	29	3.75869	1.97222	1.94568	bZIP17_myc_peak_2502	AT3G46820	YES
3	17245356	17245908	553	17245753	36	7.05611	2.56635	4.80031	bZIP17_myc_3_peak_2366	AT3G46820	YES	3	17245937	17246324	388	17246179	34	4.50185	2.04339	2.53142	bZIP17_myc_2_peak_2496	AT3G46820	YES	3	17245113	17245593	481	17245320	41	8.95834	2.80778	6.59635	bZIP17_myc_peak_2503	AT3G46820	YES
2	2049821	2050241	421	2050147	19	5.44131	2.91843	3.32801	bZIP17_myc_3_peak_1349	AT2G05567	YES	2	2049798	2050432	635	2050374	22	3.42079	2.05625	1.70511	bZIP17_myc_2_peak_1417	AT2G05567	YES	2	2049814	2050336	523	2050303	21	4.43012	2.42858	2.47558	bZIP17_myc_peak_1429	AT2G05567	YES
3	2706113	2706784	672	2706387	60	13.2172	2.95974	10.6804	bZIP17_myc_3_peak_1964	AT3G08885	YES	3	2705773	2706983	1211	2706370	55	10.2045	2.6204	7.78861	bZIP17_myc_2_peak_2113	AT3G08885	YES	3	2705896	2706833	938	2706400	73	19.6226	3.49931	16.9058	bZIP17_myc_peak_2110	AT3G08885	YES
1	739351	739816	466	739626	46	10.3615	2.91247	7.9283	bZIP17_myc_3_peak_50	AT1G03090	YES	1	738267	738641	375	738587	31	4.00254	1.98987	2.13136	bZIP17_myc_2_peak_45	AT1G03090	YES	1	738153	738744	592	738277	39	6.85797	2.43067	4.62394	bZIP17_myc_peak_50	AT1G03090	YES
5	641246	643369	2124	642188	185	106.068	8.45989	102.529	bZIP17_myc_3_peak_3302	AT5G02810	YES	5	641508	642873	1366	642251	202	113.533	8.27497	109.991	bZIP17_myc_2_peak_3396	AT5G02810	YES	5	640172	643229	3058	642185	181	96.0142	7.59359	92.4858	bZIP17_myc_peak_3439	AT5G02810	YES
4	8302541	8305211	2671	8303997	140	86.8101	9.25796	83.3923	bZIP17_myc_3_peak_2801	AT4G14415	YES	4	8302004	8303094	1091	8302877	44	8.53378	2.62296	6.19406	bZIP17_myc_2_peak_2952	AT4G14415	YES	4	8301626	8301925	300	8301697	33	4.4077	2.04312	2.45544	bZIP17_myc_peak_2948	AT4G14415	YES
4	8302541	8305211	2671	8303997	140	86.8101	9.25796	83.3923	bZIP17_myc_3_peak_2801	AT4G14415	YES	4	8303406	8305170	1765	8304035	139	83.8859	8.89345	80.507	bZIP17_myc_2_peak_2953	AT4G14415	YES	4	8301626	8301925	300	8301697	33	4.4077	2.04312	2.45544	bZIP17_myc_peak_2948	AT4G14415	YES
4	8302541	8305211	2671	8303997	140	86.8101	9.25796	83.3923	bZIP17_myc_3_peak_2801	AT4G14415	YES	4	8302004	8303094	1091	8302877	44	8.53378	2.62296	6.19406	bZIP17_myc_2_peak_2952	AT4G14415	YES	4	8302270	8304902	2633	8304023	125	69.0286	7.78078	65.6897	bZIP17_myc_peak_2949	AT4G14415	YES
4	8302541	8305211	2671	8303997	140	86.8101	9.25796	83.3923	bZIP17_myc_3_peak_2801	AT4G14415	YES	4	8303406	8305170	1765	8304035	139	83.8859	8.89345	80.507	bZIP17_myc_2_peak_2953	AT4G14415	YES	4	8302270	8304902	2633	8304023	125	69.0286	7.78078	65.6897	bZIP17_myc_peak_2949	AT4G14415	YES
4	1415097	1416063	967	1415860	46	8.36179	2.53427	6.0248	bZIP17_myc_3_peak_2737	AT4G03210	YES	4	1415022	1415970	949	1415753	54	11.7938	2.90816	9.31461	bZIP17_myc_2_peak_2874	AT4G03210	YES	4	1414887	1415972	1086	1415786	50	9.70032	2.66565	7.30199	bZIP17_myc_peak_2868	AT4G03210	YES
4	246858	247173	316	247025	44	8.72807	2.6607	6.37116	bZIP17_myc_3_peak_2705	AT4G00570	YES	4	246903	247219	317	247095	45	9.01565	2.6856	6.65282	bZIP17_myc_2_peak_2845	AT4G00570	YES	4	246896	247143	248	247108	39	5.89533	2.23171	3.74438	bZIP17_myc_peak_2835	AT4G00570	YES
1	6753332	6755534	2203	6754351	135	60.2135	5.99802	56.9974	bZIP17_myc_3_peak_396	AT1G19490	YES	1	6753153	6754753	1601	6754214	140	77.1849	7.84324	73.8518	bZIP17_myc_2_peak_416	AT1G19490	YES	1	6753492	6755429	1938	6754296	116	43.2292	4.88159	40.1432	bZIP17_myc_peak_417	AT1G19490	YES
1	4210536	4213403	2868	4211892	103	49.7938	6.44461	46.6706	bZIP17_myc_3_peak_219	AT1G12370	YES	1	4210151	4213220	3070	4211980	110	60.6258	7.66178	57.4203	bZIP17_myc_2_peak_245	AT1G12370	YES	1	4209905	4210431	527	4210254	41	8.96698	2.80961	6.60459	bZIP17_myc_peak_230	AT1G12370	YES
5	7419539	7420807	1269	7420126	36	5.40664	2.19903	3.29753	bZIP17_myc_3_peak_3605	AT5G22390	YES	5	7420077	7421276	1200	7420945	35	6.15337	2.39221	3.97189	bZIP17_myc_2_peak_3727	AT5G22390	YES	5	7419895	7421649	1755	7420245	52	13.3308	3.2492	10.7852	bZIP17_myc_peak_3762	AT5G22390	YES
1	26971048	26971506	459	26971132	35	5.17576	2.17201	3.09505	bZIP17_myc_3_peak_1082	AT1G71700	YES	1	26971583	26972443	861	26972389	35	4.95958	2.12399	2.91599	bZIP17_myc_2_peak_1133	AT1G71700	YES	1	26971048	26971491	444	26971247	41	6.9478	2.39506	4.70859	bZIP17_myc_peak_1174	AT1G71700	YES
5	15608424	15608976	553	15608963	29	3.47438	1.89952	1.73301	bZIP17_myc_3_peak_3733	AT5G38990	YES	5	15606810	15607131	322	15606873	35	5.68277	2.28553	3.54827	bZIP17_myc_2_peak_3858	AT5G38990	YES	5	15607299	15607570	272	15607365	32	4.51424	2.09056	2.54325	bZIP17_myc_peak_3920	AT5G38990	YES
5	4154770	4159065	4296	4156380	507	553.294	30.1921	548.022	bZIP17_myc_3_peak_3474	AT5G13110	YES	5	4154732	4157944	3213	4156377	556	623.271	32.4665	617.872	bZIP17_myc_2_peak_3561	AT5G13110	YES	5	4155311	4159454	4144	4156389	458	454.388	23.9908	449.046	bZIP17_myc_peak_3596	AT5G13110	YES
5	4154770	4159065	4296	4156380	507	553.294	30.1921	548.022	bZIP17_myc_3_peak_3474	AT5G13110	YES	5	4158358	4158773	416	4158704	32	3.86738	1.93729	2.0281	bZIP17_myc_2_peak_3562	AT5G13110	YES	5	4155311	4159454	4144	4156389	458	454.388	23.9908	449.046	bZIP17_myc_peak_3596	AT5G13110	YES
4	5800310	5800597	288	5800373	33	5.87203	2.38723	3.71421	bZIP17_myc_3_peak_2756	AT4G09060	YES	4	5800148	5800601	454	5800499	33	5.56196	2.3133	3.4411	bZIP17_myc_2_peak_2896	AT4G09060	YES	4	5800181	5800447	267	5800349	32	4.92602	2.18903	2.8901	bZIP17_myc_peak_2897	AT4G09060	YES
1	3396570	3397458	889	3396795	49	7.2742	2.27417	5.00302	bZIP17_myc_3_peak_186	AT1G10350	YES	1	3396471	3397560	1090	3396961	57	12.2408	2.89244	9.74647	bZIP17_myc_2_peak_205	AT1G10350	YES	1	3396489	3397576	1088	3396988	53	10.4063	2.70434	7.97622	bZIP17_myc_peak_191	AT1G10350	YES
3	907084	908121	1038	907432	67	19.2841	3.66661	16.592	bZIP17_myc_3_peak_1882	AT3G03680	YES	3	907138	907830	693	907421	59	16.7272	3.57038	14.1026	bZIP17_myc_2_peak_2022	AT3G03680	YES	3	906836	908366	1531	907403	58	15.7762	3.44674	13.1546	bZIP17_myc_peak_2025	AT3G03680	YES
4	18485616	18487239	1624	18486458	270	229.023	16.6537	224.962	bZIP17_myc_3_peak_3256	AT4G39850	YES	4	18485235	18487483	2249	18486467	285	245.03	17.1702	240.946	bZIP17_myc_2_peak_3350	AT4G39850	YES	4	18484661	18487482	2822	18486460	257	205.794	14.8776	201.681	bZIP17_myc_peak_3393	AT4G39850	YES
5	22113400	22117592	4193	22115893	189	136.421	12.0835	132.735	bZIP17_myc_3_peak_4001	AT5G54470	YES	5	22113486	22118363	4878	22115936	214	167.228	14.019	163.451	bZIP17_myc_2_peak_4132	AT5G54470	YES	5	22113429	22117813	4385	22115939	195	143.327	12.4937	139.537	bZIP17_myc_peak_4209	AT5G54470	YES
4	11638454	11639489	1036	11638955	56	14.9798	3.3877	12.3903	bZIP17_myc_3_peak_2930	AT4G21930	YES	4	11638566	11640752	2187	11640280	68	23.3328	4.28505	20.5668	bZIP17_myc_2_peak_3057	AT4G21930	YES	4	11637974	11638264	291	11637978	32	3.45972	1.84116	1.72411	bZIP17_myc_peak_3058	AT4G21930	YES
4	11638454	11639489	1036	11638955	56	14.9798	3.3877	12.3903	bZIP17_myc_3_peak_2930	AT4G21930	YES	4	11638566	11640752	2187	11640280	68	23.3328	4.28505	20.5668	bZIP17_myc_2_peak_3057	AT4G21930	YES	4	11638595	11639589	995	11638941	50	11.0819	2.91087	8.62258	bZIP17_myc_peak_3059	AT4G21930	YES
3	8700292	8701791	1500	8701236	83	35.0771	5.40185	32.1232	bZIP17_myc_3_peak_2256	AT3G24100	YES	3	8700314	8702035	1722	8701165	75	28.2691	4.74263	25.4186	bZIP17_myc_2_peak_2376	AT3G24100	YES	3	8700514	8701950	1437	8701204	66	21.507	4.07378	18.752	bZIP17_myc_peak_2356	AT3G24100	YES
2	9866435	9867094	660	9866615	54	13.4823	3.20005	10.938	bZIP17_myc_3_peak_1440	AT2G23170	YES	2	9866411	9867061	651	9866709	65	20.4381	3.94003	17.7293	bZIP17_myc_2_peak_1522	AT2G23170	YES	2	9866464	9867032	569	9866761	64	19.6723	3.85638	16.9543	bZIP17_myc_peak_1541	AT2G23170	YES
2	9866435	9867094	660	9866615	54	13.4823	3.20005	10.938	bZIP17_myc_3_peak_1440	AT2G23170	YES	2	9866411	9867061	651	9866709	65	20.4381	3.94003	17.7293	bZIP17_myc_2_peak_1522	AT2G23170	YES	2	9868420	9868796	377	9868472	30	4.21316	2.06436	2.29878	bZIP17_myc_peak_1542	AT2G23170	YES
3	17181816	17184062	2247	17182859	102	36.8533	4.68478	33.8758	bZIP17_myc_3_peak_2364	AT3G46640	YES	3	17182292	17183467	1176	17182914	109	45.7793	5.50938	42.7128	bZIP17_myc_2_peak_2492	AT3G46640	YES	3	17182121	17183469	1349	17182833	97	27.7303	3.7718	24.8669	bZIP17_myc_peak_2499	AT3G46640	YES
1	9393057	9394017	961	9393530	68	18.2044	3.46353	15.5367	bZIP17_myc_3_peak_556	AT1G27050	YES	1	9392886	9393814	929	9393515	67	17.5903	3.4058	14.9449	bZIP17_myc_2_peak_568	AT1G27050	YES	1	9393062	9393863	802	9393450	63	15.0161	3.14634	12.4161	bZIP17_myc_peak_575	AT1G27050	YES
3	10132525	10133025	501	10132915	49	5.42162	1.96646	3.31064	bZIP17_myc_3_peak_2310	AT3G27380	YES	3	10132733	10133055	323	10132971	59	9.63155	2.4458	7.24088	bZIP17_myc_2_peak_2440	AT3G27380	YES	3	10132723	10133064	342	10132921	59	8.1995	2.2398	5.87887	bZIP17_myc_peak_2421	AT3G27380	YES
1	27776634	27777292	659	27777059	39	7.60708	2.58909	5.31426	bZIP17_myc_3_peak_1136	AT1G73860	YES	1	27776920	27779553	2634	27778436	136	82.7281	8.97719	79.3564	bZIP17_myc_2_peak_1197	AT1G73860	YES	1	27775957	27779446	3490	27778457	110	57.0038	7.07111	53.7762	bZIP17_myc_peak_1227	AT1G73860	YES
1	27777839	27779557	1719	27778405	122	70.7575	8.30038	67.4597	bZIP17_myc_3_peak_1137	AT1G73860	YES	1	27776920	27779553	2634	27778436	136	82.7281	8.97719	79.3564	bZIP17_myc_2_peak_1197	AT1G73860	YES	1	27775957	27779446	3490	27778457	110	57.0038	7.07111	53.7762	bZIP17_myc_peak_1227	AT1G73860	YES
4	13223189	13223807	619	13223588	46	9.74404	2.79337	7.33827	bZIP17_myc_3_peak_3000	AT4G26080	YES	4	13222824	13224059	1236	13223476	50	9.59598	2.64749	7.20597	bZIP17_myc_2_peak_3115	AT4G26080	YES	4	13223006	13223948	943	13223535	64	18.7951	3.70993	16.0964	bZIP17_myc_peak_3116	AT4G26080	YES
1	29034993	29036928	1936	29035636	109	58.3903	7.37305	55.1909	bZIP17_myc_3_peak_1215	AT1G77280	YES	1	29034424	29037060	2637	29035668	127	73.7371	8.34618	70.43	bZIP17_myc_2_peak_1285	AT1G77280	YES	1	29034465	29036707	2243	29035754	89	39.2749	5.70857	36.2396	bZIP17_myc_peak_1298	AT1G77280	YES
1	29034993	29036928	1936	29035636	109	58.3903	7.37305	55.1909	bZIP17_myc_3_peak_1215	AT1G77280	YES	1	29034424	29037060	2637	29035668	127	73.7371	8.34618	70.43	bZIP17_myc_2_peak_1285	AT1G77280	YES	1	29037015	29037445	431	29037215	36	5.59009	2.2391	3.47184	bZIP17_myc_peak_1299	AT1G77280	YES
2	15211682	15217263	5582	15214367	347	340.41	22.9321	335.894	bZIP17_myc_3_peak_1617	AT2G36290	YES	2	15211218	15216286	5069	15214360	375	372.97	23.7855	368.41	bZIP17_myc_2_peak_1737	AT2G36290	YES	2	15211160	15216052	4893	15214339	313	281.732	18.9575	277.238	bZIP17_myc_peak_1738	AT2G36290	YES
3	8683679	8686598	2920	8685476	164	109.405	10.4996	105.848	bZIP17_myc_3_peak_2253	AT3G24050	YES	3	8684001	8684379	379	8684198	35	5.0946	2.15396	3.0321	bZIP17_myc_2_peak_2373	AT3G24050	YES	3	8684541	8686907	2367	8685478	146	87.3531	8.82318	83.8791	bZIP17_myc_peak_2355	AT3G24050	YES
3	8683679	8686598	2920	8685476	164	109.405	10.4996	105.848	bZIP17_myc_3_peak_2253	AT3G24050	YES	3	8684724	8687247	2524	8685458	125	69.0258	7.78035	65.7542	bZIP17_myc_2_peak_2374	AT3G24050	YES	3	8684541	8686907	2367	8685478	146	87.3531	8.82318	83.8791	bZIP17_myc_peak_2355	AT3G24050	YES
4	10354831	10355107	277	10354935	43	9.83628	2.91704	7.42593	bZIP17_myc_3_peak_2888	AT4G18900	YES	4	10354784	10355236	453	10355092	33	5.33381	2.25931	3.23986	bZIP17_myc_2_peak_3018	AT4G18900	YES	4	10354973	10355294	322	10355205	35	5.9161	2.33825	3.76365	bZIP17_myc_peak_3020	AT4G18900	YES
4	10356008	10356377	370	10356207	31	4.64847	2.14752	2.64552	bZIP17_myc_3_peak_2889	AT4G18900	YES	4	10354784	10355236	453	10355092	33	5.33381	2.25931	3.23986	bZIP17_myc_2_peak_3018	AT4G18900	YES	4	10354973	10355294	322	10355205	35	5.9161	2.33825	3.76365	bZIP17_myc_peak_3020	AT4G18900	YES
3	9736222	9736621	400	9736319	19	5.0895	2.78063	3.01947	bZIP17_myc_3_peak_2290	AT3G26530	YES	3	9736931	9737919	989	9737574	67	20.6432	3.88407	17.9294	bZIP17_myc_2_peak_2414	AT3G26530	YES	3	9736620	9737910	1291	9737599	47	7.52795	2.35975	5.24715	bZIP17_myc_peak_2395	AT3G26530	YES
3	9736924	9737795	872	9737558	55	15.2099	3.47018	12.6144	bZIP17_myc_3_peak_2291	AT3G26530	YES	3	9736931	9737919	989	9737574	67	20.6432	3.88407	17.9294	bZIP17_myc_2_peak_2414	AT3G26530	YES	3	9736620	9737910	1291	9737599	47	7.52795	2.35975	5.24715	bZIP17_myc_peak_2395	AT3G26530	YES
1	8398832	8400182	1351	8399772	71	19.1101	3.49346	16.4223	bZIP17_myc_3_peak_521	AT1G23750	YES	1	8399032	8400055	1024	8399737	49	7.8915	2.37873	5.58653	bZIP17_myc_2_peak_526	AT1G23750	YES	1	8399342	8399681	340	8399612	42	6.5672	2.29586	4.35538	bZIP17_myc_peak_539	AT1G23750	YES
1	8398832	8400182	1351	8399772	71	19.1101	3.49346	16.4223	bZIP17_myc_3_peak_521	AT1G23750	YES	1	8399032	8400055	1024	8399737	49	7.8915	2.37873	5.58653	bZIP17_myc_2_peak_526	AT1G23750	YES	1	8399963	8400217	255	8400020	39	6.51647	2.35954	4.31039	bZIP17_myc_peak_540	AT1G23750	YES
4	11630829	11631095	267	11630984	33	4.49319	2.06291	2.51401	bZIP17_myc_3_peak_2927	AT4G21910	YES	4	11630941	11632100	1160	11631567	35	4.84385	2.09837	2.81679	bZIP17_myc_2_peak_3053	AT4G21910	YES	4	11631235	11632036	802	11631764	36	3.31671	1.74966	1.62399	bZIP17_myc_peak_3057	AT4G21910	YES
4	11633008	11633319	312	11633110	33	6.45634	2.52848	4.24679	bZIP17_myc_3_peak_2928	AT4G21910	YES	4	11630941	11632100	1160	11631567	35	4.84385	2.09837	2.81679	bZIP17_myc_2_peak_3053	AT4G21910	YES	4	11631235	11632036	802	11631764	36	3.31671	1.74966	1.62399	bZIP17_myc_peak_3057	AT4G21910	YES
3	18895136	18895776	641	18895150	34	4.30243	1.99844	2.36018	bZIP17_myc_3_peak_2449	AT3G50825	YES	3	18895132	18895411	280	18895307	38	4.26887	1.91956	2.34364	bZIP17_myc_2_peak_2591	AT3G50825	YES	3	18895183	18895743	561	18895288	42	5.84096	2.15667	3.6967	bZIP17_myc_peak_2594	AT3G50825	YES
5	6223284	6225816	2533	6225063	151	90.3693	8.85285	86.9239	bZIP17_myc_3_peak_3561	AT5G18661	YES	5	6223833	6225864	2032	6225051	158	93.4056	8.73155	89.9683	bZIP17_myc_2_peak_3674	AT5G18661	YES	5	6223763	6225926	2164	6225013	134	73.1151	7.70524	69.7421	bZIP17_myc_peak_3704	AT5G18661	YES
3	20474482	20475552	1071	20475423	37	4.80699	2.04899	2.77823	bZIP17_myc_3_peak_2545	AT3G55240	YES	3	20474662	20475306	645	20474729	33	4.14214	1.98179	2.24205	bZIP17_myc_2_peak_2683	AT3G55240	YES	3	20474643	20475719	1077	20475492	44	6.11918	2.1693	3.94765	bZIP17_myc_peak_2678	AT3G55240	YES
3	20475967	20478205	2239	20476586	154	86.1092	8.05872	82.697	bZIP17_myc_3_peak_2546	AT3G55240	YES	3	20474662	20475306	645	20474729	33	4.14214	1.98179	2.24205	bZIP17_myc_2_peak_2683	AT3G55240	YES	3	20474643	20475719	1077	20475492	44	6.11918	2.1693	3.94765	bZIP17_myc_peak_2678	AT3G55240	YES
3	20474482	20475552	1071	20475423	37	4.80699	2.04899	2.77823	bZIP17_myc_3_peak_2545	AT3G55240	YES	3	20475983	20478321	2339	20476537	138	64.0655	6.29721	60.8325	bZIP17_myc_2_peak_2684	AT3G55240	YES	3	20474643	20475719	1077	20475492	44	6.11918	2.1693	3.94765	bZIP17_myc_peak_2678	AT3G55240	YES
3	20475967	20478205	2239	20476586	154	86.1092	8.05872	82.697	bZIP17_myc_3_peak_2546	AT3G55240	YES	3	20475983	20478321	2339	20476537	138	64.0655	6.29721	60.8325	bZIP17_myc_2_peak_2684	AT3G55240	YES	3	20474643	20475719	1077	20475492	44	6.11918	2.1693	3.94765	bZIP17_myc_peak_2678	AT3G55240	YES
3	20474482	20475552	1071	20475423	37	4.80699	2.04899	2.77823	bZIP17_myc_3_peak_2545	AT3G55240	YES	3	20474662	20475306	645	20474729	33	4.14214	1.98179	2.24205	bZIP17_myc_2_peak_2683	AT3G55240	YES	3	20476002	20478357	2356	20476586	135	63.8715	6.43117	60.5801	bZIP17_myc_peak_2679	AT3G55240	YES
3	20475967	20478205	2239	20476586	154	86.1092	8.05872	82.697	bZIP17_myc_3_peak_2546	AT3G55240	YES	3	20474662	20475306	645	20474729	33	4.14214	1.98179	2.24205	bZIP17_myc_2_peak_2683	AT3G55240	YES	3	20476002	20478357	2356	20476586	135	63.8715	6.43117	60.5801	bZIP17_myc_peak_2679	AT3G55240	YES
3	20474482	20475552	1071	20475423	37	4.80699	2.04899	2.77823	bZIP17_myc_3_peak_2545	AT3G55240	YES	3	20475983	20478321	2339	20476537	138	64.0655	6.29721	60.8325	bZIP17_myc_2_peak_2684	AT3G55240	YES	3	20476002	20478357	2356	20476586	135	63.8715	6.43117	60.5801	bZIP17_myc_peak_2679	AT3G55240	YES
3	20475967	20478205	2239	20476586	154	86.1092	8.05872	82.697	bZIP17_myc_3_peak_2546	AT3G55240	YES	3	20475983	20478321	2339	20476537	138	64.0655	6.29721	60.8325	bZIP17_myc_2_peak_2684	AT3G55240	YES	3	20476002	20478357	2356	20476586	135	63.8715	6.43117	60.5801	bZIP17_myc_peak_2679	AT3G55240	YES
4	9779564	9780179	616	9779971	76	19.1869	3.34518	16.4975	bZIP17_myc_3_peak_2867	AT4G17550	YES	4	9779450	9780187	738	9779998	70	14.5913	2.8942	12.0228	bZIP17_myc_2_peak_2998	AT4G17550	YES	4	9779770	9780191	422	9780018	68	13.7699	2.83129	11.2092	bZIP17_myc_peak_3002	AT4G17550	YES
4	9171091	9172045	955	9171372	43	8.34015	2.61507	6.00476	bZIP17_myc_3_peak_2832	AT4G16180	YES	4	9171282	9171858	577	9171451	54	12.5862	3.04345	10.0798	bZIP17_myc_2_peak_2974	AT4G16180	YES	4	9170957	9171854	898	9171442	48	9.36122	2.66137	6.97864	bZIP17_myc_peak_2972	AT4G16180	YES
1	29345542	29346628	1087	29345788	57	12.6749	2.96253	10.1549	bZIP17_myc_3_peak_1246	AT1G78040	YES	1	29345483	29346659	1177	29345724	64	12.9303	2.81058	10.4123	bZIP17_myc_2_peak_1312	AT1G78040	YES	1	29345608	29345997	390	29345673	56	9.32666	2.46096	6.94605	bZIP17_myc_peak_1322	AT1G78040	YES
3	4407512	4408875	1364	4407652	34	5.47674	2.26545	3.35903	bZIP17_myc_3_peak_2039	AT3G13520	YES	3	4407439	4407866	428	4407692	36	5.41902	2.20173	3.31403	bZIP17_myc_2_peak_2173	AT3G13520	YES	3	4407269	4407513	245	4407343	30	4.05074	2.02372	2.16934	bZIP17_myc_peak_2165	AT3G13520	YES
3	4407512	4408875	1364	4407652	34	5.47674	2.26545	3.35903	bZIP17_myc_3_peak_2039	AT3G13520	YES	3	4408138	4408528	391	4408498	31	4.41006	2.08911	2.45676	bZIP17_myc_2_peak_2174	AT3G13520	YES	3	4407269	4407513	245	4407343	30	4.05074	2.02372	2.16934	bZIP17_myc_peak_2165	AT3G13520	YES
3	4407512	4408875	1364	4407652	34	5.47674	2.26545	3.35903	bZIP17_myc_3_peak_2039	AT3G13520	YES	3	4407439	4407866	428	4407692	36	5.41902	2.20173	3.31403	bZIP17_myc_2_peak_2173	AT3G13520	YES	3	4408107	4408495	389	4408331	40	7.84297	2.60701	5.54222	bZIP17_myc_peak_2166	AT3G13520	YES
3	4407512	4408875	1364	4407652	34	5.47674	2.26545	3.35903	bZIP17_myc_3_peak_2039	AT3G13520	YES	3	4408138	4408528	391	4408498	31	4.41006	2.08911	2.45676	bZIP17_myc_2_peak_2174	AT3G13520	YES	3	4408107	4408495	389	4408331	40	7.84297	2.60701	5.54222	bZIP17_myc_peak_2166	AT3G13520	YES
1	11444413	11445863	1451	11445271	139	89.3074	9.75461	85.8708	bZIP17_myc_3_peak_635	AT1G31880	YES	1	11444613	11445851	1239	11445269	147	95.7816	10.02	92.3311	bZIP17_myc_2_peak_660	AT1G31880	YES	1	11444149	11447077	2929	11445283	121	67.2592	7.82519	63.9364	bZIP17_myc_peak_667	AT1G31880	YES
4	12552514	12553320	807	12553096	39	7.15529	2.49313	4.89287	bZIP17_myc_3_peak_2968	AT4G24180	YES	4	12552796	12553389	594	12553003	42	8.1453	2.60662	5.82631	bZIP17_myc_2_peak_3086	AT4G24180	YES	4	12551589	12552932	1344	12552888	36	5.3253	2.18132	3.23851	bZIP17_myc_peak_3093	AT4G24180	YES
5	24101660	24102778	1119	24101931	47	7.80857	2.40941	5.5035	bZIP17_myc_3_peak_4106	AT5G59810	YES	5	24101867	24103506	1640	24102759	43	6.84857	2.32653	4.61013	bZIP17_myc_2_peak_4242	AT5G59810	YES	5	24101755	24103163	1409	24102907	47	8.07637	2.4571	5.7631	bZIP17_myc_peak_4312	AT5G59810	YES
3	18901234	18902720	1487	18902233	89	35.2237	5.07444	32.268	bZIP17_myc_3_peak_2450	AT3G50860	YES	3	18901195	18903175	1981	18902231	67	19.647	3.72394	16.9547	bZIP17_myc_2_peak_2592	AT3G50860	YES	3	18900902	18902693	1792	18902201	84	29.4751	4.47482	26.5823	bZIP17_myc_peak_2595	AT3G50860	YES
1	27497295	27498422	1128	27498149	95	42.8991	5.89945	39.8476	bZIP17_myc_3_peak_1119	AT1G73110	YES	1	27497440	27498690	1251	27498125	109	53.1973	6.55565	50.0581	bZIP17_myc_2_peak_1174	AT1G73110	YES	1	27497325	27498650	1326	27498158	88	35.415	5.15822	32.436	bZIP17_myc_peak_1210	AT1G73110	YES
5	25336202	25337948	1747	25337067	129	64.6778	6.88203	61.4248	bZIP17_myc_3_peak_4204	AT5G63160	YES	5	25335758	25338349	2592	25337093	124	59.4406	6.48896	56.2444	bZIP17_myc_2_peak_4350	AT5G63160	YES	5	25335728	25338247	2520	25336897	91	32.7058	4.61426	29.7654	bZIP17_myc_peak_4400	AT5G63160	YES
1	2929999	2933437	3439	2931967	195	136.144	11.4648	132.459	bZIP17_myc_3_peak_159	AT1G09090	YES	1	2929703	2933994	4292	2931992	200	141.443	11.7349	137.77	bZIP17_myc_2_peak_174	AT1G09090	YES	1	2930291	2934527	4237	2931942	187	122.088	10.2652	118.411	bZIP17_myc_peak_162	AT1G09090	YES
1	7176555	7176910	356	7176650	38	4.45502	1.95765	2.48559	bZIP17_myc_3_peak_436	AT1G20693	YES	1	7176547	7176857	311	7176729	51	8.47743	2.43322	6.14058	bZIP17_myc_2_peak_453	AT1G20693	YES	1	7176118	7176801	684	7176640	45	6.03135	2.13458	3.86767	bZIP17_myc_peak_451	AT1G20693	YES
1	20209385	20210444	1060	20209510	49	8.91702	2.55558	6.55033	bZIP17_myc_3_peak_787	AT1G54130	YES	1	20209407	20210336	930	20209999	50	9.32221	2.60009	6.94554	bZIP17_myc_2_peak_826	AT1G54130	YES	1	20209478	20210387	910	20210028	45	6.03135	2.13458	3.86767	bZIP17_myc_peak_847	AT1G54130	YES
4	18485616	18487239	1624	18486458	270	229.023	16.6537	224.962	bZIP17_myc_3_peak_3256	AT4G39838	YES	4	18485235	18487483	2249	18486467	285	245.03	17.1702	240.946	bZIP17_myc_2_peak_3350	AT4G39838	YES	4	18484661	18487482	2822	18486460	257	205.794	14.8776	201.681	bZIP17_myc_peak_3393	AT4G39838	YES
4	13054430	13057815	3386	13055763	243	193.586	14.6728	189.673	bZIP17_myc_3_peak_2993	AT4G25580	YES	4	13053932	13057769	3838	13055754	280	235.319	16.4055	231.272	bZIP17_myc_2_peak_3107	AT4G25580	YES	4	13053989	13058217	4229	13055723	218	158.811	12.4196	154.941	bZIP17_myc_peak_3113	AT4G25580	YES
1	20564304	20564799	496	20564411	30	4.21652	2.0652	2.28994	bZIP17_myc_3_peak_798	AT1G55120	YES	1	20564442	20565389	948	20565277	36	6.13372	2.35889	3.95401	bZIP17_myc_2_peak_836	AT1G55120	YES	1	20565070	20566496	1427	20566126	90	34.8429	4.96551	31.8708	bZIP17_myc_peak_860	AT1G55120	YES
1	20565182	20566764	1583	20566097	66	21.4563	4.06515	18.7199	bZIP17_myc_3_peak_799	AT1G55120	YES	1	20564442	20565389	948	20565277	36	6.13372	2.35889	3.95401	bZIP17_myc_2_peak_836	AT1G55120	YES	1	20565070	20566496	1427	20566126	90	34.8429	4.96551	31.8708	bZIP17_myc_peak_860	AT1G55120	YES
1	20564304	20564799	496	20564411	30	4.21652	2.0652	2.28994	bZIP17_myc_3_peak_798	AT1G55120	YES	1	20565732	20567430	1699	20566157	69	21.4053	3.91968	18.6763	bZIP17_myc_2_peak_837	AT1G55120	YES	1	20565070	20566496	1427	20566126	90	34.8429	4.96551	31.8708	bZIP17_myc_peak_860	AT1G55120	YES
1	20565182	20566764	1583	20566097	66	21.4563	4.06515	18.7199	bZIP17_myc_3_peak_799	AT1G55120	YES	1	20565732	20567430	1699	20566157	69	21.4053	3.91968	18.6763	bZIP17_myc_2_peak_837	AT1G55120	YES	1	20565070	20566496	1427	20566126	90	34.8429	4.96551	31.8708	bZIP17_myc_peak_860	AT1G55120	YES
4	15484791	15486793	2003	15485997	137	80.8149	8.59641	77.445	bZIP17_myc_3_peak_3086	AT4G32020	YES	4	15485214	15487551	2338	15485975	142	83.9285	8.64874	80.5494	bZIP17_myc_2_peak_3210	AT4G32020	YES	4	15484949	15487471	2523	15485981	117	59.4136	6.93279	56.163	bZIP17_myc_peak_3218	AT4G32020	YES
1	27940209	27940665	457	27940346	45	9.95799	2.86874	7.5422	bZIP17_myc_3_peak_1146	AT1G74310	YES	1	27940076	27940456	381	27940247	43	8.61887	2.67029	6.27527	bZIP17_myc_2_peak_1206	AT1G74310	YES	1	27940109	27940504	396	27940348	42	7.76582	2.53069	5.47096	bZIP17_myc_peak_1234	AT1G74310	YES
1	956810	958639	1830	957662	57	15.5514	3.44798	12.9471	bZIP17_myc_3_peak_62	AT1G03800	YES	1	956497	958957	2461	957083	62	19.3456	3.89244	16.6598	bZIP17_myc_2_peak_61	AT1G03800	YES	1	956607	958471	1865	958057	56	12.5893	2.97925	10.0706	bZIP17_myc_peak_61	AT1G03800	YES
5	25422044	25422463	420	25422362	35	3.96805	1.90579	2.09815	bZIP17_myc_3_peak_4212	AT5G63510	YES	5	25422076	25422587	512	25422406	39	4.94528	2.03929	2.90276	bZIP17_myc_2_peak_4357	AT5G63510	YES	5	25423108	25423574	467	25423363	48	10.6887	2.90544	8.24696	bZIP17_myc_peak_4404	AT5G63510	YES
5	25423085	25423545	461	25423276	46	10.5086	2.94117	8.06902	bZIP17_myc_3_peak_4213	AT5G63510	YES	5	25422076	25422587	512	25422406	39	4.94528	2.03929	2.90276	bZIP17_myc_2_peak_4357	AT5G63510	YES	5	25423108	25423574	467	25423363	48	10.6887	2.90544	8.24696	bZIP17_myc_peak_4404	AT5G63510	YES
5	25422044	25422463	420	25422362	35	3.96805	1.90579	2.09815	bZIP17_myc_3_peak_4212	AT5G63510	YES	5	25423220	25423771	552	25423399	48	11.1234	2.98741	8.67005	bZIP17_myc_2_peak_4358	AT5G63510	YES	5	25423108	25423574	467	25423363	48	10.6887	2.90544	8.24696	bZIP17_myc_peak_4404	AT5G63510	YES
5	25423085	25423545	461	25423276	46	10.5086	2.94117	8.06902	bZIP17_myc_3_peak_4213	AT5G63510	YES	5	25423220	25423771	552	25423399	48	11.1234	2.98741	8.67005	bZIP17_myc_2_peak_4358	AT5G63510	YES	5	25423108	25423574	467	25423363	48	10.6887	2.90544	8.24696	bZIP17_myc_peak_4404	AT5G63510	YES
1	7043094	7043832	739	7043457	61	17.8211	3.67379	15.162	bZIP17_myc_3_peak_423	AT1G20340	YES	1	7042919	7044050	1132	7043495	47	9.78358	2.76882	7.38579	bZIP17_myc_2_peak_438	AT1G20340	YES	1	7042887	7043706	820	7043535	56	13.4837	3.12895	10.9325	bZIP17_myc_peak_443	AT1G20340	YES
2	18586985	18590627	3643	18588325	218	138.584	9.96084	134.888	bZIP17_myc_3_peak_1761	AT2G45060	YES	2	18586415	18589538	3124	18588314	214	134.172	9.74029	130.532	bZIP17_myc_2_peak_1907	AT2G45060	YES	2	18587166	18589672	2507	18588266	180	95.1149	7.55187	91.5922	bZIP17_myc_peak_1902	AT2G45060	YES
4	455565	455951	387	455693	42	8.32303	2.64246	5.9886	bZIP17_myc_3_peak_2711	AT4G01050	YES	4	455559	456054	496	455707	49	11.2095	2.96816	8.75321	bZIP17_myc_2_peak_2848	AT4G01050	YES	4	455541	455942	402	455712	47	9.61401	2.73721	7.21974	bZIP17_myc_peak_2839	AT4G01050	YES
5	468746	469364	619	469271	43	6.22348	2.20863	4.03342	bZIP17_myc_3_peak_3290	AT5G02280	YES	5	468950	469273	324	469058	40	4.96782	2.0256	2.92218	bZIP17_myc_2_peak_3386	AT5G02280	YES	5	469122	469674	553	469274	37	3.14058	1.69978	1.50263	bZIP17_myc_peak_3431	AT5G02280	YES
5	24003466	24004050	585	24003825	53	8.19665	2.34597	5.86871	bZIP17_myc_3_peak_4104	AT5G59560	YES	5	24003573	24003982	410	24003763	41	3.18023	1.6644	1.53711	bZIP17_myc_2_peak_4241	AT5G59560	YES	5	24003403	24004354	952	24003812	42	3.05026	1.6297	1.44155	bZIP17_myc_peak_4310	AT5G59560	YES
5	23322246	23324655	2410	23323792	173	99.3819	8.44252	95.8775	bZIP17_myc_3_peak_4069	AT5G57590	YES	5	23322218	23324544	2327	23323790	168	93.3244	8.04012	89.8879	bZIP17_myc_2_peak_4196	AT5G57590	YES	5	23322879	23324839	1961	23323793	182	104.712	8.4919	101.129	bZIP17_myc_peak_4270	AT5G57590	YES
5	25258987	25259338	352	25259153	42	7.89092	2.55563	5.58064	bZIP17_myc_3_peak_4197	AT5G62940	YES	5	25258850	25259783	934	25259215	50	11.094	2.91306	8.64148	bZIP17_myc_2_peak_4347	AT5G62940	YES	5	25258398	25259728	1331	25259320	46	7.38812	2.35729	5.1166	bZIP17_myc_peak_4394	AT5G62940	YES
5	25258987	25259338	352	25259153	42	7.89092	2.55563	5.58064	bZIP17_myc_3_peak_4197	AT5G62940	YES	5	25258850	25259783	934	25259215	50	11.094	2.91306	8.64148	bZIP17_myc_2_peak_4347	AT5G62940	YES	5	25260305	25261038	734	25260503	41	4.6595	1.94896	2.66459	bZIP17_myc_peak_4395	AT5G62940	YES
2	10905987	10906547	561	10906152	51	13.4848	3.31863	10.9405	bZIP17_myc_3_peak_1475	AT2G25625	YES	2	10905897	10906274	378	10906109	43	8.63834	2.67417	6.29276	bZIP17_myc_2_peak_1569	AT2G25625	YES	2	10905912	10906376	465	10906096	40	7.10055	2.45294	4.8489	bZIP17_myc_peak_1581	AT2G25625	YES
1	5955000	5955414	415	5955203	54	15.4583	3.55996	12.8568	bZIP17_myc_3_peak_340	AT1G17370	YES	1	5954980	5955600	621	5955213	51	13.5405	3.32921	11.0021	bZIP17_myc_2_peak_353	AT1G17370	YES	1	5954691	5955405	715	5955063	47	10.2909	2.86432	7.86622	bZIP17_myc_peak_340	AT1G17370	YES
1	5956141	5956616	476	5956575	30	3.98186	2.00652	2.10419	bZIP17_myc_3_peak_341	AT1G17370	YES	1	5954980	5955600	621	5955213	51	13.5405	3.32921	11.0021	bZIP17_myc_2_peak_353	AT1G17370	YES	1	5954691	5955405	715	5955063	47	10.2909	2.86432	7.86622	bZIP17_myc_peak_340	AT1G17370	YES
1	5955000	5955414	415	5955203	54	15.4583	3.55996	12.8568	bZIP17_myc_3_peak_340	AT1G17370	YES	1	5956137	5956454	318	5956153	28	3.64421	1.96463	1.86647	bZIP17_myc_2_peak_354	AT1G17370	YES	1	5954691	5955405	715	5955063	47	10.2909	2.86432	7.86622	bZIP17_myc_peak_340	AT1G17370	YES
1	5956141	5956616	476	5956575	30	3.98186	2.00652	2.10419	bZIP17_myc_3_peak_341	AT1G17370	YES	1	5956137	5956454	318	5956153	28	3.64421	1.96463	1.86647	bZIP17_myc_2_peak_354	AT1G17370	YES	1	5954691	5955405	715	5955063	47	10.2909	2.86432	7.86622	bZIP17_myc_peak_340	AT1G17370	YES
1	5955000	5955414	415	5955203	54	15.4583	3.55996	12.8568	bZIP17_myc_3_peak_340	AT1G17370	YES	1	5954980	5955600	621	5955213	51	13.5405	3.32921	11.0021	bZIP17_myc_2_peak_353	AT1G17370	YES	1	5955658	5956432	775	5955991	34	5.59238	2.29212	3.47401	bZIP17_myc_peak_341	AT1G17370	YES
1	5956141	5956616	476	5956575	30	3.98186	2.00652	2.10419	bZIP17_myc_3_peak_341	AT1G17370	YES	1	5954980	5955600	621	5955213	51	13.5405	3.32921	11.0021	bZIP17_myc_2_peak_353	AT1G17370	YES	1	5955658	5956432	775	5955991	34	5.59238	2.29212	3.47401	bZIP17_myc_peak_341	AT1G17370	YES
1	5955000	5955414	415	5955203	54	15.4583	3.55996	12.8568	bZIP17_myc_3_peak_340	AT1G17370	YES	1	5956137	5956454	318	5956153	28	3.64421	1.96463	1.86647	bZIP17_myc_2_peak_354	AT1G17370	YES	1	5955658	5956432	775	5955991	34	5.59238	2.29212	3.47401	bZIP17_myc_peak_341	AT1G17370	YES
1	5956141	5956616	476	5956575	30	3.98186	2.00652	2.10419	bZIP17_myc_3_peak_341	AT1G17370	YES	1	5956137	5956454	318	5956153	28	3.64421	1.96463	1.86647	bZIP17_myc_2_peak_354	AT1G17370	YES	1	5955658	5956432	775	5955991	34	5.59238	2.29212	3.47401	bZIP17_myc_peak_341	AT1G17370	YES
3	20610195	20612346	2152	20611564	128	75.2554	8.50068	71.9256	bZIP17_myc_3_peak_2552	AT3G55573	YES	3	20610422	20612345	1924	20611479	149	93.5689	9.4889	90.1306	bZIP17_myc_2_peak_2696	AT3G55573	YES	3	20610540	20612612	2073	20611467	100	46.9641	6.20714	43.8363	bZIP17_myc_peak_2688	AT3G55573	YES
5	5663074	5666028	2955	5664239	137	65.1582	6.47948	61.9015	bZIP17_myc_3_peak_3527	AT5G17240	YES	5	5662831	5666222	3392	5664246	128	57.6077	6.03627	54.4283	bZIP17_myc_2_peak_3640	AT5G17240	YES	5	5662485	5666352	3868	5664228	108	39.7116	4.78936	36.6715	bZIP17_myc_peak_3657	AT5G17240	YES
5	5663074	5666028	2955	5664239	137	65.1582	6.47948	61.9015	bZIP17_myc_3_peak_3527	AT5G17240	YES	5	5662831	5666222	3392	5664246	128	57.6077	6.03627	54.4283	bZIP17_myc_2_peak_3640	AT5G17240	YES	5	5666612	5666869	258	5666859	30	3.35225	1.84987	1.64753	bZIP17_myc_peak_3658	AT5G17240	YES
1	3368099	3370019	1921	3369308	80	32.6963	5.19061	29.7764	bZIP17_myc_3_peak_185	AT1G10280	YES	1	3368777	3369730	954	3369314	79	31.0752	4.98051	28.1851	bZIP17_myc_2_peak_202	AT1G10280	YES	1	3368909	3370331	1423	3369294	76	28.083	4.65701	25.2123	bZIP17_myc_peak_190	AT1G10280	YES
1	3368099	3370019	1921	3369308	80	32.6963	5.19061	29.7764	bZIP17_myc_3_peak_185	AT1G10280	YES	1	3370776	3371172	397	3370874	33	4.50042	2.06459	2.53089	bZIP17_myc_2_peak_203	AT1G10280	YES	1	3368909	3370331	1423	3369294	76	28.083	4.65701	25.2123	bZIP17_myc_peak_190	AT1G10280	YES
1	3484216	3484772	557	3484402	63	14.4094	3.05431	11.8366	bZIP17_myc_3_peak_189	AT1G10560	YES	1	3484105	3484885	781	3484451	71	18.6382	3.42537	15.9684	bZIP17_myc_2_peak_209	AT1G10560	YES	1	3484112	3484937	826	3484409	62	12.2972	2.76816	9.78931	bZIP17_myc_peak_196	AT1G10560	YES
3	22141703	22142583	881	22142406	42	8.71723	2.72264	6.36099	bZIP17_myc_3_peak_2615	AT3G59940	YES	3	22141765	22142429	665	22142279	47	10.9001	2.9809	8.45594	bZIP17_myc_2_peak_2766	AT3G59940	YES	3	22141410	22142507	1098	22141759	38	6.91752	2.47219	4.68026	bZIP17_myc_peak_2746	AT3G59940	YES
1	10887043	10887780	738	10887463	52	12.7885	3.14997	10.2656	bZIP17_myc_3_peak_617	AT1G30690	YES	1	10887174	10887808	635	10887527	61	18.7765	3.83961	16.1038	bZIP17_myc_2_peak_647	AT1G30690	YES	1	10886782	10887840	1059	10887514	56	15.1692	3.42123	12.5651	bZIP17_myc_peak_648	AT1G30690	YES
3	19250538	19251691	1154	19251018	85	37.859	5.73976	34.8686	bZIP17_myc_3_peak_2473	AT3G51880	YES	3	19250469	19252744	2276	19251039	97	46.6107	6.35876	43.5359	bZIP17_myc_2_peak_2603	AT3G51880	YES	3	19250259	19251982	1724	19251030	84	35.1934	5.35837	32.2163	bZIP17_myc_peak_2613	AT3G51880	YES
3	5252414	5253593	1180	5252537	48	8.22698	2.45961	5.89764	bZIP17_myc_3_peak_2101	AT3G15520	YES	3	5252390	5254083	1694	5252505	59	12.989	2.95317	10.4681	bZIP17_myc_2_peak_2231	AT3G15520	YES	3	5252378	5253165	788	5252560	47	6.0873	2.10908	3.91858	bZIP17_myc_peak_2224	AT3G15520	YES
3	5253895	5254245	351	5254076	35	5.65566	2.27942	3.51812	bZIP17_myc_3_peak_2102	AT3G15520	YES	3	5252390	5254083	1694	5252505	59	12.989	2.95317	10.4681	bZIP17_myc_2_peak_2231	AT3G15520	YES	3	5252378	5253165	788	5252560	47	6.0873	2.10908	3.91858	bZIP17_myc_peak_2224	AT3G15520	YES
3	5252414	5253593	1180	5252537	48	8.22698	2.45961	5.89764	bZIP17_myc_3_peak_2101	AT3G15520	YES	3	5252390	5254083	1694	5252505	59	12.989	2.95317	10.4681	bZIP17_myc_2_peak_2231	AT3G15520	YES	3	5253826	5254125	300	5253831	33	3.5126	1.83696	1.7623	bZIP17_myc_peak_2225	AT3G15520	YES
3	5253895	5254245	351	5254076	35	5.65566	2.27942	3.51812	bZIP17_myc_3_peak_2102	AT3G15520	YES	3	5252390	5254083	1694	5252505	59	12.989	2.95317	10.4681	bZIP17_myc_2_peak_2231	AT3G15520	YES	3	5253826	5254125	300	5253831	33	3.5126	1.83696	1.7623	bZIP17_myc_peak_2225	AT3G15520	YES
4	5738628	5739239	612	5738811	43	7.56602	2.46393	5.27552	bZIP17_myc_3_peak_2753	AT4G08950	YES	4	5738746	5739201	456	5739022	52	13.1784	3.22115	10.6515	bZIP17_myc_2_peak_2893	AT4G08950	YES	4	5737940	5740198	2259	5738878	40	4.71759	1.97647	2.71321	bZIP17_myc_peak_2894	AT4G08950	YES
4	5738628	5739239	612	5738811	43	7.56602	2.46393	5.27552	bZIP17_myc_3_peak_2753	AT4G08950	YES	4	5739735	5740281	547	5740172	28	4.19487	2.11026	2.2828	bZIP17_myc_2_peak_2894	AT4G08950	YES	4	5737940	5740198	2259	5738878	40	4.71759	1.97647	2.71321	bZIP17_myc_peak_2894	AT4G08950	YES
1	27649598	27651206	1609	27650863	57	16.8611	3.68221	14.2247	bZIP17_myc_3_peak_1124	AT1G73560	YES	1	27650153	27651104	952	27650911	44	9.25551	2.76421	6.8812	bZIP17_myc_2_peak_1183	AT1G73560	YES	1	27649970	27651476	1507	27650925	54	13.9	3.27443	11.3348	bZIP17_myc_peak_1216	AT1G73560	YES
1	27649598	27651206	1609	27650863	57	16.8611	3.68221	14.2247	bZIP17_myc_3_peak_1124	AT1G73560	YES	1	27652303	27652662	360	27652465	34	5.09386	2.1777	3.0314	bZIP17_myc_2_peak_1184	AT1G73560	YES	1	27649970	27651476	1507	27650925	54	13.9	3.27443	11.3348	bZIP17_myc_peak_1216	AT1G73560	YES
4	17985458	17987085	1628	17986001	118	57.1386	6.5409	53.9496	bZIP17_myc_3_peak_3228	AT4G38430	YES	4	17984139	17984908	770	17984236	39	5.74937	2.20193	3.60752	bZIP17_myc_2_peak_3327	AT4G38430	YES	4	17985298	17987281	1984	17986072	103	39.0323	4.91795	36.0012	bZIP17_myc_peak_3369	AT4G38430	YES
4	17985458	17987085	1628	17986001	118	57.1386	6.5409	53.9496	bZIP17_myc_3_peak_3228	AT4G38430	YES	4	17985318	17986657	1340	17986038	121	56.0852	6.21982	52.9191	bZIP17_myc_2_peak_3328	AT4G38430	YES	4	17985298	17987281	1984	17986072	103	39.0323	4.91795	36.0012	bZIP17_myc_peak_3369	AT4G38430	YES
1	27497295	27498422	1128	27498149	95	42.8991	5.89945	39.8476	bZIP17_myc_3_peak_1119	AT1G73120	YES	1	27497440	27498690	1251	27498125	109	53.1973	6.55565	50.0581	bZIP17_myc_2_peak_1174	AT1G73120	YES	1	27497325	27498650	1326	27498158	88	35.415	5.15822	32.436	bZIP17_myc_peak_1210	AT1G73120	YES
3	23014148	23014881	734	23014425	74	20.4267	3.57927	17.7112	bZIP17_myc_3_peak_2672	AT3G62150	YES	3	23014268	23014899	632	23014465	75	22.731	3.87464	19.9767	bZIP17_myc_2_peak_2813	AT3G62150	YES	3	23013637	23015142	1506	23014410	68	17.7262	3.39214	15.0535	bZIP17_myc_peak_2799	AT3G62150	YES
3	21986213	21986593	381	21986454	37	7.20241	2.56593	4.93708	bZIP17_myc_3_peak_2611	AT3G59490	YES	3	21986243	21986606	364	21986502	45	10.6142	2.99941	8.18104	bZIP17_myc_2_peak_2757	AT3G59490	YES	3	21986331	21986610	280	21986458	46	10.7874	2.99593	8.34084	bZIP17_myc_peak_2741	AT3G59490	YES
1	28078730	28079148	419	28078864	52	10.5463	2.75556	8.10513	bZIP17_myc_3_peak_1155	AT1G74730	YES	1	28077545	28078322	778	28077644	37	4.11158	1.90324	2.21974	bZIP17_myc_2_peak_1214	AT1G74730	YES	1	28076906	28077220	315	28077180	38	6.02968	2.28352	3.86628	bZIP17_myc_peak_1241	AT1G74730	YES
2	16016849	16017693	845	16017099	68	21.2577	3.93979	18.5252	bZIP17_myc_3_peak_1645	AT2G38250	YES	2	16016745	16017900	1156	16017169	65	15.7392	3.19328	13.14	bZIP17_myc_2_peak_1775	AT2G38250	YES	2	16016521	16018212	1692	16017215	73	17.8365	3.25149	15.1612	bZIP17_myc_peak_1770	AT2G38250	YES
4	13036318	13037170	853	13036668	52	14.7571	3.51797	12.1744	bZIP17_myc_3_peak_2991	AT4G25520	YES	4	13036573	13036933	361	13036713	40	8.01938	2.64412	5.70681	bZIP17_myc_2_peak_3106	AT4G25520	YES	4	13036371	13037090	720	13036688	49	12.1039	3.1366	9.60319	bZIP17_myc_peak_3112	AT4G25520	YES
4	13037563	13037892	330	13037654	36	6.5155	2.44407	4.30089	bZIP17_myc_3_peak_2992	AT4G25520	YES	4	13036573	13036933	361	13036713	40	8.01938	2.64412	5.70681	bZIP17_myc_2_peak_3106	AT4G25520	YES	4	13036371	13037090	720	13036688	49	12.1039	3.1366	9.60319	bZIP17_myc_peak_3112	AT4G25520	YES
5	339278	339879	602	339406	45	8.17981	2.52723	5.8524	bZIP17_myc_3_peak_3280	AT5G01881	YES	5	339389	339904	516	339564	48	9.81494	2.74377	7.41552	bZIP17_myc_2_peak_3376	AT5G01881	YES	5	339342	339601	260	339455	39	5.38318	2.12759	3.28832	bZIP17_myc_peak_3417	AT5G01881	YES
3	18808404	18809237	834	18808785	61	18.3312	3.76178	15.6606	bZIP17_myc_3_peak_2439	AT3G50651	YES	3	18808283	18809125	843	18808769	60	17.7622	3.70737	15.1122	bZIP17_myc_2_peak_2579	AT3G50651	YES	3	18808137	18809434	1298	18808757	64	21.5979	4.19007	18.8412	bZIP17_myc_peak_2578	AT3G50651	YES
5	22339060	22339348	289	22339176	35	6.35693	2.4388	4.15568	bZIP17_myc_3_peak_4017	AT5G55056	YES	5	22338520	22339251	732	22338523	31	3.18475	1.79185	1.53901	bZIP17_myc_2_peak_4144	AT5G55056	YES	5	22338666	22339284	619	22338750	34	4.97669	2.15099	2.93439	bZIP17_myc_peak_4226	AT5G55056	YES
1	182246	183913	1668	183440	59	19.8986	4.1462	17.1933	bZIP17_myc_3_peak_9	AT1G01490	YES	1	181805	182717	913	182466	37	7.02959	2.52751	4.77837	bZIP17_myc_2_peak_16	AT1G01490	YES	1	182269	182571	303	182452	36	6.25843	2.38661	4.07412	bZIP17_myc_peak_13	AT1G01490	YES
1	182246	183913	1668	183440	59	19.8986	4.1462	17.1933	bZIP17_myc_3_peak_9	AT1G01490	YES	1	182993	183873	881	183539	54	16.1482	3.69066	13.5384	bZIP17_myc_2_peak_17	AT1G01490	YES	1	182269	182571	303	182452	36	6.25843	2.38661	4.07412	bZIP17_myc_peak_13	AT1G01490	YES
1	182246	183913	1668	183440	59	19.8986	4.1462	17.1933	bZIP17_myc_3_peak_9	AT1G01490	YES	1	181805	182717	913	182466	37	7.02959	2.52751	4.77837	bZIP17_myc_2_peak_16	AT1G01490	YES	1	183006	183652	647	183461	54	15.5844	3.58365	12.9685	bZIP17_myc_peak_14	AT1G01490	YES
1	182246	183913	1668	183440	59	19.8986	4.1462	17.1933	bZIP17_myc_3_peak_9	AT1G01490	YES	1	182993	183873	881	183539	54	16.1482	3.69066	13.5384	bZIP17_myc_2_peak_17	AT1G01490	YES	1	183006	183652	647	183461	54	15.5844	3.58365	12.9685	bZIP17_myc_peak_14	AT1G01490	YES
4	10368445	10368850	406	10368646	57	15.6587	3.46683	13.0518	bZIP17_myc_3_peak_2890	AT4G18930	YES	4	10368329	10369062	734	10368653	57	15.0908	3.36764	12.5092	bZIP17_myc_2_peak_3020	AT4G18930	YES	4	10368504	10369453	950	10368608	55	13.2528	3.1241	10.7099	bZIP17_myc_peak_3021	AT4G18930	YES
4	17946958	17947475	518	17947358	37	7.71824	2.68186	5.41845	bZIP17_myc_3_peak_3224	AT4G38320	YES	4	17946702	17947399	698	17947188	42	9.27949	2.83871	6.9045	bZIP17_myc_2_peak_3324	AT4G38320	YES	4	17947032	17947481	450	17947178	40	7.95133	2.62978	5.64428	bZIP17_myc_peak_3364	AT4G38320	YES
2	18786300	18786833	534	18786453	44	9.26924	2.76692	6.88541	bZIP17_myc_3_peak_1773	AT2G45590	YES	2	18786246	18786797	552	18786506	55	14.546	3.3506	11.9787	bZIP17_myc_2_peak_1923	AT2G45590	YES	2	18786257	18786548	292	18786500	34	4.46134	2.03425	2.49922	bZIP17_myc_peak_1918	AT2G45590	YES
5	24574018	24574486	469	24574377	37	6.72199	2.45964	4.4916	bZIP17_myc_3_peak_4141	AT5G61070	YES	5	24573864	24574867	1004	24574381	44	9.6953	2.85177	7.30177	bZIP17_myc_2_peak_4289	AT5G61070	YES	5	24573600	24574587	988	24574493	33	4.58651	2.08455	2.60272	bZIP17_myc_peak_4344	AT5G61070	YES
5	24574018	24574486	469	24574377	37	6.72199	2.45964	4.4916	bZIP17_myc_3_peak_4141	AT5G61070	YES	5	24573864	24574867	1004	24574381	44	9.6953	2.85177	7.30177	bZIP17_myc_2_peak_4289	AT5G61070	YES	5	24574852	24575735	884	24575047	40	7.49008	2.53336	5.21306	bZIP17_myc_peak_4345	AT5G61070	YES
5	7376672	7377948	1277	7377521	55	13.3214	3.13591	10.7822	bZIP17_myc_3_peak_3604	AT5G22300	YES	5	7377115	7377979	865	7377653	80	29.8093	4.72133	26.9366	bZIP17_myc_2_peak_3725	AT5G22300	YES	5	7376977	7378140	1164	7377682	80	30.3247	4.80287	27.4196	bZIP17_myc_peak_3760	AT5G22300	YES
5	7376672	7377948	1277	7377521	55	13.3214	3.13591	10.7822	bZIP17_myc_3_peak_3604	AT5G22300	YES	5	7377115	7377979	865	7377653	80	29.8093	4.72133	26.9366	bZIP17_myc_2_peak_3725	AT5G22300	YES	5	7378690	7379026	337	7378895	36	5.26242	2.16765	3.18265	bZIP17_myc_peak_3761	AT5G22300	YES
3	2441107	2441584	478	2441357	53	14.7008	3.46244	12.1198	bZIP17_myc_3_peak_1951	AT3G07650	YES	3	2440584	2441607	1024	2441238	39	7.19733	2.50201	4.93422	bZIP17_myc_2_peak_2098	AT3G07650	YES	3	2441099	2441671	573	2441323	47	10.4946	2.90307	8.0608	bZIP17_myc_peak_2100	AT3G07650	YES
3	7412918	7413724	807	7413593	40	7.49218	2.5338	5.20725	bZIP17_myc_3_peak_2195	AT3G21150	YES	3	7413302	7413872	571	7413653	49	11.6664	3.05365	9.19212	bZIP17_myc_2_peak_2319	AT3G21150	YES	3	7413580	7413943	364	7413770	35	4.68988	2.06436	2.69002	bZIP17_myc_peak_2295	AT3G21150	YES
5	20979889	20980534	646	20980305	39	8.49533	2.78172	6.15127	bZIP17_myc_3_peak_3938	AT5G51660	YES	5	20979558	20980341	784	20979735	35	5.46086	2.23568	3.35138	bZIP17_myc_2_peak_4070	AT5G51660	YES	5	20978712	20979136	425	20978911	37	5.83693	2.26758	3.69332	bZIP17_myc_peak_4138	AT5G51660	YES
5	20979889	20980534	646	20980305	39	8.49533	2.78172	6.15127	bZIP17_myc_3_peak_3938	AT5G51660	YES	5	20979558	20980341	784	20979735	35	5.46086	2.23568	3.35138	bZIP17_myc_2_peak_4070	AT5G51660	YES	5	20979678	20980353	676	20979763	42	6.82785	2.34634	4.59601	bZIP17_myc_peak_4139	AT5G51660	YES
1	28183249	28183672	424	28183562	35	5.2462	2.1877	3.15622	bZIP17_myc_3_peak_1167	AT1G75070	YES	1	28183364	28183737	374	28183521	35	5.18839	2.17482	3.11353	bZIP17_myc_2_peak_1225	AT1G75070	YES	1	28183318	28183753	436	28183596	41	6.88153	2.38185	4.6461	bZIP17_myc_peak_1255	AT1G75070	YES
1	23124193	23127922	3730	23126663	92	38.5948	5.41655	35.5949	bZIP17_myc_3_peak_883	AT1G62480	YES	1	23124178	23127916	3739	23126693	125	57.6641	6.20165	54.4841	bZIP17_myc_2_peak_936	AT1G62480	YES	1	23124006	23127684	3679	23126630	111	51.984	6.24879	48.8034	bZIP17_myc_peak_961	AT1G62480	YES
1	23124193	23127922	3730	23126663	92	38.5948	5.41655	35.5949	bZIP17_myc_3_peak_883	AT1G62480	YES	1	23124178	23127916	3739	23126693	125	57.6641	6.20165	54.4841	bZIP17_myc_2_peak_936	AT1G62480	YES	1	23127953	23128325	373	23128014	33	5.71353	2.34936	3.58262	bZIP17_myc_peak_962	AT1G62480	YES
3	1735051	1736375	1325	1735937	52	15.1285	3.58988	12.5354	bZIP17_myc_3_peak_1921	AT3G05830	YES	3	1734942	1736456	1515	1735954	71	25.3541	4.47135	22.5507	bZIP17_myc_2_peak_2063	AT3G05830	YES	3	1735044	1735315	272	1735089	30	3.39573	1.86067	1.67869	bZIP17_myc_peak_2063	AT3G05830	YES
3	1735051	1736375	1325	1735937	52	15.1285	3.58988	12.5354	bZIP17_myc_3_peak_1921	AT3G05830	YES	3	1734942	1736456	1515	1735954	71	25.3541	4.47135	22.5507	bZIP17_myc_2_peak_2063	AT3G05830	YES	3	1735696	1736730	1035	1735945	62	19.1724	3.86225	16.465	bZIP17_myc_peak_2064	AT3G05830	YES
1	5447511	5448270	760	5447892	78	29.4211	4.76636	26.5495	bZIP17_myc_3_peak_312	AT1G15830	YES	1	5446829	5448479	1651	5447864	68	21.8549	4.03729	19.1172	bZIP17_myc_2_peak_324	AT1G15830	YES	1	5447014	5448516	1503	5447632	64	18.5524	3.67	15.8596	bZIP17_myc_peak_316	AT1G15830	YES
1	8115565	8116026	462	8115695	30	5.12213	2.29446	3.04841	bZIP17_myc_3_peak_503	AT1G22930	YES	1	8116893	8118133	1241	8117317	62	21.4192	4.26527	18.6901	bZIP17_myc_2_peak_509	AT1G22930	YES	1	8115396	8115963	568	8115819	29	4.22732	2.09265	2.31148	bZIP17_myc_peak_521	AT1G22930	YES
1	8116779	8117498	720	8117304	52	15.6529	3.69282	13.0462	bZIP17_myc_3_peak_504	AT1G22930	YES	1	8116893	8118133	1241	8117317	62	21.4192	4.26527	18.6901	bZIP17_myc_2_peak_509	AT1G22930	YES	1	8115396	8115963	568	8115819	29	4.22732	2.09265	2.31148	bZIP17_myc_peak_521	AT1G22930	YES
1	8115565	8116026	462	8115695	30	5.12213	2.29446	3.04841	bZIP17_myc_3_peak_503	AT1G22930	YES	1	8116893	8118133	1241	8117317	62	21.4192	4.26527	18.6901	bZIP17_myc_2_peak_509	AT1G22930	YES	1	8116677	8117677	1001	8117136	47	8.97362	2.61917	6.61054	bZIP17_myc_peak_522	AT1G22930	YES
1	8116779	8117498	720	8117304	52	15.6529	3.69282	13.0462	bZIP17_myc_3_peak_504	AT1G22930	YES	1	8116893	8118133	1241	8117317	62	21.4192	4.26527	18.6901	bZIP17_myc_2_peak_509	AT1G22930	YES	1	8116677	8117677	1001	8117136	47	8.97362	2.61917	6.61054	bZIP17_myc_peak_522	AT1G22930	YES
3	3374834	3375254	421	3375038	41	7.45137	2.4962	5.16842	bZIP17_myc_3_peak_1987	AT3G10780	YES	3	3373156	3373488	333	3373218	34	5.15016	2.19055	3.08082	bZIP17_myc_2_peak_2124	AT3G10780	YES	3	3374935	3375245	311	3375068	37	5.14434	2.12012	3.07867	bZIP17_myc_peak_2123	AT3G10780	YES
3	3374834	3375254	421	3375038	41	7.45137	2.4962	5.16842	bZIP17_myc_3_peak_1987	AT3G10780	YES	3	3374614	3375338	725	3375047	36	5.01215	2.11339	2.96033	bZIP17_myc_2_peak_2125	AT3G10780	YES	3	3374935	3375245	311	3375068	37	5.14434	2.12012	3.07867	bZIP17_myc_peak_2123	AT3G10780	YES
2	18421071	18423907	2837	18422998	158	99.3393	9.55614	95.8353	bZIP17_myc_3_peak_1745	AT2G44670	YES	2	18421106	18424325	3220	18422998	180	119.951	10.5672	116.375	bZIP17_myc_2_peak_1892	AT2G44670	YES	2	18421437	18424909	3473	18423104	136	78.089	8.27126	74.6796	bZIP17_myc_peak_1888	AT2G44670	YES
2	18424530	18424946	417	18424638	38	5.97224	2.27146	3.80414	bZIP17_myc_3_peak_1746	AT2G44670	YES	2	18421106	18424325	3220	18422998	180	119.951	10.5672	116.375	bZIP17_myc_2_peak_1892	AT2G44670	YES	2	18421437	18424909	3473	18423104	136	78.089	8.27126	74.6796	bZIP17_myc_peak_1888	AT2G44670	YES
3	2735165	2738970	3806	2737166	349	341.325	22.7892	336.804	bZIP17_myc_3_peak_1968	AT3G08960	YES	3	2733809	2739107	5299	2737160	342	327.242	21.6979	322.836	bZIP17_myc_2_peak_2118	AT3G08960	YES	3	2734837	2738542	3706	2737151	289	252.306	17.7166	247.962	bZIP17_myc_peak_2114	AT3G08960	YES
4	11971427	11971721	295	11971488	31	4.98143	2.22963	2.92656	bZIP17_myc_3_peak_2942	AT4G22780	YES	4	11971314	11971599	286	11971476	36	6.786	2.505	4.55233	bZIP17_myc_2_peak_3069	AT4G22780	YES	4	11971219	11971687	469	11971592	35	6.02792	2.36364	3.86455	bZIP17_myc_peak_3068	AT4G22780	YES
5	21116513	21116836	324	21116814	30	3.82309	1.96693	1.98229	bZIP17_myc_3_peak_3947	AT5G51980	YES	5	21117528	21118434	907	21118159	72	25.9806	4.52347	23.1662	bZIP17_myc_2_peak_4076	AT5G51980	YES	5	21116645	21117237	593	21117127	36	5.47353	2.21363	3.36813	bZIP17_myc_peak_4144	AT5G51980	YES
5	21117737	21118509	773	21118186	57	16.9317	3.69508	14.2933	bZIP17_myc_3_peak_3948	AT5G51980	YES	5	21117528	21118434	907	21118159	72	25.9806	4.52347	23.1662	bZIP17_myc_2_peak_4076	AT5G51980	YES	5	21116645	21117237	593	21117127	36	5.47353	2.21363	3.36813	bZIP17_myc_peak_4144	AT5G51980	YES
5	21116513	21116836	324	21116814	30	3.82309	1.96693	1.98229	bZIP17_myc_3_peak_3947	AT5G51980	YES	5	21117528	21118434	907	21118159	72	25.9806	4.52347	23.1662	bZIP17_myc_2_peak_4076	AT5G51980	YES	5	21117628	21118639	1012	21118173	71	24.5187	4.33167	21.7081	bZIP17_myc_peak_4145	AT5G51980	YES
5	21117737	21118509	773	21118186	57	16.9317	3.69508	14.2933	bZIP17_myc_3_peak_3948	AT5G51980	YES	5	21117528	21118434	907	21118159	72	25.9806	4.52347	23.1662	bZIP17_myc_2_peak_4076	AT5G51980	YES	5	21117628	21118639	1012	21118173	71	24.5187	4.33167	21.7081	bZIP17_myc_peak_4145	AT5G51980	YES
2	17974698	17977542	2845	17976023	158	86.4992	7.84568	83.0837	bZIP17_myc_3_peak_1730	AT2G43240	YES	2	17974736	17977404	2669	17976015	169	95.409	8.22513	91.9608	bZIP17_myc_2_peak_1867	AT2G43240	YES	2	17974646	17977154	2509	17976041	158	82.5975	7.37821	79.1573	bZIP17_myc_peak_1868	AT2G43240	YES
1	662278	662879	602	662483	42	9.17307	2.81659	6.79418	bZIP17_myc_3_peak_49	AT1G02930	YES	1	662243	662679	437	662475	40	7.87585	2.61391	5.57159	bZIP17_myc_2_peak_42	AT1G02930	YES	1	661730	663173	1444	662555	44	9.3886	2.79058	7.00469	bZIP17_myc_peak_46	AT1G02930	YES
3	21299825	21300109	285	21299996	28	3.47111	1.9191	1.73301	bZIP17_myc_3_peak_2590	AT3G57530	YES	3	21300853	21301149	297	21301076	32	3.64534	1.88492	1.86647	bZIP17_myc_2_peak_2738	AT3G57530	YES	3	21299779	21300311	533	21300246	34	4.29894	1.99766	2.36751	bZIP17_myc_peak_2720	AT3G57530	YES
3	21301080	21301729	650	21301235	32	4.94847	2.19443	2.89834	bZIP17_myc_3_peak_2591	AT3G57530	YES	3	21300853	21301149	297	21301076	32	3.64534	1.88492	1.86647	bZIP17_myc_2_peak_2738	AT3G57530	YES	3	21299779	21300311	533	21300246	34	4.29894	1.99766	2.36751	bZIP17_myc_peak_2720	AT3G57530	YES
3	23095132	23096212	1081	23096086	33	5.68934	2.34359	3.54907	bZIP17_myc_3_peak_2679	AT3G62430	YES	3	23094298	23096493	2196	23095458	38	7.47922	2.59403	5.19856	bZIP17_myc_2_peak_2821	AT3G62430	YES	3	23095383	23096624	1242	23095627	50	13.2435	3.31461	10.701	bZIP17_myc_peak_2806	AT3G62430	YES
3	23095132	23096212	1081	23096086	33	5.68934	2.34359	3.54907	bZIP17_myc_3_peak_2679	AT3G62430	YES	3	23097094	23097605	512	23097281	33	5.34292	2.26146	3.24807	bZIP17_myc_2_peak_2822	AT3G62430	YES	3	23095383	23096624	1242	23095627	50	13.2435	3.31461	10.701	bZIP17_myc_peak_2806	AT3G62430	YES
2	15065352	15067027	1676	15066399	146	85.5307	8.56164	82.1235	bZIP17_myc_3_peak_1606	AT2G35880	YES	2	15065339	15066868	1530	15066347	173	116.241	10.6697	112.684	bZIP17_myc_2_peak_1725	AT2G35880	YES	2	15065373	15066858	1486	15066393	150	89.5846	8.82133	86.0972	bZIP17_myc_peak_1720	AT2G35880	YES
2	15067295	15068135	841	15067300	35	3.51723	1.80706	1.75921	bZIP17_myc_3_peak_1607	AT2G35880	YES	2	15065339	15066868	1530	15066347	173	116.241	10.6697	112.684	bZIP17_myc_2_peak_1725	AT2G35880	YES	2	15065373	15066858	1486	15066393	150	89.5846	8.82133	86.0972	bZIP17_myc_peak_1720	AT2G35880	YES
2	15065352	15067027	1676	15066399	146	85.5307	8.56164	82.1235	bZIP17_myc_3_peak_1606	AT2G35880	YES	2	15067367	15068594	1228	15067842	38	6.37985	2.3574	4.17916	bZIP17_myc_2_peak_1726	AT2G35880	YES	2	15065373	15066858	1486	15066393	150	89.5846	8.82133	86.0972	bZIP17_myc_peak_1720	AT2G35880	YES
2	15067295	15068135	841	15067300	35	3.51723	1.80706	1.75921	bZIP17_myc_3_peak_1607	AT2G35880	YES	2	15067367	15068594	1228	15067842	38	6.37985	2.3574	4.17916	bZIP17_myc_2_peak_1726	AT2G35880	YES	2	15065373	15066858	1486	15066393	150	89.5846	8.82133	86.0972	bZIP17_myc_peak_1720	AT2G35880	YES
2	15065352	15067027	1676	15066399	146	85.5307	8.56164	82.1235	bZIP17_myc_3_peak_1606	AT2G35880	YES	2	15065339	15066868	1530	15066347	173	116.241	10.6697	112.684	bZIP17_myc_2_peak_1725	AT2G35880	YES	2	15067561	15067863	303	15067740	43	8.14303	2.57627	5.82522	bZIP17_myc_peak_1721	AT2G35880	YES
2	15067295	15068135	841	15067300	35	3.51723	1.80706	1.75921	bZIP17_myc_3_peak_1607	AT2G35880	YES	2	15065339	15066868	1530	15066347	173	116.241	10.6697	112.684	bZIP17_myc_2_peak_1725	AT2G35880	YES	2	15067561	15067863	303	15067740	43	8.14303	2.57627	5.82522	bZIP17_myc_peak_1721	AT2G35880	YES
2	15065352	15067027	1676	15066399	146	85.5307	8.56164	82.1235	bZIP17_myc_3_peak_1606	AT2G35880	YES	2	15067367	15068594	1228	15067842	38	6.37985	2.3574	4.17916	bZIP17_myc_2_peak_1726	AT2G35880	YES	2	15067561	15067863	303	15067740	43	8.14303	2.57627	5.82522	bZIP17_myc_peak_1721	AT2G35880	YES
2	15067295	15068135	841	15067300	35	3.51723	1.80706	1.75921	bZIP17_myc_3_peak_1607	AT2G35880	YES	2	15067367	15068594	1228	15067842	38	6.37985	2.3574	4.17916	bZIP17_myc_2_peak_1726	AT2G35880	YES	2	15067561	15067863	303	15067740	43	8.14303	2.57627	5.82522	bZIP17_myc_peak_1721	AT2G35880	YES
1	27777839	27779557	1719	27778405	122	70.7575	8.30038	67.4597	bZIP17_myc_3_peak_1137	AT1G73870	YES	1	27776920	27779553	2634	27778436	136	82.7281	8.97719	79.3564	bZIP17_myc_2_peak_1197	AT1G73870	YES	1	27775957	27779446	3490	27778457	110	57.0038	7.07111	53.7762	bZIP17_myc_peak_1227	AT1G73870	YES
4	16844150	16846067	1918	16845423	65	22.7591	4.34395	19.9988	bZIP17_myc_3_peak_3148	AT4G35470	YES	4	16845170	16846088	919	16845368	68	24.04	4.40696	21.2608	bZIP17_myc_2_peak_3266	AT4G35470	YES	4	16844195	16844677	483	16844466	32	4.30266	2.04027	2.37038	bZIP17_myc_peak_3283	AT4G35470	YES
4	16844150	16846067	1918	16845423	65	22.7591	4.34395	19.9988	bZIP17_myc_3_peak_3148	AT4G35470	YES	4	16845170	16846088	919	16845368	68	24.04	4.40696	21.2608	bZIP17_myc_2_peak_3266	AT4G35470	YES	4	16844969	16845908	940	16845430	75	28.1427	4.72153	25.271	bZIP17_myc_peak_3284	AT4G35470	YES
3	19796866	19797187	322	19797121	34	5.44179	2.25741	3.32844	bZIP17_myc_3_peak_2511	AT3G53400	YES	3	19796889	19799064	2176	19798088	63	19.1243	3.8084	16.4434	bZIP17_myc_2_peak_2642	AT3G53400	YES	3	19797449	19798596	1148	19798075	64	18.7951	3.70993	16.0964	bZIP17_myc_peak_2648	AT3G53400	YES
3	19797464	19798743	1280	19798085	61	18.79	3.84198	16.109	bZIP17_myc_3_peak_2512	AT3G53400	YES	3	19796889	19799064	2176	19798088	63	19.1243	3.8084	16.4434	bZIP17_myc_2_peak_2642	AT3G53400	YES	3	19797449	19798596	1148	19798075	64	18.7951	3.70993	16.0964	bZIP17_myc_peak_2648	AT3G53400	YES
5	2937699	2938928	1230	2938205	89	31.3619	4.51764	28.4612	bZIP17_myc_3_peak_3419	AT5G09440	YES	5	2937494	2938941	1448	2938233	94	32.969	4.51959	30.0538	bZIP17_myc_2_peak_3499	AT5G09440	YES	5	2936164	2936825	662	2936673	43	8.29397	2.60596	5.96722	bZIP17_myc_peak_3539	AT5G09440	YES
5	2937699	2938928	1230	2938205	89	31.3619	4.51764	28.4612	bZIP17_myc_3_peak_3419	AT5G09440	YES	5	2937494	2938941	1448	2938233	94	32.969	4.51959	30.0538	bZIP17_myc_2_peak_3499	AT5G09440	YES	5	2937069	2939689	2621	2938208	97	33.4892	4.46411	30.5359	bZIP17_myc_peak_3540	AT5G09440	YES
2	9013924	9014332	409	9014054	47	9.92679	2.79564	7.51188	bZIP17_myc_3_peak_1406	AT2G20990	YES	2	9013715	9014348	634	9014083	48	9.24226	2.63994	6.86879	bZIP17_myc_2_peak_1491	AT2G20990	YES	2	9013877	9014267	391	9014093	46	8.52631	2.5646	6.18683	bZIP17_myc_peak_1499	AT2G20990	YES
4	9757155	9757425	271	9757385	31	5.39318	2.33217	3.28586	bZIP17_myc_3_peak_2864	AT4G17500	YES	4	9758584	9759237	654	9759062	47	11.8587	3.16879	9.37744	bZIP17_myc_2_peak_2996	AT4G17500	YES	4	9757362	9758084	723	9758020	34	5.51079	2.2733	3.40139	bZIP17_myc_peak_2996	AT4G17500	YES
4	9757807	9759260	1454	9759021	64	23.1503	4.47194	20.3826	bZIP17_myc_3_peak_2865	AT4G17500	YES	4	9758584	9759237	654	9759062	47	11.8587	3.16879	9.37744	bZIP17_myc_2_peak_2996	AT4G17500	YES	4	9757362	9758084	723	9758020	34	5.51079	2.2733	3.40139	bZIP17_myc_peak_2996	AT4G17500	YES
4	9757155	9757425	271	9757385	31	5.39318	2.33217	3.28586	bZIP17_myc_3_peak_2864	AT4G17500	YES	4	9758584	9759237	654	9759062	47	11.8587	3.16879	9.37744	bZIP17_myc_2_peak_2996	AT4G17500	YES	4	9758527	9759248	722	9759063	45	10.2783	2.93219	7.85406	bZIP17_myc_peak_2997	AT4G17500	YES
4	9757807	9759260	1454	9759021	64	23.1503	4.47194	20.3826	bZIP17_myc_3_peak_2865	AT4G17500	YES	4	9758584	9759237	654	9759062	47	11.8587	3.16879	9.37744	bZIP17_myc_2_peak_2996	AT4G17500	YES	4	9758527	9759248	722	9759063	45	10.2783	2.93219	7.85406	bZIP17_myc_peak_2997	AT4G17500	YES
2	13006259	13006935	677	13006651	52	10.8394	2.80575	8.38718	bZIP17_myc_3_peak_1532	AT2G30520	YES	2	13005888	13006168	281	13005940	34	4.4424	2.02998	2.48471	bZIP17_myc_2_peak_1649	AT2G30520	YES	2	13006446	13007101	656	13006907	52	10.1815	2.69363	7.76142	bZIP17_myc_peak_1659	AT2G30520	YES
2	13006259	13006935	677	13006651	52	10.8394	2.80575	8.38718	bZIP17_myc_3_peak_1532	AT2G30520	YES	2	13006552	13007230	679	13006755	61	13.0182	2.90115	10.4962	bZIP17_myc_2_peak_1650	AT2G30520	YES	2	13006446	13007101	656	13006907	52	10.1815	2.69363	7.76142	bZIP17_myc_peak_1659	AT2G30520	YES
3	1127788	1128172	385	1127936	46	11.2964	3.09715	8.82619	bZIP17_myc_3_peak_1894	AT3G04260	YES	3	1127742	1128437	696	1127784	36	5.62505	2.24676	3.49744	bZIP17_myc_2_peak_2038	AT3G04260	YES	3	1127727	1128410	684	1127847	42	7.79499	2.5365	5.49889	bZIP17_myc_peak_2036	AT3G04260	YES
5	2354344	2355766	1423	2354735	90	35.7259	5.09585	32.7628	bZIP17_myc_3_peak_3391	AT5G07440	YES	5	2353687	2355420	1734	2354758	83	29.5046	4.52561	26.6365	bZIP17_myc_2_peak_3482	AT5G07440	YES	5	2353847	2355903	2057	2354728	89	33.3955	4.80529	30.4454	bZIP17_myc_peak_3525	AT5G07440	YES
3	23300641	23302195	1555	23301683	106	53.252	6.77495	50.0979	bZIP17_myc_3_peak_2693	AT3G63060	YES	3	23300064	23302221	2158	23301606	98	41.7562	5.54354	38.7318	bZIP17_myc_2_peak_2835	AT3G63060	YES	3	23300420	23302292	1873	23301580	99	44.1644	5.84194	41.067	bZIP17_myc_peak_2824	AT3G63060	YES
5	7270395	7272276	1882	7271454	110	58.2801	7.27508	55.0815	bZIP17_myc_3_peak_3598	AT5G21990	YES	5	7270388	7273138	2751	7271412	127	72.3297	8.12632	69.0329	bZIP17_myc_2_peak_3720	AT5G21990	YES	5	7270330	7272808	2479	7271411	91	39.8814	5.67779	36.8379	bZIP17_myc_peak_3756	AT5G21990	YES
5	7272559	7273085	527	7273001	37	6.0905	2.32215	3.9111	bZIP17_myc_3_peak_3599	AT5G21990	YES	5	7270388	7273138	2751	7271412	127	72.3297	8.12632	69.0329	bZIP17_myc_2_peak_3720	AT5G21990	YES	5	7270330	7272808	2479	7271411	91	39.8814	5.67779	36.8379	bZIP17_myc_peak_3756	AT5G21990	YES
3	16911566	16912510	945	16912151	75	29.2101	4.9018	26.3417	bZIP17_myc_3_peak_2358	AT3G46010	YES	3	16911862	16912512	651	16912157	76	28.8409	4.78186	25.9822	bZIP17_myc_2_peak_2486	AT3G46010	YES	3	16910614	16910875	262	16910721	32	4.54137	2.09702	2.56629	bZIP17_myc_peak_2491	AT3G46010	YES
3	16911566	16912510	945	16912151	75	29.2101	4.9018	26.3417	bZIP17_myc_3_peak_2358	AT3G46010	YES	3	16911862	16912512	651	16912157	76	28.8409	4.78186	25.9822	bZIP17_myc_2_peak_2486	AT3G46010	YES	3	16911298	16912378	1081	16912022	50	12.2454	3.12496	9.73913	bZIP17_myc_peak_2492	AT3G46010	YES
5	25907755	25908778	1024	25908139	49	13.0003	3.31007	10.4696	bZIP17_myc_3_peak_4254	AT5G64813	YES	5	25907862	25908968	1107	25908131	70	24.6743	4.40925	21.8832	bZIP17_myc_2_peak_4403	AT5G64813	YES	5	25906908	25909119	2212	25908073	57	15.21	3.38832	12.6041	bZIP17_myc_peak_4441	AT5G64813	YES
5	25907755	25908778	1024	25908139	49	13.0003	3.31007	10.4696	bZIP17_myc_3_peak_4254	AT5G64813	YES	5	25907862	25908968	1107	25908131	70	24.6743	4.40925	21.8832	bZIP17_myc_2_peak_4403	AT5G64813	YES	5	25909566	25909828	263	25909720	36	6.89391	2.52945	4.65811	bZIP17_myc_peak_4442	AT5G64813	YES
3	10119849	10120186	338	10119948	40	6.32827	2.29593	4.1291	bZIP17_myc_3_peak_2308	AT3G27340	YES	3	10119710	10120535	826	10119927	45	7.4292	2.38794	5.15173	bZIP17_myc_2_peak_2438	AT3G27340	YES	3	10119796	10120146	351	10119819	38	4.64414	1.99639	2.65245	bZIP17_myc_peak_2418	AT3G27340	YES
1	8430540	8431160	621	8430810	53	14.4649	3.41834	11.8906	bZIP17_myc_3_peak_523	AT1G23870	YES	1	8429975	8430959	985	8430190	46	10.3697	2.91407	7.94739	bZIP17_myc_2_peak_528	AT1G23870	YES	1	8429852	8430292	441	8430089	56	15.3504	3.45349	12.7413	bZIP17_myc_peak_542	AT1G23870	YES
1	436400	437429	1030	436739	44	10.3449	2.98333	7.91267	bZIP17_myc_3_peak_32	AT1G02230	YES	1	436391	437244	854	436991	50	11.7208	3.02752	9.2451	bZIP17_myc_2_peak_35	AT1G02230	YES	1	436567	437614	1048	436904	40	5.79455	2.18908	3.65441	bZIP17_myc_peak_36	AT1G02230	YES
1	436400	437429	1030	436739	44	10.3449	2.98333	7.91267	bZIP17_myc_3_peak_32	AT1G02230	YES	1	436391	437244	854	436991	50	11.7208	3.02752	9.2451	bZIP17_myc_2_peak_35	AT1G02230	YES	1	437996	438303	308	438150	31	3.67114	1.90954	1.88019	bZIP17_myc_peak_37	AT1G02230	YES
1	25541389	25541961	573	25541695	44	8.79888	2.6745	6.43881	bZIP17_myc_3_peak_980	AT1G68140	YES	1	25541493	25542103	611	25541658	45	8.71104	2.62746	6.36228	bZIP17_myc_2_peak_1034	AT1G68140	YES	1	25541151	25541999	849	25541705	55	12.4645	2.98996	9.95015	bZIP17_myc_peak_1061	AT1G68140	YES
1	10585459	10587756	2298	10586757	152	98.3062	9.93845	94.808	bZIP17_myc_3_peak_603	AT1G30130	YES	1	10585623	10587780	2158	10586757	160	104.658	10.1605	101.162	bZIP17_myc_2_peak_633	AT1G30130	YES	1	10585509	10585768	260	10585540	35	4.68988	2.06436	2.69002	bZIP17_myc_peak_631	AT1G30130	YES
1	10585459	10587756	2298	10586757	152	98.3062	9.93845	94.808	bZIP17_myc_3_peak_603	AT1G30130	YES	1	10585623	10587780	2158	10586757	160	104.658	10.1605	101.162	bZIP17_myc_2_peak_633	AT1G30130	YES	1	10586025	10587891	1867	10586753	133	76.108	8.21558	72.7135	bZIP17_myc_peak_632	AT1G30130	YES
1	26811643	26812018	376	26811808	61	14.29	3.09655	11.7206	bZIP17_myc_3_peak_1074	AT1G71090	YES	1	26810266	26810560	295	26810330	34	4.31605	2.00151	2.3805	bZIP17_myc_2_peak_1126	AT1G71090	YES	1	26810066	26810380	315	26810366	31	3.1413	1.78133	1.50301	bZIP17_myc_peak_1163	AT1G71090	YES
1	26811643	26812018	376	26811808	61	14.29	3.09655	11.7206	bZIP17_myc_3_peak_1074	AT1G71090	YES	1	26811164	26812102	939	26811850	67	15.7225	3.13046	13.1242	bZIP17_myc_2_peak_1127	AT1G71090	YES	1	26810066	26810380	315	26810366	31	3.1413	1.78133	1.50301	bZIP17_myc_peak_1163	AT1G71090	YES
1	26811643	26812018	376	26811808	61	14.29	3.09655	11.7206	bZIP17_myc_3_peak_1074	AT1G71090	YES	1	26810266	26810560	295	26810330	34	4.31605	2.00151	2.3805	bZIP17_myc_2_peak_1126	AT1G71090	YES	1	26811169	26812136	968	26811847	53	9.0063	2.47524	6.64182	bZIP17_myc_peak_1164	AT1G71090	YES
1	26811643	26812018	376	26811808	61	14.29	3.09655	11.7206	bZIP17_myc_3_peak_1074	AT1G71090	YES	1	26811164	26812102	939	26811850	67	15.7225	3.13046	13.1242	bZIP17_myc_2_peak_1127	AT1G71090	YES	1	26811169	26812136	968	26811847	53	9.0063	2.47524	6.64182	bZIP17_myc_peak_1164	AT1G71090	YES
1	25775564	25776010	447	25775750	45	10.8414	3.04527	8.38878	bZIP17_myc_3_peak_1003	AT1G68650	YES	1	25775376	25776012	637	25775841	40	8.10561	2.66233	5.78803	bZIP17_myc_2_peak_1057	AT1G68650	YES	1	25773130	25774178	1049	25773871	35	4.64623	2.05473	2.653	bZIP17_myc_peak_1087	AT1G68650	YES
1	25775564	25776010	447	25775750	45	10.8414	3.04527	8.38878	bZIP17_myc_3_peak_1003	AT1G68650	YES	1	25775376	25776012	637	25775841	40	8.10561	2.66233	5.78803	bZIP17_myc_2_peak_1057	AT1G68650	YES	1	25775478	25775932	455	25775718	45	10.0732	2.89148	7.6578	bZIP17_myc_peak_1088	AT1G68650	YES
5	17729868	17732957	3090	17731646	165	112.073	10.8086	108.502	bZIP17_myc_3_peak_3814	AT5G44065	YES	5	17731030	17732824	1795	17731618	176	122.664	11.3321	119.075	bZIP17_myc_2_peak_3933	AT5G44065	YES	5	17730575	17733160	2586	17731617	161	105.122	10.1378	101.537	bZIP17_myc_peak_4003	AT5G44065	YES
2	19051863	19052284	422	19052117	55	17.9984	3.99867	15.3351	bZIP17_myc_3_peak_1802	AT2G46420	YES	2	19051877	19052757	881	19052097	44	10.7256	3.06172	8.28856	bZIP17_myc_2_peak_1951	AT2G46420	YES	2	19051868	19052441	574	19052088	49	13.0031	3.31062	10.4688	bZIP17_myc_peak_1946	AT2G46420	YES
2	19053031	19053421	391	19053313	32	5.7951	2.40025	3.64404	bZIP17_myc_3_peak_1803	AT2G46420	YES	2	19051877	19052757	881	19052097	44	10.7256	3.06172	8.28856	bZIP17_myc_2_peak_1951	AT2G46420	YES	2	19051868	19052441	574	19052088	49	13.0031	3.31062	10.4688	bZIP17_myc_peak_1946	AT2G46420	YES
3	3741510	3741843	334	3741669	42	10.2431	3.04259	7.81505	bZIP17_myc_3_peak_2008	AT3G11850	YES	3	3740918	3742158	1241	3741089	40	6.32768	2.29581	4.13118	bZIP17_myc_2_peak_2150	AT3G11850	YES	3	3741556	3742515	960	3741736	40	7.70056	2.57719	5.40838	bZIP17_myc_peak_2136	AT3G11850	YES
5	26353546	26354834	1289	26354330	80	31.6646	5.01936	28.7593	bZIP17_myc_3_peak_4284	AT5G65890	YES	5	26353578	26354872	1295	26354323	83	33.2662	5.10523	30.3472	bZIP17_myc_2_peak_4449	AT5G65890	YES	5	26354032	26355196	1165	26354314	84	33.5013	5.08536	30.5477	bZIP17_myc_peak_4481	AT5G65890	YES
4	8879477	8879746	270	8879630	33	5.73291	2.35398	3.58812	bZIP17_myc_3_peak_2821	AT4G15550	YES	4	8881177	8881786	610	8881425	31	4.75947	2.17482	2.74589	bZIP17_myc_2_peak_2968	AT4G15550	YES	4	8879658	8880501	844	8880444	32	4.67933	2.12994	2.68085	bZIP17_myc_peak_2966	AT4G15550	YES
4	8881006	8881435	430	8881186	41	7.97383	2.60263	5.65869	bZIP17_myc_3_peak_2822	AT4G15550	YES	4	8881177	8881786	610	8881425	31	4.75947	2.17482	2.74589	bZIP17_myc_2_peak_2968	AT4G15550	YES	4	8879658	8880501	844	8880444	32	4.67933	2.12994	2.68085	bZIP17_myc_peak_2966	AT4G15550	YES
1	4044025	4044715	691	4044366	44	10.3892	2.9924	7.95514	bZIP17_myc_3_peak_214	AT1G11980	YES	1	4043954	4044656	703	4044360	60	19.1019	3.94593	16.4219	bZIP17_myc_2_peak_237	AT1G11980	YES	1	4043661	4044776	1116	4044363	45	10.0527	2.88743	7.63837	bZIP17_myc_peak_219	AT1G11980	YES
4	13459822	13461755	1934	13460975	80	24.4709	3.93014	21.6797	bZIP17_myc_3_peak_3007	AT4G26700	YES	4	13460059	13461438	1380	13461057	88	27.9414	4.09722	25.096	bZIP17_myc_2_peak_3124	AT4G26700	YES	4	13460114	13461509	1396	13461020	73	18.7058	3.37086	16.0094	bZIP17_myc_peak_3125	AT4G26700	YES
4	13462786	13463547	762	13462996	43	7.92227	2.53308	5.61029	bZIP17_myc_3_peak_3008	AT4G26700	YES	4	13460059	13461438	1380	13461057	88	27.9414	4.09722	25.096	bZIP17_myc_2_peak_3124	AT4G26700	YES	4	13460114	13461509	1396	13461020	73	18.7058	3.37086	16.0094	bZIP17_myc_peak_3125	AT4G26700	YES
4	13459822	13461755	1934	13460975	80	24.4709	3.93014	21.6797	bZIP17_myc_3_peak_3007	AT4G26700	YES	4	13462775	13463545	771	13462968	49	10.6864	2.87169	8.25047	bZIP17_myc_2_peak_3125	AT4G26700	YES	4	13460114	13461509	1396	13461020	73	18.7058	3.37086	16.0094	bZIP17_myc_peak_3125	AT4G26700	YES
4	13462786	13463547	762	13462996	43	7.92227	2.53308	5.61029	bZIP17_myc_3_peak_3008	AT4G26700	YES	4	13462775	13463545	771	13462968	49	10.6864	2.87169	8.25047	bZIP17_myc_2_peak_3125	AT4G26700	YES	4	13460114	13461509	1396	13461020	73	18.7058	3.37086	16.0094	bZIP17_myc_peak_3125	AT4G26700	YES
4	13459822	13461755	1934	13460975	80	24.4709	3.93014	21.6797	bZIP17_myc_3_peak_3007	AT4G26700	YES	4	13460059	13461438	1380	13461057	88	27.9414	4.09722	25.096	bZIP17_myc_2_peak_3124	AT4G26700	YES	4	13461944	13462389	446	13462292	39	6.19785	2.29373	4.01873	bZIP17_myc_peak_3126	AT4G26700	YES
4	13462786	13463547	762	13462996	43	7.92227	2.53308	5.61029	bZIP17_myc_3_peak_3008	AT4G26700	YES	4	13460059	13461438	1380	13461057	88	27.9414	4.09722	25.096	bZIP17_myc_2_peak_3124	AT4G26700	YES	4	13461944	13462389	446	13462292	39	6.19785	2.29373	4.01873	bZIP17_myc_peak_3126	AT4G26700	YES
4	13459822	13461755	1934	13460975	80	24.4709	3.93014	21.6797	bZIP17_myc_3_peak_3007	AT4G26700	YES	4	13462775	13463545	771	13462968	49	10.6864	2.87169	8.25047	bZIP17_myc_2_peak_3125	AT4G26700	YES	4	13461944	13462389	446	13462292	39	6.19785	2.29373	4.01873	bZIP17_myc_peak_3126	AT4G26700	YES
4	13462786	13463547	762	13462996	43	7.92227	2.53308	5.61029	bZIP17_myc_3_peak_3008	AT4G26700	YES	4	13462775	13463545	771	13462968	49	10.6864	2.87169	8.25047	bZIP17_myc_2_peak_3125	AT4G26700	YES	4	13461944	13462389	446	13462292	39	6.19785	2.29373	4.01873	bZIP17_myc_peak_3126	AT4G26700	YES
4	13459822	13461755	1934	13460975	80	24.4709	3.93014	21.6797	bZIP17_myc_3_peak_3007	AT4G26700	YES	4	13460059	13461438	1380	13461057	88	27.9414	4.09722	25.096	bZIP17_myc_2_peak_3124	AT4G26700	YES	4	13462690	13463131	442	13462960	54	12.7299	3.06831	10.2056	bZIP17_myc_peak_3127	AT4G26700	YES
4	13462786	13463547	762	13462996	43	7.92227	2.53308	5.61029	bZIP17_myc_3_peak_3008	AT4G26700	YES	4	13460059	13461438	1380	13461057	88	27.9414	4.09722	25.096	bZIP17_myc_2_peak_3124	AT4G26700	YES	4	13462690	13463131	442	13462960	54	12.7299	3.06831	10.2056	bZIP17_myc_peak_3127	AT4G26700	YES
4	13459822	13461755	1934	13460975	80	24.4709	3.93014	21.6797	bZIP17_myc_3_peak_3007	AT4G26700	YES	4	13462775	13463545	771	13462968	49	10.6864	2.87169	8.25047	bZIP17_myc_2_peak_3125	AT4G26700	YES	4	13462690	13463131	442	13462960	54	12.7299	3.06831	10.2056	bZIP17_myc_peak_3127	AT4G26700	YES
4	13462786	13463547	762	13462996	43	7.92227	2.53308	5.61029	bZIP17_myc_3_peak_3008	AT4G26700	YES	4	13462775	13463545	771	13462968	49	10.6864	2.87169	8.25047	bZIP17_myc_2_peak_3125	AT4G26700	YES	4	13462690	13463131	442	13462960	54	12.7299	3.06831	10.2056	bZIP17_myc_peak_3127	AT4G26700	YES
4	8641734	8642026	293	8641832	35	6.65152	2.50673	4.42674	bZIP17_myc_3_peak_2813	AT4G15140	YES	4	8641828	8642246	419	8642187	28	3.66333	1.96967	1.87477	bZIP17_myc_2_peak_2963	AT4G15140	YES	4	8641111	8641389	279	8641270	32	4.74696	2.14611	2.73747	bZIP17_myc_peak_2960	AT4G15140	YES
5	719090	723289	4200	721767	359	313.303	17.98	308.908	bZIP17_myc_3_peak_3306	AT5G03080	YES	5	719535	723264	3730	721769	378	332.226	18.2981	327.796	bZIP17_myc_2_peak_3402	AT5G03080	YES	5	719688	723316	3629	721789	304	238.501	14.4977	234.22	bZIP17_myc_peak_3443	AT5G03080	YES
2	12580162	12580735	574	12580419	34	4.85615	2.12359	2.81874	bZIP17_myc_3_peak_1519	AT2G29260	YES	2	12582423	12582705	283	12582602	45	6.97	2.30392	4.72201	bZIP17_myc_2_peak_1633	AT2G29260	YES	2	12582344	12582650	307	12582546	38	4.07565	1.88006	2.18964	bZIP17_myc_peak_1643	AT2G29260	YES
5	24145795	24146369	575	24146173	45	9.50442	2.77995	7.10901	bZIP17_myc_3_peak_4109	AT5G59960	YES	5	24145959	24146548	590	24146036	44	6.79727	2.2942	4.56221	bZIP17_myc_2_peak_4245	AT5G59960	YES	5	24145251	24145571	321	24145399	45	8.61213	2.60869	6.26865	bZIP17_myc_peak_4315	AT5G59960	YES
5	24145795	24146369	575	24146173	45	9.50442	2.77995	7.10901	bZIP17_myc_3_peak_4109	AT5G59960	YES	5	24145959	24146548	590	24146036	44	6.79727	2.2942	4.56221	bZIP17_myc_2_peak_4245	AT5G59960	YES	5	24145976	24146277	302	24146099	46	7.93717	2.45658	5.63201	bZIP17_myc_peak_4316	AT5G59960	YES
2	19479718	19483039	3322	19481295	200	156.177	13.9162	152.405	bZIP17_myc_3_peak_1835	AT2G47470	YES	2	19479188	19479531	344	19479328	40	8.23586	2.68993	5.91198	bZIP17_myc_2_peak_1983	AT2G47470	YES	2	19479555	19479867	313	19479844	29	3.70974	1.95968	1.90869	bZIP17_myc_peak_1988	AT2G47470	YES
2	19479718	19483039	3322	19481295	200	156.177	13.9162	152.405	bZIP17_myc_3_peak_1835	AT2G47470	YES	2	19480594	19483599	3006	19481282	197	150.735	13.4051	147.017	bZIP17_myc_2_peak_1984	AT2G47470	YES	2	19479555	19479867	313	19479844	29	3.70974	1.95968	1.90869	bZIP17_myc_peak_1988	AT2G47470	YES
2	19479718	19483039	3322	19481295	200	156.177	13.9162	152.405	bZIP17_myc_3_peak_1835	AT2G47470	YES	2	19479188	19479531	344	19479328	40	8.23586	2.68993	5.91198	bZIP17_myc_2_peak_1983	AT2G47470	YES	2	19480313	19482813	2501	19481296	182	130.838	11.9617	127.111	bZIP17_myc_peak_1989	AT2G47470	YES
2	19479718	19483039	3322	19481295	200	156.177	13.9162	152.405	bZIP17_myc_3_peak_1835	AT2G47470	YES	2	19480594	19483599	3006	19481282	197	150.735	13.4051	147.017	bZIP17_myc_2_peak_1984	AT2G47470	YES	2	19480313	19482813	2501	19481296	182	130.838	11.9617	127.111	bZIP17_myc_peak_1989	AT2G47470	YES
4	15674274	15676860	2587	15676242	80	33.5632	5.33763	30.6307	bZIP17_myc_3_peak_3093	AT4G32480	YES	4	15674573	15676784	2212	15676233	74	28.2817	4.80175	25.4311	bZIP17_myc_2_peak_3219	AT4G32480	YES	4	15674800	15676923	2124	15676213	83	33.5421	5.14967	30.588	bZIP17_myc_peak_3232	AT4G32480	YES
4	7520397	7522021	1625	7521377	70	20.2001	3.69142	17.489	bZIP17_myc_3_peak_2789	AT4G12800	YES	4	7520397	7522126	1730	7521346	72	23.8197	4.16967	21.0445	bZIP17_myc_2_peak_2935	AT4G12800	YES	4	7520374	7520793	420	7520584	35	5.33268	2.207	3.24372	bZIP17_myc_peak_2930	AT4G12800	YES
4	7520397	7522021	1625	7521377	70	20.2001	3.69142	17.489	bZIP17_myc_3_peak_2789	AT4G12800	YES	4	7520397	7522126	1730	7521346	72	23.8197	4.16967	21.0445	bZIP17_myc_2_peak_2935	AT4G12800	YES	4	7521040	7521824	785	7521250	49	11.9644	3.11003	9.46944	bZIP17_myc_peak_2931	AT4G12800	YES
3	18901234	18902720	1487	18902233	89	35.2237	5.07444	32.268	bZIP17_myc_3_peak_2450	AT3G50850	YES	3	18901195	18903175	1981	18902231	67	19.647	3.72394	16.9547	bZIP17_myc_2_peak_2592	AT3G50850	YES	3	18900902	18902693	1792	18902201	84	29.4751	4.47482	26.5823	bZIP17_myc_peak_2595	AT3G50850	YES
3	18903108	18903473	366	18903226	32	3.83775	1.9303	1.99361	bZIP17_myc_3_peak_2451	AT3G50850	YES	3	18901195	18903175	1981	18902231	67	19.647	3.72394	16.9547	bZIP17_myc_2_peak_2592	AT3G50850	YES	3	18900902	18902693	1792	18902201	84	29.4751	4.47482	26.5823	bZIP17_myc_peak_2595	AT3G50850	YES
1	2929999	2933437	3439	2931967	195	136.144	11.4648	132.459	bZIP17_myc_3_peak_159	AT1G09080	YES	1	2929703	2933994	4292	2931992	200	141.443	11.7349	137.77	bZIP17_myc_2_peak_174	AT1G09080	YES	1	2930291	2934527	4237	2931942	187	122.088	10.2652	118.411	bZIP17_myc_peak_162	AT1G09080	YES
2	9013924	9014332	409	9014054	47	9.92679	2.79564	7.51188	bZIP17_myc_3_peak_1406	AT2G20980	YES	2	9013715	9014348	634	9014083	48	9.24226	2.63994	6.86879	bZIP17_myc_2_peak_1491	AT2G20980	YES	2	9013877	9014267	391	9014093	46	8.52631	2.5646	6.18683	bZIP17_myc_peak_1499	AT2G20980	YES
5	25948602	25949404	803	25948829	62	15.6362	3.27548	13.0298	bZIP17_myc_3_peak_4259	AT5G64930	YES	5	25948101	25949189	1089	25948916	72	21.6926	3.83912	18.9583	bZIP17_myc_2_peak_4412	AT5G64930	YES	5	25948338	25949040	703	25948866	61	12.8584	2.87704	10.3292	bZIP17_myc_peak_4448	AT5G64930	YES
1	139502	141351	1850	140401	101	48.9933	6.45836	45.8774	bZIP17_myc_3_peak_4	AT1G01360	YES	1	138722	142301	3580	140486	110	56.9047	7.05546	53.7317	bZIP17_myc_2_peak_11	AT1G01360	YES	1	139656	141357	1702	140462	111	56.4849	6.91625	53.262	bZIP17_myc_peak_8	AT1G01360	YES
1	141867	142202	336	142155	37	6.72199	2.45964	4.4916	bZIP17_myc_3_peak_5	AT1G01360	YES	1	138722	142301	3580	140486	110	56.9047	7.05546	53.7317	bZIP17_myc_2_peak_11	AT1G01360	YES	1	139656	141357	1702	140462	111	56.4849	6.91625	53.262	bZIP17_myc_peak_8	AT1G01360	YES
1	139502	141351	1850	140401	101	48.9933	6.45836	45.8774	bZIP17_myc_3_peak_4	AT1G01360	YES	1	138722	142301	3580	140486	110	56.9047	7.05546	53.7317	bZIP17_myc_2_peak_11	AT1G01360	YES	1	141780	142201	422	141867	32	4.51424	2.09056	2.54325	bZIP17_myc_peak_9	AT1G01360	YES
1	141867	142202	336	142155	37	6.72199	2.45964	4.4916	bZIP17_myc_3_peak_5	AT1G01360	YES	1	138722	142301	3580	140486	110	56.9047	7.05546	53.7317	bZIP17_myc_2_peak_11	AT1G01360	YES	1	141780	142201	422	141867	32	4.51424	2.09056	2.54325	bZIP17_myc_peak_9	AT1G01360	YES
5	25224381	25226599	2219	25225158	110	56.799	7.03881	53.6139	bZIP17_myc_3_peak_4194	AT5G62820	YES	5	25223824	25226995	3172	25225220	106	52.1562	6.60327	49.0267	bZIP17_myc_2_peak_4341	AT5G62820	YES	5	25223595	25226632	3038	25225091	119	59.7736	6.8491	56.5199	bZIP17_myc_peak_4391	AT5G62820	YES
2	10905987	10906547	561	10906152	51	13.4848	3.31863	10.9405	bZIP17_myc_3_peak_1475	AT2G25630	YES	2	10906919	10907204	286	10907054	36	5.71384	2.26623	3.57612	bZIP17_myc_2_peak_1570	AT2G25630	YES	2	10906830	10907085	256	10906863	34	4.29894	1.99766	2.36751	bZIP17_myc_peak_1582	AT2G25630	YES
1	29345542	29346628	1087	29345788	57	12.6749	2.96253	10.1549	bZIP17_myc_3_peak_1246	AT1G78050	YES	1	29345483	29346659	1177	29345724	64	12.9303	2.81058	10.4123	bZIP17_myc_2_peak_1312	AT1G78050	YES	1	29345608	29345997	390	29345673	56	9.32666	2.46096	6.94605	bZIP17_myc_peak_1322	AT1G78050	YES
1	1223760	1225277	1518	1224604	81	27.6278	4.34097	24.7856	bZIP17_myc_3_peak_81	AT1G04500	YES	1	1223835	1226228	2394	1224593	72	20.9099	3.7217	18.1912	bZIP17_myc_2_peak_83	AT1G04500	YES	1	1223522	1225759	2238	1224667	82	27.2941	4.24873	24.4364	bZIP17_myc_peak_82	AT1G04500	YES
4	13812692	13813171	480	13812796	39	6.42096	2.33976	4.21458	bZIP17_myc_3_peak_3022	AT4G27657	YES	4	13812874	13813660	787	13813056	54	12.7959	3.07975	10.2827	bZIP17_myc_2_peak_3143	AT4G27657	YES	4	13812159	13813335	1177	13813255	39	5.49302	2.14983	3.38502	bZIP17_myc_peak_3135	AT4G27657	YES
1	10721710	10722781	1072	10722165	66	23.1402	4.35731	20.3728	bZIP17_myc_3_peak_609	AT1G30390	YES	1	10721464	10722601	1138	10722148	77	29.9566	4.91079	27.0816	bZIP17_myc_2_peak_640	AT1G30390	YES	1	10721516	10722938	1423	10722241	64	20.3447	3.97096	17.6129	bZIP17_myc_peak_640	AT1G30390	YES
5	25948602	25949404	803	25948829	62	15.6362	3.27548	13.0298	bZIP17_myc_3_peak_4259	AT5G64940	YES	5	25948101	25949189	1089	25948916	72	21.6926	3.83912	18.9583	bZIP17_myc_2_peak_4412	AT5G64940	YES	5	25948338	25949040	703	25948866	61	12.8584	2.87704	10.3292	bZIP17_myc_peak_4448	AT5G64940	YES
5	5678432	5679259	828	5679058	37	3.40716	1.75584	1.6855	bZIP17_myc_3_peak_3528	AT5G17270	YES	5	5678324	5678619	296	5678445	43	8.32452	2.61198	5.99569	bZIP17_myc_2_peak_3642	AT5G17270	YES	5	5677993	5678760	768	5678531	42	6.07417	2.20115	3.90662	bZIP17_myc_peak_3660	AT5G17270	YES
3	23092864	23093401	538	23093028	50	11.7402	3.0311	9.25256	bZIP17_myc_3_peak_2677	AT3G62420	YES	3	23092915	23093452	538	23093291	45	6.97	2.30392	4.72201	bZIP17_myc_2_peak_2820	AT3G62420	YES	3	23092758	23093260	503	23092953	43	8.11336	2.57045	5.79654	bZIP17_myc_peak_2804	AT3G62420	YES
3	23093854	23094171	318	23094008	35	6.30281	2.42639	4.10555	bZIP17_myc_3_peak_2678	AT3G62420	YES	3	23092915	23093452	538	23093291	45	6.97	2.30392	4.72201	bZIP17_myc_2_peak_2820	AT3G62420	YES	3	23092758	23093260	503	23092953	43	8.11336	2.57045	5.79654	bZIP17_myc_peak_2804	AT3G62420	YES
3	23092864	23093401	538	23093028	50	11.7402	3.0311	9.25256	bZIP17_myc_3_peak_2677	AT3G62420	YES	3	23094298	23096493	2196	23095458	38	7.47922	2.59403	5.19856	bZIP17_myc_2_peak_2821	AT3G62420	YES	3	23092758	23093260	503	23092953	43	8.11336	2.57045	5.79654	bZIP17_myc_peak_2804	AT3G62420	YES
3	23093854	23094171	318	23094008	35	6.30281	2.42639	4.10555	bZIP17_myc_3_peak_2678	AT3G62420	YES	3	23094298	23096493	2196	23095458	38	7.47922	2.59403	5.19856	bZIP17_myc_2_peak_2821	AT3G62420	YES	3	23092758	23093260	503	23092953	43	8.11336	2.57045	5.79654	bZIP17_myc_peak_2804	AT3G62420	YES
3	23092864	23093401	538	23093028	50	11.7402	3.0311	9.25256	bZIP17_myc_3_peak_2677	AT3G62420	YES	3	23092915	23093452	538	23093291	45	6.97	2.30392	4.72201	bZIP17_myc_2_peak_2820	AT3G62420	YES	3	23094218	23094636	419	23094540	40	7.97475	2.63471	5.66679	bZIP17_myc_peak_2805	AT3G62420	YES
3	23093854	23094171	318	23094008	35	6.30281	2.42639	4.10555	bZIP17_myc_3_peak_2678	AT3G62420	YES	3	23092915	23093452	538	23093291	45	6.97	2.30392	4.72201	bZIP17_myc_2_peak_2820	AT3G62420	YES	3	23094218	23094636	419	23094540	40	7.97475	2.63471	5.66679	bZIP17_myc_peak_2805	AT3G62420	YES
3	23092864	23093401	538	23093028	50	11.7402	3.0311	9.25256	bZIP17_myc_3_peak_2677	AT3G62420	YES	3	23094298	23096493	2196	23095458	38	7.47922	2.59403	5.19856	bZIP17_myc_2_peak_2821	AT3G62420	YES	3	23094218	23094636	419	23094540	40	7.97475	2.63471	5.66679	bZIP17_myc_peak_2805	AT3G62420	YES
3	23093854	23094171	318	23094008	35	6.30281	2.42639	4.10555	bZIP17_myc_3_peak_2678	AT3G62420	YES	3	23094298	23096493	2196	23095458	38	7.47922	2.59403	5.19856	bZIP17_myc_2_peak_2821	AT3G62420	YES	3	23094218	23094636	419	23094540	40	7.97475	2.63471	5.66679	bZIP17_myc_peak_2805	AT3G62420	YES
2	18920934	18921624	691	18921563	32	4.3429	2.04982	2.39053	bZIP17_myc_3_peak_1790	AT2G46020	YES	2	18922357	18923199	843	18922632	56	14.9787	3.3875	12.4001	bZIP17_myc_2_peak_1940	AT2G46020	YES	2	18922337	18923611	1275	18922663	68	20.1643	3.76506	17.4359	bZIP17_myc_peak_1936	AT2G46020	YES
2	18922041	18923330	1290	18922684	52	12.7885	3.14997	10.2656	bZIP17_myc_3_peak_1791	AT2G46020	YES	2	18922357	18923199	843	18922632	56	14.9787	3.3875	12.4001	bZIP17_myc_2_peak_1940	AT2G46020	YES	2	18922337	18923611	1275	18922663	68	20.1643	3.76506	17.4359	bZIP17_myc_peak_1936	AT2G46020	YES
3	4496162	4496641	480	4496348	49	7.70873	2.34764	5.40932	bZIP17_myc_3_peak_2045	AT3G13720	YES	3	4496100	4497053	954	4496471	56	13.9259	3.20429	11.3762	bZIP17_myc_2_peak_2180	AT3G13720	YES	3	4496040	4497147	1108	4496248	63	10.8662	2.54206	8.41587	bZIP17_myc_peak_2172	AT3G13720	YES
1	21732277	21732719	443	21732470	68	22.2397	4.1009	19.4888	bZIP17_myc_3_peak_847	AT1G58520	YES	1	21732130	21732788	659	21732484	56	14.9572	3.3837	12.3788	bZIP17_myc_2_peak_891	AT1G58520	YES	1	21732272	21732671	400	21732438	52	12.8585	3.16268	10.3292	bZIP17_myc_peak_912	AT1G58520	YES
1	20413962	20415656	1695	20415325	102	44.8801	5.76783	41.8059	bZIP17_myc_3_peak_793	AT1G54690	YES	1	20414411	20416298	1888	20415304	123	58.6047	6.43705	55.4157	bZIP17_myc_2_peak_830	AT1G54690	YES	1	20414408	20415799	1392	20415323	101	39.0714	5.01447	36.0392	bZIP17_myc_peak_852	AT1G54690	YES
3	18751988	18752549	562	18752411	36	7.10714	2.57801	4.84764	bZIP17_myc_3_peak_2437	AT3G50530	YES	3	18751796	18752089	294	18751865	29	3.79102	1.9805	1.97671	bZIP17_myc_2_peak_2576	AT3G50530	YES	3	18752074	18752567	494	18752133	39	5.20062	2.0907	3.12775	bZIP17_myc_peak_2574	AT3G50530	YES
3	17152451	17152812	362	17152534	38	8.28276	2.77212	5.95036	bZIP17_myc_3_peak_2363	AT3G46590	YES	3	17152385	17152870	486	17152603	44	9.10723	2.73494	6.73965	bZIP17_myc_2_peak_2491	AT3G46590	YES	3	17151462	17151731	270	17151531	33	5.18301	2.2238	3.11327	bZIP17_myc_peak_2496	AT3G46590	YES
3	17152451	17152812	362	17152534	38	8.28276	2.77212	5.95036	bZIP17_myc_3_peak_2363	AT3G46590	YES	3	17152385	17152870	486	17152603	44	9.10723	2.73494	6.73965	bZIP17_myc_2_peak_2491	AT3G46590	YES	3	17152511	17152846	336	17152593	41	6.68753	2.34329	4.46642	bZIP17_myc_peak_2497	AT3G46590	YES
1	1773510	1774248	739	1773807	76	25.9143	4.31187	23.0995	bZIP17_myc_3_peak_106	AT1G05880	YES	1	1773524	1774355	832	1773820	71	21.6871	3.87909	18.9529	bZIP17_myc_2_peak_111	AT1G05880	YES	1	1773250	1774369	1120	1773847	57	14.7589	3.3104	12.1666	bZIP17_myc_peak_107	AT1G05880	YES
5	3888237	3888784	548	3888586	65	22.3842	4.27701	19.6307	bZIP17_myc_3_peak_3464	AT5G12050	YES	5	3888338	3888821	484	3888579	76	29.2531	4.85071	26.3888	bZIP17_myc_2_peak_3553	AT5G12050	YES	5	3888066	3889041	976	3888586	71	24.9525	4.40383	22.1353	bZIP17_myc_peak_3585	AT5G12050	YES
1	28116745	28118166	1422	28117467	92	35.8858	5.01463	32.9211	bZIP17_myc_3_peak_1160	AT1G74830	YES	1	28116703	28118354	1652	28117491	85	32.106	4.8156	29.2017	bZIP17_myc_2_peak_1217	AT1G74830	YES	1	28116648	28118277	1630	28117505	69	21.877	3.99531	19.1143	bZIP17_myc_peak_1244	AT1G74830	YES
3	19533766	19534052	287	19533876	30	5.69118	2.44155	3.55048	bZIP17_myc_3_peak_2495	AT3G52700	YES	3	19533858	19534127	270	19533912	27	4.2377	2.14962	2.31868	bZIP17_myc_2_peak_2622	AT3G52700	YES	3	19532884	19533146	263	19533019	40	5.12412	2.05636	3.0616	bZIP17_myc_peak_2634	AT3G52700	YES
3	19534664	19536386	1723	19535517	79	30.8534	4.94399	27.9601	bZIP17_myc_3_peak_2496	AT3G52700	YES	3	19533858	19534127	270	19533912	27	4.2377	2.14962	2.31868	bZIP17_myc_2_peak_2622	AT3G52700	YES	3	19532884	19533146	263	19533019	40	5.12412	2.05636	3.0616	bZIP17_myc_peak_2634	AT3G52700	YES
3	19533766	19534052	287	19533876	30	5.69118	2.44155	3.55048	bZIP17_myc_3_peak_2495	AT3G52700	YES	3	19538790	19539150	361	19538980	34	5.50827	2.27272	3.39376	bZIP17_myc_2_peak_2624	AT3G52700	YES	3	19532884	19533146	263	19533019	40	5.12412	2.05636	3.0616	bZIP17_myc_peak_2634	AT3G52700	YES
3	19534664	19536386	1723	19535517	79	30.8534	4.94399	27.9601	bZIP17_myc_3_peak_2496	AT3G52700	YES	3	19538790	19539150	361	19538980	34	5.50827	2.27272	3.39376	bZIP17_myc_2_peak_2624	AT3G52700	YES	3	19532884	19533146	263	19533019	40	5.12412	2.05636	3.0616	bZIP17_myc_peak_2634	AT3G52700	YES
3	19533766	19534052	287	19533876	30	5.69118	2.44155	3.55048	bZIP17_myc_3_peak_2495	AT3G52700	YES	3	19533858	19534127	270	19533912	27	4.2377	2.14962	2.31868	bZIP17_myc_2_peak_2622	AT3G52700	YES	3	19533768	19534457	690	19534348	34	5.76564	2.33224	3.62837	bZIP17_myc_peak_2635	AT3G52700	YES
3	19534664	19536386	1723	19535517	79	30.8534	4.94399	27.9601	bZIP17_myc_3_peak_2496	AT3G52700	YES	3	19533858	19534127	270	19533912	27	4.2377	2.14962	2.31868	bZIP17_myc_2_peak_2622	AT3G52700	YES	3	19533768	19534457	690	19534348	34	5.76564	2.33224	3.62837	bZIP17_myc_peak_2635	AT3G52700	YES
3	19533766	19534052	287	19533876	30	5.69118	2.44155	3.55048	bZIP17_myc_3_peak_2495	AT3G52700	YES	3	19538790	19539150	361	19538980	34	5.50827	2.27272	3.39376	bZIP17_myc_2_peak_2624	AT3G52700	YES	3	19533768	19534457	690	19534348	34	5.76564	2.33224	3.62837	bZIP17_myc_peak_2635	AT3G52700	YES
3	19534664	19536386	1723	19535517	79	30.8534	4.94399	27.9601	bZIP17_myc_3_peak_2496	AT3G52700	YES	3	19538790	19539150	361	19538980	34	5.50827	2.27272	3.39376	bZIP17_myc_2_peak_2624	AT3G52700	YES	3	19533768	19534457	690	19534348	34	5.76564	2.33224	3.62837	bZIP17_myc_peak_2635	AT3G52700	YES
3	19533766	19534052	287	19533876	30	5.69118	2.44155	3.55048	bZIP17_myc_3_peak_2495	AT3G52700	YES	3	19533858	19534127	270	19533912	27	4.2377	2.14962	2.31868	bZIP17_myc_2_peak_2622	AT3G52700	YES	3	19539760	19540088	329	19539895	33	6.01948	2.42263	3.85678	bZIP17_myc_peak_2637	AT3G52700	YES
3	19534664	19536386	1723	19535517	79	30.8534	4.94399	27.9601	bZIP17_myc_3_peak_2496	AT3G52700	YES	3	19533858	19534127	270	19533912	27	4.2377	2.14962	2.31868	bZIP17_myc_2_peak_2622	AT3G52700	YES	3	19539760	19540088	329	19539895	33	6.01948	2.42263	3.85678	bZIP17_myc_peak_2637	AT3G52700	YES
3	19533766	19534052	287	19533876	30	5.69118	2.44155	3.55048	bZIP17_myc_3_peak_2495	AT3G52700	YES	3	19538790	19539150	361	19538980	34	5.50827	2.27272	3.39376	bZIP17_myc_2_peak_2624	AT3G52700	YES	3	19539760	19540088	329	19539895	33	6.01948	2.42263	3.85678	bZIP17_myc_peak_2637	AT3G52700	YES
3	19534664	19536386	1723	19535517	79	30.8534	4.94399	27.9601	bZIP17_myc_3_peak_2496	AT3G52700	YES	3	19538790	19539150	361	19538980	34	5.50827	2.27272	3.39376	bZIP17_myc_2_peak_2624	AT3G52700	YES	3	19539760	19540088	329	19539895	33	6.01948	2.42263	3.85678	bZIP17_myc_peak_2637	AT3G52700	YES
5	19163522	19164151	630	19163870	71	14.2938	2.8317	11.7245	bZIP17_myc_3_peak_3871	AT5G47180	YES	5	19163593	19164097	505	19163896	55	7.21311	2.1591	4.94871	bZIP17_myc_2_peak_3994	AT5G47180	YES	5	19163389	19164874	1486	19163714	61	11.1945	2.63106	8.73094	bZIP17_myc_peak_4072	AT5G47180	YES
5	19165004	19165345	342	19165069	32	3.64249	1.88425	1.851	bZIP17_myc_3_peak_3872	AT5G47180	YES	5	19163593	19164097	505	19163896	55	7.21311	2.1591	4.94871	bZIP17_myc_2_peak_3994	AT5G47180	YES	5	19163389	19164874	1486	19163714	61	11.1945	2.63106	8.73094	bZIP17_myc_peak_4072	AT5G47180	YES
5	19163522	19164151	630	19163870	71	14.2938	2.8317	11.7245	bZIP17_myc_3_peak_3871	AT5G47180	YES	5	19164884	19165320	437	19165261	33	3.80353	1.90384	1.98331	bZIP17_myc_2_peak_3995	AT5G47180	YES	5	19163389	19164874	1486	19163714	61	11.1945	2.63106	8.73094	bZIP17_myc_peak_4072	AT5G47180	YES
5	19165004	19165345	342	19165069	32	3.64249	1.88425	1.851	bZIP17_myc_3_peak_3872	AT5G47180	YES	5	19164884	19165320	437	19165261	33	3.80353	1.90384	1.98331	bZIP17_myc_2_peak_3995	AT5G47180	YES	5	19163389	19164874	1486	19163714	61	11.1945	2.63106	8.73094	bZIP17_myc_peak_4072	AT5G47180	YES
5	19045279	19046412	1134	19045535	57	12.0504	2.86195	9.55178	bZIP17_myc_3_peak_3859	AT5G46910	YES	5	19045400	19046191	792	19045592	56	11.2268	2.75784	8.77006	bZIP17_myc_2_peak_3986	AT5G46910	YES	5	19045083	19045934	852	19045655	55	10.6995	2.69957	8.25699	bZIP17_myc_peak_4053	AT5G46910	YES
5	19045279	19046412	1134	19045535	57	12.0504	2.86195	9.55178	bZIP17_myc_3_peak_3859	AT5G46910	YES	5	19045400	19046191	792	19045592	56	11.2268	2.75784	8.77006	bZIP17_myc_2_peak_3986	AT5G46910	YES	5	19046340	19046758	419	19046523	39	7.20281	2.50317	4.94458	bZIP17_myc_peak_4054	AT5G46910	YES
2	18680846	18681317	472	18680990	39	5.1459	2.07967	3.0688	bZIP17_myc_3_peak_1765	AT2G45310	YES	2	18680836	18681622	787	18681545	34	4.6281	2.07191	2.63615	bZIP17_myc_2_peak_1911	AT2G45310	YES	2	18680857	18681169	313	18681081	38	6.00511	2.27836	3.84342	bZIP17_myc_peak_1908	AT2G45310	YES
4	13459822	13461755	1934	13460975	80	24.4709	3.93014	21.6797	bZIP17_myc_3_peak_3007	AT4G26690	YES	4	13460059	13461438	1380	13461057	88	27.9414	4.09722	25.096	bZIP17_myc_2_peak_3124	AT4G26690	YES	4	13460114	13461509	1396	13461020	73	18.7058	3.37086	16.0094	bZIP17_myc_peak_3125	AT4G26690	YES
4	13459822	13461755	1934	13460975	80	24.4709	3.93014	21.6797	bZIP17_myc_3_peak_3007	AT4G26690	YES	4	13460059	13461438	1380	13461057	88	27.9414	4.09722	25.096	bZIP17_myc_2_peak_3124	AT4G26690	YES	4	13461944	13462389	446	13462292	39	6.19785	2.29373	4.01873	bZIP17_myc_peak_3126	AT4G26690	YES
4	13673231	13675727	2497	13675065	249	211.621	16.6043	207.633	bZIP17_myc_3_peak_3016	AT4G27300	YES	4	13673408	13675702	2295	13675039	263	226.239	17.0775	222.229	bZIP17_myc_2_peak_3133	AT4G27300	YES	4	13673156	13676331	3176	13675034	253	210.425	15.9534	206.282	bZIP17_myc_peak_3131	AT4G27300	YES
5	18228014	18228706	693	18228379	41	7.79776	2.56659	5.49341	bZIP17_myc_3_peak_3827	AT5G45110	YES	5	18228128	18228559	432	18228371	50	11.7208	3.02752	9.2451	bZIP17_myc_2_peak_3951	AT5G45110	YES	5	18227750	18228586	837	18228286	50	11.6169	3.00841	9.13512	bZIP17_myc_peak_4024	AT5G45110	YES
3	23450246	23450826	581	23450377	38	6.90443	2.46937	4.65972	bZIP17_myc_3_peak_2700	AT3G63500	YES	3	23450067	23450550	484	23450312	42	7.38906	2.45611	5.11392	bZIP17_myc_2_peak_2840	AT3G63500	YES	3	23450134	23450471	338	23450357	42	7.67192	2.51203	5.38138	bZIP17_myc_peak_2828	AT3G63500	YES
5	2166760	2167782	1023	2167231	161	93.4455	8.51901	89.9793	bZIP17_myc_3_peak_3376	AT5G06980	YES	5	2166785	2167614	830	2167221	175	104.963	8.98845	101.465	bZIP17_myc_2_peak_3471	AT5G06980	YES	5	2166752	2167952	1201	2167239	131	63.2696	6.57857	59.9835	bZIP17_myc_peak_3508	AT5G06980	YES
4	13036318	13037170	853	13036668	52	14.7571	3.51797	12.1744	bZIP17_myc_3_peak_2991	AT4G25530	YES	4	13036573	13036933	361	13036713	40	8.01938	2.64412	5.70681	bZIP17_myc_2_peak_3106	AT4G25530	YES	4	13036371	13037090	720	13036688	49	12.1039	3.1366	9.60319	bZIP17_myc_peak_3112	AT4G25530	YES
4	13037563	13037892	330	13037654	36	6.5155	2.44407	4.30089	bZIP17_myc_3_peak_2992	AT4G25530	YES	4	13036573	13036933	361	13036713	40	8.01938	2.64412	5.70681	bZIP17_myc_2_peak_3106	AT4G25530	YES	4	13036371	13037090	720	13036688	49	12.1039	3.1366	9.60319	bZIP17_myc_peak_3112	AT4G25530	YES
5	25763855	25764658	804	25764243	40	8.31455	2.70666	5.98058	bZIP17_myc_3_peak_4241	AT5G64440	YES	5	25763572	25764679	1108	25764354	45	10.3608	2.94863	7.93872	bZIP17_myc_2_peak_4385	AT5G64440	YES	5	25763851	25764831	981	25764300	50	12.4767	3.16839	9.96187	bZIP17_myc_peak_4426	AT5G64440	YES
5	21483487	21484103	617	21483749	54	13.8688	3.26883	11.312	bZIP17_myc_3_peak_3969	AT5G52980	YES	5	21483538	21484221	684	21483758	47	9.63814	2.7417	7.24665	bZIP17_myc_2_peak_4099	AT5G52980	YES	5	21483476	21484061	586	21483799	49	10.5885	2.85379	8.15022	bZIP17_myc_peak_4167	AT5G52980	YES
1	7085298	7091902	6605	7090137	493	536.847	29.9729	531.692	bZIP17_myc_3_peak_427	AT1G20460	YES	1	7084410	7091597	7188	7090170	522	576.281	31.1218	571.102	bZIP17_myc_2_peak_441	AT1G20460	YES	1	7084712	7091573	6862	7090160	418	411.043	23.3772	406.013	bZIP17_myc_peak_446	AT1G20460	YES
4	15798710	15799339	630	15799064	44	9.73734	2.86021	7.33236	bZIP17_myc_3_peak_3097	AT4G32750	YES	4	15798455	15799190	736	15799076	45	9.81412	2.84044	7.41534	bZIP17_myc_2_peak_3223	AT4G32750	YES	4	15798817	15799334	518	15799069	52	12.9293	3.17558	10.3978	bZIP17_myc_peak_3237	AT4G32750	YES
2	15324338	15325672	1335	15325012	43	10.8291	3.12548	8.37742	bZIP17_myc_3_peak_1623	AT2G36530	YES	2	15324770	15325559	790	15324949	37	7.42688	2.61614	5.1499	bZIP17_myc_2_peak_1743	AT2G36530	YES	2	15324272	15325335	1064	15324437	41	8.54593	2.72108	6.20531	bZIP17_myc_peak_1745	AT2G36530	YES
1	20429033	20429490	458	20429157	30	4.97277	2.25628	2.92063	bZIP17_myc_3_peak_794	AT1G54740	YES	1	20430501	20430813	313	20430691	39	3.39962	1.72959	1.68809	bZIP17_myc_2_peak_831	AT1G54740	YES	1	20429561	20429880	320	20429658	31	4.72954	2.16745	2.72246	bZIP17_myc_peak_854	AT1G54740	YES
1	20429033	20429490	458	20429157	30	4.97277	2.25628	2.92063	bZIP17_myc_3_peak_794	AT1G54740	YES	1	20430501	20430813	313	20430691	39	3.39962	1.72959	1.68809	bZIP17_myc_2_peak_831	AT1G54740	YES	1	20430488	20430858	371	20430803	39	4.98654	2.04758	2.94287	bZIP17_myc_peak_855	AT1G54740	YES
1	6280691	6282971	2281	6282169	144	74.9033	7.27843	71.5757	bZIP17_myc_3_peak_359	AT1G18260	YES	1	6280519	6283985	3467	6282154	135	66.931	6.8116	63.6751	bZIP17_myc_2_peak_375	AT1G18260	YES	1	6280868	6283474	2607	6282169	120	50.0557	5.5118	46.8952	bZIP17_myc_peak_364	AT1G18260	YES
1	6283269	6284128	860	6283279	32	4.32226	2.04493	2.37442	bZIP17_myc_3_peak_360	AT1G18260	YES	1	6280519	6283985	3467	6282154	135	66.931	6.8116	63.6751	bZIP17_myc_2_peak_375	AT1G18260	YES	1	6280868	6283474	2607	6282169	120	50.0557	5.5118	46.8952	bZIP17_myc_peak_364	AT1G18260	YES
1	6280691	6282971	2281	6282169	144	74.9033	7.27843	71.5757	bZIP17_myc_3_peak_359	AT1G18260	YES	1	6280519	6283985	3467	6282154	135	66.931	6.8116	63.6751	bZIP17_myc_2_peak_375	AT1G18260	YES	1	6283724	6284150	427	6284007	35	4.53571	2.03038	2.56124	bZIP17_myc_peak_365	AT1G18260	YES
1	6283269	6284128	860	6283279	32	4.32226	2.04493	2.37442	bZIP17_myc_3_peak_360	AT1G18260	YES	1	6280519	6283985	3467	6282154	135	66.931	6.8116	63.6751	bZIP17_myc_2_peak_375	AT1G18260	YES	1	6283724	6284150	427	6284007	35	4.53571	2.03038	2.56124	bZIP17_myc_peak_365	AT1G18260	YES
5	19218524	19218855	332	19218696	38	4.97622	2.06461	2.92233	bZIP17_myc_3_peak_3880	AT5G47370	YES	5	19217857	19219495	1639	19219334	48	10.5344	2.87659	8.10483	bZIP17_myc_2_peak_4005	AT5G47370	YES	5	19218203	19218772	570	19218761	36	3.99089	1.89401	2.1232	bZIP17_myc_peak_4079	AT5G47370	YES
5	19219298	19219817	520	19219432	47	6.71724	2.2179	4.4878	bZIP17_myc_3_peak_3881	AT5G47370	YES	5	19217857	19219495	1639	19219334	48	10.5344	2.87659	8.10483	bZIP17_myc_2_peak_4005	AT5G47370	YES	5	19218203	19218772	570	19218761	36	3.99089	1.89401	2.1232	bZIP17_myc_peak_4079	AT5G47370	YES
5	19218524	19218855	332	19218696	38	4.97622	2.06461	2.92233	bZIP17_myc_3_peak_3880	AT5G47370	YES	5	19217857	19219495	1639	19219334	48	10.5344	2.87659	8.10483	bZIP17_myc_2_peak_4005	AT5G47370	YES	5	19219113	19219563	451	19219484	54	8.77278	2.41665	6.42005	bZIP17_myc_peak_4080	AT5G47370	YES
5	19219298	19219817	520	19219432	47	6.71724	2.2179	4.4878	bZIP17_myc_3_peak_3881	AT5G47370	YES	5	19217857	19219495	1639	19219334	48	10.5344	2.87659	8.10483	bZIP17_myc_2_peak_4005	AT5G47370	YES	5	19219113	19219563	451	19219484	54	8.77278	2.41665	6.42005	bZIP17_myc_peak_4080	AT5G47370	YES
2	14752254	14752521	268	14752458	31	4.24243	2.04821	2.31161	bZIP17_myc_3_peak_1591	AT2G34990	YES	2	14751776	14752893	1118	14752384	46	8.61509	2.58102	6.27157	bZIP17_myc_2_peak_1709	AT2G34990	YES	2	14751979	14752925	947	14752482	42	8.10051	2.59761	5.78479	bZIP17_myc_peak_1705	AT2G34990	YES
3	19805923	19808928	3006	19807404	290	237.783	15.6909	233.682	bZIP17_myc_3_peak_2515	AT3G53420	YES	3	19805849	19809019	3171	19807391	300	249.955	16.2168	245.851	bZIP17_myc_2_peak_2645	AT3G53420	YES	3	19805074	19809221	4148	19807365	253	195.632	13.943	191.567	bZIP17_myc_peak_2649	AT3G53420	YES
5	1640548	1641003	456	1640716	44	8.65451	2.64639	6.30159	bZIP17_myc_3_peak_3361	AT5G05550	YES	5	1639806	1641075	1270	1640685	59	16.6777	3.56179	14.0547	bZIP17_myc_2_peak_3455	AT5G05550	YES	5	1640523	1640926	404	1640729	47	9.05962	2.6349	6.69212	bZIP17_myc_peak_3497	AT5G05550	YES
3	18834949	18838117	3169	18837492	150	91.9509	9.16176	88.4953	bZIP17_myc_3_peak_2442	AT3G50682	YES	3	18834592	18835796	1205	18834893	43	5.60489	2.09328	3.47936	bZIP17_myc_2_peak_2584	AT3G50682	YES	3	18834291	18834558	268	18834466	34	4.54361	2.05282	2.56798	bZIP17_myc_peak_2585	AT3G50682	YES
3	18834949	18838117	3169	18837492	150	91.9509	9.16176	88.4953	bZIP17_myc_3_peak_2442	AT3G50682	YES	3	18834592	18835796	1205	18834893	43	5.60489	2.09328	3.47936	bZIP17_myc_2_peak_2584	AT3G50682	YES	3	18834961	18835850	890	18835649	41	7.83813	2.57484	5.5375	bZIP17_myc_peak_2586	AT3G50682	YES
1	2826315	2828553	2239	2826959	49	12.9428	3.29881	10.4152	bZIP17_myc_3_peak_155	AT1G08830	YES	1	2826412	2827583	1172	2826947	70	25.4866	4.5484	22.6811	bZIP17_myc_2_peak_167	AT1G08830	YES	1	2826335	2827954	1620	2827015	65	21.3188	4.09039	18.5672	bZIP17_myc_peak_153	AT1G08830	YES
1	6677426	6678063	638	6677777	75	22.3219	3.8149	19.5699	bZIP17_myc_3_peak_389	AT1G19320	YES	1	6677422	6678546	1125	6677761	54	10.0282	2.61661	7.62027	bZIP17_myc_2_peak_410	AT1G19320	YES	1	6677422	6678029	608	6677710	63	13.1176	2.86279	10.5796	bZIP17_myc_peak_407	AT1G19320	YES
1	6677426	6678063	638	6677777	75	22.3219	3.8149	19.5699	bZIP17_myc_3_peak_389	AT1G19320	YES	1	6677422	6678546	1125	6677761	54	10.0282	2.61661	7.62027	bZIP17_myc_2_peak_410	AT1G19320	YES	1	6678381	6678678	298	6678414	34	4.59574	2.0646	2.61095	bZIP17_myc_peak_408	AT1G19320	YES
1	6677426	6678063	638	6677777	75	22.3219	3.8149	19.5699	bZIP17_myc_3_peak_389	AT1G19320	YES	1	6677422	6678546	1125	6677761	54	10.0282	2.61661	7.62027	bZIP17_myc_2_peak_410	AT1G19320	YES	1	6679007	6679373	367	6679183	35	4.93579	2.11872	2.89897	bZIP17_myc_peak_409	AT1G19320	YES
5	21728961	21729766	806	21729021	29	4.15151	2.0731	2.23724	bZIP17_myc_3_peak_3986	AT5G53500	YES	5	21730607	21731334	728	21731145	34	5.08267	2.17514	3.02109	bZIP17_myc_2_peak_4115	AT5G53500	YES	5	21729668	21730339	672	21729893	35	6.10811	2.38189	3.93813	bZIP17_myc_peak_4188	AT5G53500	YES
5	21730337	21730605	269	21730495	36	7.20123	2.59954	4.93609	bZIP17_myc_3_peak_3987	AT5G53500	YES	5	21730607	21731334	728	21731145	34	5.08267	2.17514	3.02109	bZIP17_myc_2_peak_4115	AT5G53500	YES	5	21729668	21730339	672	21729893	35	6.10811	2.38189	3.93813	bZIP17_myc_peak_4188	AT5G53500	YES
5	14887680	14889193	1514	14888368	90	39.2423	5.63904	36.2351	bZIP17_myc_3_peak_3724	AT5G37485	YES	5	14887911	14888820	910	14888409	64	19.7405	3.86791	17.0459	bZIP17_myc_2_peak_3842	AT5G37485	YES	5	14887657	14888728	1072	14888370	80	29.1807	4.62314	26.2933	bZIP17_myc_peak_3898	AT5G37485	YES
1	20413962	20415656	1695	20415325	102	44.8801	5.76783	41.8059	bZIP17_myc_3_peak_793	AT1G54700	YES	1	20414411	20416298	1888	20415304	123	58.6047	6.43705	55.4157	bZIP17_myc_2_peak_830	AT1G54700	YES	1	20414408	20415799	1392	20415323	101	39.0714	5.01447	36.0392	bZIP17_myc_peak_852	AT1G54700	YES
1	6688360	6688739	380	6688599	40	6.55164	2.34103	4.33385	bZIP17_myc_3_peak_392	AT1G19350	YES	1	6688171	6689004	834	6688496	40	6.94147	2.42034	4.69589	bZIP17_myc_2_peak_414	AT1G19350	YES	1	6686988	6687248	261	6687001	33	4.16139	1.98623	2.2568	bZIP17_myc_peak_412	AT1G19350	YES
1	6688360	6688739	380	6688599	40	6.55164	2.34103	4.33385	bZIP17_myc_3_peak_392	AT1G19350	YES	1	6688171	6689004	834	6688496	40	6.94147	2.42034	4.69589	bZIP17_myc_2_peak_414	AT1G19350	YES	1	6687762	6688230	469	6687772	36	4.1773	1.9339	2.26908	bZIP17_myc_peak_413	AT1G19350	YES
1	6688360	6688739	380	6688599	40	6.55164	2.34103	4.33385	bZIP17_myc_3_peak_392	AT1G19350	YES	1	6688171	6689004	834	6688496	40	6.94147	2.42034	4.69589	bZIP17_myc_2_peak_414	AT1G19350	YES	1	6688493	6688735	243	6688590	41	7.05514	2.41651	4.80728	bZIP17_myc_peak_414	AT1G19350	YES
3	14689726	14690354	629	14690133	51	12.2603	3.09053	9.7544	bZIP17_myc_3_peak_2342	AT3G42580	YES	3	14689660	14690295	636	14690063	53	12.9798	3.14756	10.4594	bZIP17_myc_2_peak_2468	AT3G42580	YES	3	14689770	14690316	547	14690211	43	8.31686	2.61047	5.98898	bZIP17_myc_peak_2471	AT3G42580	YES
1	621282	621623	342	621355	41	6.69058	2.3439	4.46251	bZIP17_myc_3_peak_44	AT1G02816	YES	1	621292	621661	370	621500	48	9.10828	2.61587	6.74066	bZIP17_myc_2_peak_41	AT1G02816	YES	1	621297	621654	358	621451	50	9.81062	2.68489	7.40739	bZIP17_myc_peak_45	AT1G02816	YES
3	17248341	17249907	1567	17248660	53	14.9852	3.51604	12.3954	bZIP17_myc_3_peak_2367	AT3G46830	YES	3	17248567	17249287	721	17248846	58	17.1473	3.68829	14.5132	bZIP17_myc_2_peak_2497	AT3G46830	YES	3	17248377	17250011	1635	17248789	43	8.31686	2.61047	5.98898	bZIP17_myc_peak_2505	AT3G46830	YES
3	21107345	21107979	635	21107896	36	6.16961	2.36686	3.98387	bZIP17_myc_3_peak_2586	AT3G57040	YES	3	21107441	21108371	931	21107945	41	7.72927	2.55261	5.43354	bZIP17_myc_2_peak_2730	AT3G57040	YES	3	21107987	21109279	1293	21108697	51	10.8484	2.83743	8.39867	bZIP17_myc_peak_2713	AT3G57040	YES
3	21107345	21107979	635	21107896	36	6.16961	2.36686	3.98387	bZIP17_myc_3_peak_2586	AT3G57040	YES	3	21108646	21108942	297	21108741	42	7.39029	2.45635	5.11497	bZIP17_myc_2_peak_2731	AT3G57040	YES	3	21107987	21109279	1293	21108697	51	10.8484	2.83743	8.39867	bZIP17_myc_peak_2713	AT3G57040	YES
2	14523158	14526443	3286	14524474	364	330.978	19.5705	326.5	bZIP17_myc_3_peak_1581	AT2G34440	YES	2	14522875	14526430	3556	14524503	369	326.592	18.5316	322.189	bZIP17_myc_2_peak_1697	AT2G34440	YES	2	14522882	14526094	3213	14524518	288	219.12	13.6662	214.932	bZIP17_myc_peak_1696	AT2G34440	YES
2	14523158	14526443	3286	14524474	364	330.978	19.5705	326.5	bZIP17_myc_3_peak_1581	AT2G34440	YES	2	14526795	14527487	693	14527017	37	6.0594	2.31544	3.8867	bZIP17_myc_2_peak_1698	AT2G34440	YES	2	14522882	14526094	3213	14524518	288	219.12	13.6662	214.932	bZIP17_myc_peak_1696	AT2G34440	YES
5	204265	207782	3518	206233	240	175.005	12.53	171.161	bZIP17_myc_3_peak_3267	AT5G01520	YES	5	204746	209613	4868	206233	244	177.473	12.4906	173.658	bZIP17_myc_2_peak_3362	AT5G01520	YES	5	205491	207365	1875	206221	189	112.887	8.98472	109.261	bZIP17_myc_peak_3406	AT5G01520	YES
3	19889116	19891246	2131	19890353	138	75.2453	7.7178	71.9156	bZIP17_myc_3_peak_2519	AT3G53640	YES	3	19888599	19891135	2537	19890375	112	50.6472	6.0023	47.5315	bZIP17_myc_2_peak_2649	AT3G53640	YES	3	19889052	19890987	1936	19890362	104	43.5704	5.47168	40.4804	bZIP17_myc_peak_2651	AT3G53640	YES
2	8543505	8544159	655	8543983	73	14.9533	2.8715	12.3647	bZIP17_myc_3_peak_1388	AT2G19806	YES	2	8543087	8544387	1301	8543975	80	17.9505	3.08126	15.2962	bZIP17_myc_2_peak_1466	AT2G19806	YES	2	8543073	8544439	1367	8543999	61	10.3015	2.50268	7.87596	bZIP17_myc_peak_1480	AT2G19806	YES
5	25700321	25705354	5034	25703820	150	90.6733	8.97665	87.2259	bZIP17_myc_3_peak_4233	AT5G64260	YES	5	25702427	25705431	3005	25703814	157	95.71	9.12396	92.2599	bZIP17_myc_2_peak_4379	AT5G64260	YES	5	25702336	25705196	2861	25703818	142	79.518	8.02113	76.0975	bZIP17_myc_peak_4422	AT5G64260	YES
1	5488702	5489100	399	5488861	43	7.8157	2.51233	5.50984	bZIP17_myc_3_peak_315	AT1G15970	YES	1	5488842	5489470	629	5488963	41	5.27432	2.06722	3.18819	bZIP17_myc_2_peak_325	AT1G15970	YES	1	5488543	5489109	567	5488796	47	9.38023	2.69388	6.99714	bZIP17_myc_peak_317	AT1G15970	YES
4	16101971	16102722	752	16102311	74	19.2243	3.41125	16.5345	bZIP17_myc_3_peak_3107	AT4G33467	YES	4	16101738	16102905	1168	16102339	92	30.5267	4.28137	27.6434	bZIP17_myc_2_peak_3233	AT4G33467	YES	4	16101548	16103111	1564	16102281	67	12.963	2.74487	10.4306	bZIP17_myc_peak_3247	AT4G33467	YES
4	16101971	16102722	752	16102311	74	19.2243	3.41125	16.5345	bZIP17_myc_3_peak_3107	AT4G33467	YES	4	16101738	16102905	1168	16102339	92	30.5267	4.28137	27.6434	bZIP17_myc_2_peak_3233	AT4G33467	YES	4	16103722	16104058	337	16103878	32	4.37038	2.05635	2.42543	bZIP17_myc_peak_3248	AT4G33467	YES
1	4228919	4231301	2383	4229778	129	64.6778	6.88203	61.4248	bZIP17_myc_3_peak_222	AT1G12420	YES	1	4228901	4231484	2584	4229837	117	50.4695	5.7092	47.3566	bZIP17_myc_2_peak_248	AT1G12420	YES	1	4229375	4231634	2260	4229778	115	50.5075	5.81798	47.3417	bZIP17_myc_peak_236	AT1G12420	YES
1	8709389	8710125	737	8709748	55	12.6399	3.01956	10.1208	bZIP17_myc_3_peak_539	AT1G24580	YES	1	8709445	8710089	645	8709770	77	26.0313	4.2834	23.2159	bZIP17_myc_2_peak_541	AT1G24580	YES	1	8709461	8710648	1188	8709865	57	15.0665	3.36343	12.4656	bZIP17_myc_peak_554	AT1G24580	YES
3	19285856	19289810	3955	19287655	326	280.043	17.3109	275.772	bZIP17_myc_3_peak_2482	AT3G51990	YES	3	19285841	19289373	3533	19287665	311	263.624	16.8094	259.465	bZIP17_myc_2_peak_2611	AT3G51990	YES	3	19285506	19289738	4233	19287630	325	257.73	14.85	253.358	bZIP17_myc_peak_2622	AT3G51990	YES
3	506573	506968	396	506678	39	7.3188	2.52771	5.04586	bZIP17_myc_3_peak_1863	AT3G02470	YES	3	507617	509177	1561	508679	165	96.413	8.61734	92.9597	bZIP17_myc_2_peak_2008	AT3G02470	YES	3	507757	509446	1690	508626	145	80.6889	7.96664	77.2606	bZIP17_myc_peak_2013	AT3G02470	YES
3	507583	509499	1917	508664	151	86.7297	8.35086	83.313	bZIP17_myc_3_peak_1864	AT3G02470	YES	3	507617	509177	1561	508679	165	96.413	8.61734	92.9597	bZIP17_myc_2_peak_2008	AT3G02470	YES	3	507757	509446	1690	508626	145	80.6889	7.96664	77.2606	bZIP17_myc_peak_2013	AT3G02470	YES
5	2027096	2028451	1356	2028110	82	30.5922	4.73916	27.7027	bZIP17_myc_3_peak_3372	AT5G06610	YES	5	2027811	2028818	1008	2028047	73	22.9342	3.98684	20.1758	bZIP17_myc_2_peak_3466	AT5G06610	YES	5	2026822	2028716	1895	2028089	75	22.3004	3.81178	19.5302	bZIP17_myc_peak_3505	AT5G06610	YES
5	22150585	22154122	3538	22151248	122	55.3492	6.0693	52.178	bZIP17_myc_3_peak_4007	AT5G54530	YES	5	22150505	22152720	2216	22151223	123	53.6306	5.8023	50.488	bZIP17_myc_2_peak_4134	AT5G54530	YES	5	22150117	22153315	3199	22151271	97	34.8129	4.63423	31.8418	bZIP17_myc_peak_4214	AT5G54530	YES
1	4242659	4243879	1221	4243305	52	8.47201	2.41062	6.12908	bZIP17_myc_3_peak_224	AT1G12450	YES	1	4242275	4242584	310	4242514	36	5.62505	2.24676	3.49744	bZIP17_myc_2_peak_249	AT1G12450	YES	1	4242234	4243768	1535	4243289	45	4.64077	1.88753	2.65008	bZIP17_myc_peak_238	AT1G12450	YES
1	4242659	4243879	1221	4243305	52	8.47201	2.41062	6.12908	bZIP17_myc_3_peak_224	AT1G12450	YES	1	4243024	4244467	1444	4243298	53	8.12696	2.33494	5.80872	bZIP17_myc_2_peak_250	AT1G12450	YES	1	4242234	4243768	1535	4243289	45	4.64077	1.88753	2.65008	bZIP17_myc_peak_238	AT1G12450	YES
1	4242659	4243879	1221	4243305	52	8.47201	2.41062	6.12908	bZIP17_myc_3_peak_224	AT1G12450	YES	1	4242275	4242584	310	4242514	36	5.62505	2.24676	3.49744	bZIP17_myc_2_peak_249	AT1G12450	YES	1	4244110	4244356	247	4244207	32	4.20544	2.01722	2.29262	bZIP17_myc_peak_239	AT1G12450	YES
1	4242659	4243879	1221	4243305	52	8.47201	2.41062	6.12908	bZIP17_myc_3_peak_224	AT1G12450	YES	1	4243024	4244467	1444	4243298	53	8.12696	2.33494	5.80872	bZIP17_myc_2_peak_250	AT1G12450	YES	1	4244110	4244356	247	4244207	32	4.20544	2.01722	2.29262	bZIP17_myc_peak_239	AT1G12450	YES
5	19172374	19173246	873	19173040	45	10.1797	2.9126	7.75414	bZIP17_myc_3_peak_3876	AT5G47210	YES	5	19172339	19173208	870	19173015	48	11.7675	3.11086	9.2897	bZIP17_myc_2_peak_3999	AT5G47210	YES	5	19172337	19173402	1066	19173045	41	6.95846	2.39719	4.71803	bZIP17_myc_peak_4075	AT5G47210	YES
5	4154770	4159065	4296	4156380	507	553.294	30.1921	548.022	bZIP17_myc_3_peak_3474	AT5G13100	YES	5	4154732	4157944	3213	4156377	556	623.271	32.4665	617.872	bZIP17_myc_2_peak_3561	AT5G13100	YES	5	4155311	4159454	4144	4156389	458	454.388	23.9908	449.046	bZIP17_myc_peak_3596	AT5G13100	YES
3	7958693	7960375	1683	7959708	93	30.2645	4.20956	27.3802	bZIP17_myc_3_peak_2216	AT3G22440	YES	3	7959002	7960536	1535	7959616	112	41.2666	4.81299	38.2474	bZIP17_myc_2_peak_2341	AT3G22440	YES	3	7958966	7960072	1107	7959646	114	39.7745	4.56777	36.7326	bZIP17_myc_peak_2318	AT3G22440	YES
1	27649598	27651206	1609	27650863	57	16.8611	3.68221	14.2247	bZIP17_myc_3_peak_1124	AT1G73550	YES	1	27650153	27651104	952	27650911	44	9.25551	2.76421	6.8812	bZIP17_myc_2_peak_1183	AT1G73550	YES	1	27649970	27651476	1507	27650925	54	13.9	3.27443	11.3348	bZIP17_myc_peak_1216	AT1G73550	YES
3	17248341	17249907	1567	17248660	53	14.9852	3.51604	12.3954	bZIP17_myc_3_peak_2367	AT3G46840	YES	3	17248567	17249287	721	17248846	58	17.1473	3.68829	14.5132	bZIP17_myc_2_peak_2497	AT3G46840	YES	3	17248377	17250011	1635	17248789	43	8.31686	2.61047	5.98898	bZIP17_myc_peak_2505	AT3G46840	YES
5	21768667	21770729	2063	21769872	173	109.622	9.74371	106.064	bZIP17_myc_3_peak_3990	AT5G53588	YES	5	21768403	21771237	2835	21769910	195	144.887	12.7272	141.196	bZIP17_myc_2_peak_4119	AT5G53588	YES	5	21768320	21771148	2829	21769890	166	112.46	10.7701	108.836	bZIP17_myc_peak_4190	AT5G53588	YES
1	5447511	5448270	760	5447892	78	29.4211	4.76636	26.5495	bZIP17_myc_3_peak_312	AT1G15820	YES	1	5446829	5448479	1651	5447864	68	21.8549	4.03729	19.1172	bZIP17_myc_2_peak_324	AT1G15820	YES	1	5447014	5448516	1503	5447632	64	18.5524	3.67	15.8596	bZIP17_myc_peak_316	AT1G15820	YES
1	10809480	10809822	343	10809508	32	4.38725	2.06036	2.42756	bZIP17_myc_3_peak_611	AT1G30520	YES	1	10809537	10809829	293	10809647	40	7.26509	2.4868	4.99795	bZIP17_myc_2_peak_641	AT1G30520	YES	1	10810649	10811231	583	10811111	44	7.10818	2.35204	4.85571	bZIP17_myc_peak_643	AT1G30520	YES
1	10810659	10811144	486	10810944	58	14.94	3.3039	12.3516	bZIP17_myc_3_peak_612	AT1G30520	YES	1	10809537	10809829	293	10809647	40	7.26509	2.4868	4.99795	bZIP17_myc_2_peak_641	AT1G30520	YES	1	10810649	10811231	583	10811111	44	7.10818	2.35204	4.85571	bZIP17_myc_peak_643	AT1G30520	YES
1	10809480	10809822	343	10809508	32	4.38725	2.06036	2.42756	bZIP17_myc_3_peak_611	AT1G30520	YES	1	10810828	10811215	388	10810917	38	5.34962	2.1417	3.25368	bZIP17_myc_2_peak_642	AT1G30520	YES	1	10810649	10811231	583	10811111	44	7.10818	2.35204	4.85571	bZIP17_myc_peak_643	AT1G30520	YES
1	10810659	10811144	486	10810944	58	14.94	3.3039	12.3516	bZIP17_myc_3_peak_612	AT1G30520	YES	1	10810828	10811215	388	10810917	38	5.34962	2.1417	3.25368	bZIP17_myc_2_peak_642	AT1G30520	YES	1	10810649	10811231	583	10811111	44	7.10818	2.35204	4.85571	bZIP17_myc_peak_643	AT1G30520	YES
4	10351886	10352220	335	10352123	37	7.38971	2.6078	5.11137	bZIP17_myc_3_peak_2887	AT4G18890	YES	4	10350095	10350852	758	10350103	29	3.95803	2.02333	2.10116	bZIP17_myc_2_peak_3016	AT4G18890	YES	4	10350809	10351203	395	10351052	40	8.26955	2.69709	5.94391	bZIP17_myc_peak_3018	AT4G18890	YES
4	10351886	10352220	335	10352123	37	7.38971	2.6078	5.11137	bZIP17_myc_3_peak_2887	AT4G18890	YES	4	10351988	10352444	457	10352073	35	6.17652	2.39749	3.99302	bZIP17_myc_2_peak_3017	AT4G18890	YES	4	10350809	10351203	395	10351052	40	8.26955	2.69709	5.94391	bZIP17_myc_peak_3018	AT4G18890	YES
4	10351886	10352220	335	10352123	37	7.38971	2.6078	5.11137	bZIP17_myc_3_peak_2887	AT4G18890	YES	4	10350095	10350852	758	10350103	29	3.95803	2.02333	2.10116	bZIP17_myc_2_peak_3016	AT4G18890	YES	4	10351795	10352435	641	10351984	43	9.53087	2.85425	7.14053	bZIP17_myc_peak_3019	AT4G18890	YES
4	10351886	10352220	335	10352123	37	7.38971	2.6078	5.11137	bZIP17_myc_3_peak_2887	AT4G18890	YES	4	10351988	10352444	457	10352073	35	6.17652	2.39749	3.99302	bZIP17_myc_2_peak_3017	AT4G18890	YES	4	10351795	10352435	641	10351984	43	9.53087	2.85425	7.14053	bZIP17_myc_peak_3019	AT4G18890	YES
3	4175002	4175467	466	4175236	46	9.74765	2.79406	7.34135	bZIP17_myc_3_peak_2031	AT3G13050	YES	3	4175107	4175412	306	4175219	40	6.49487	2.32955	4.28449	bZIP17_myc_2_peak_2165	AT3G13050	YES	3	4175217	4175553	337	4175297	37	5.14434	2.12012	3.07867	bZIP17_myc_peak_2158	AT3G13050	YES
5	748203	748646	444	748320	37	4.62937	2.01167	2.62925	bZIP17_myc_3_peak_3311	AT5G03160	YES	5	747600	752009	4410	750056	264	202.264	13.7566	198.353	bZIP17_myc_2_peak_3408	AT5G03160	YES	5	748049	748400	352	748334	43	5.32678	2.04177	3.23951	bZIP17_myc_peak_3448	AT5G03160	YES
5	748977	752786	3810	750003	241	179.873	13.0488	176.008	bZIP17_myc_3_peak_3312	AT5G03160	YES	5	747600	752009	4410	750056	264	202.264	13.7566	198.353	bZIP17_myc_2_peak_3408	AT5G03160	YES	5	748049	748400	352	748334	43	5.32678	2.04177	3.23951	bZIP17_myc_peak_3448	AT5G03160	YES
5	748203	748646	444	748320	37	4.62937	2.01167	2.62925	bZIP17_myc_3_peak_3311	AT5G03160	YES	5	747600	752009	4410	750056	264	202.264	13.7566	198.353	bZIP17_myc_2_peak_3408	AT5G03160	YES	5	748661	752431	3771	749994	210	142.386	10.9955	138.601	bZIP17_myc_peak_3449	AT5G03160	YES
5	748977	752786	3810	750003	241	179.873	13.0488	176.008	bZIP17_myc_3_peak_3312	AT5G03160	YES	5	747600	752009	4410	750056	264	202.264	13.7566	198.353	bZIP17_myc_2_peak_3408	AT5G03160	YES	5	748661	752431	3771	749994	210	142.386	10.9955	138.601	bZIP17_myc_peak_3449	AT5G03160	YES
1	3664148	3664713	566	3664363	40	5.7011	2.17049	3.55858	bZIP17_myc_3_peak_199	AT1G10960	YES	1	3664164	3664899	736	3664317	53	11.6189	2.90932	9.14608	bZIP17_myc_2_peak_219	AT1G10960	YES	1	3664098	3664631	534	3664405	51	10.1621	2.71792	7.74262	bZIP17_myc_peak_203	AT1G10960	YES
4	7520397	7522021	1625	7521377	70	20.2001	3.69142	17.489	bZIP17_myc_3_peak_2789	AT4G12790	YES	4	7520397	7522126	1730	7521346	72	23.8197	4.16967	21.0445	bZIP17_myc_2_peak_2935	AT4G12790	YES	4	7520374	7520793	420	7520584	35	5.33268	2.207	3.24372	bZIP17_myc_peak_2930	AT4G12790	YES
4	7520397	7522021	1625	7521377	70	20.2001	3.69142	17.489	bZIP17_myc_3_peak_2789	AT4G12790	YES	4	7520397	7522126	1730	7521346	72	23.8197	4.16967	21.0445	bZIP17_myc_2_peak_2935	AT4G12790	YES	4	7521040	7521824	785	7521250	49	11.9644	3.11003	9.46944	bZIP17_myc_peak_2931	AT4G12790	YES
5	23692641	23693297	657	23693060	43	8.52557	2.65175	6.17982	bZIP17_myc_3_peak_4079	AT5G58610	YES	5	23692352	23693272	921	23692971	47	10.0617	2.821	7.65198	bZIP17_myc_2_peak_4217	AT5G58610	YES	5	23692746	23693305	560	23693085	52	12.0218	3.01231	9.5245	bZIP17_myc_peak_4289	AT5G58610	YES
2	16602820	16603964	1145	16603245	54	12.4599	3.02169	9.94665	bZIP17_myc_3_peak_1667	AT2G39800	YES	2	16602933	16603627	695	16603094	44	7.2545	2.37941	4.98795	bZIP17_myc_2_peak_1795	AT2G39800	YES	2	16602788	16603769	982	16603244	64	17.316	3.47049	14.6542	bZIP17_myc_peak_1788	AT2G39800	YES
4	14442812	14446391	3580	14444780	288	242.508	16.5014	238.383	bZIP17_myc_3_peak_3051	AT4G29330	YES	4	14441813	14445995	4183	14444718	290	235.329	15.3868	231.282	bZIP17_myc_2_peak_3175	AT4G29330	YES	4	14442619	14447024	4406	14444753	230	164.39	12.0738	160.491	bZIP17_myc_peak_3171	AT4G29330	YES
4	12819825	12822739	2915	12820822	164	101.917	9.42123	98.3991	bZIP17_myc_3_peak_2981	AT4G24940	YES	4	12819480	12822053	2574	12820809	154	92.0606	8.8534	88.6313	bZIP17_myc_2_peak_3098	AT4G24940	YES	4	12820059	12822589	2531	12820816	142	73.0902	7.17217	69.7175	bZIP17_myc_peak_3100	AT4G24940	YES
5	16408442	16408926	485	16408783	33	4.79816	2.13376	2.77097	bZIP17_myc_3_peak_3763	AT5G40950	YES	5	16410507	16410867	361	16410751	41	6.73044	2.35181	4.5007	bZIP17_myc_2_peak_3884	AT5G40950	YES	5	16410586	16410976	391	16410725	40	5.5625	2.14297	3.4471	bZIP17_myc_peak_3955	AT5G40950	YES
5	16410538	16411350	813	16411180	40	6.96029	2.42419	4.71198	bZIP17_myc_3_peak_3764	AT5G40950	YES	5	16410507	16410867	361	16410751	41	6.73044	2.35181	4.5007	bZIP17_myc_2_peak_3884	AT5G40950	YES	5	16410586	16410976	391	16410725	40	5.5625	2.14297	3.4471	bZIP17_myc_peak_3955	AT5G40950	YES
1	27696242	27701560	5319	27699143	387	382.712	23.5415	378.044	bZIP17_myc_3_peak_1128	AT1G73660	YES	1	27695042	27700523	5482	27699133	419	420.569	24.481	415.879	bZIP17_myc_2_peak_1189	AT1G73660	YES	1	27696417	27700296	3880	27699122	329	285.058	17.6194	280.551	bZIP17_myc_peak_1219	AT1G73660	YES
3	731520	732374	855	731695	37	5.58274	2.21321	3.45347	bZIP17_myc_3_peak_1875	AT3G03170	YES	3	731524	732499	976	731769	47	9.63814	2.7417	7.24665	bZIP17_myc_2_peak_2016	AT3G03170	YES	3	729456	730136	681	729579	43	8.01693	2.55157	5.70695	bZIP17_myc_peak_2021	AT3G03170	YES
3	731520	732374	855	731695	37	5.58274	2.21321	3.45347	bZIP17_myc_3_peak_1875	AT3G03170	YES	3	731524	732499	976	731769	47	9.63814	2.7417	7.24665	bZIP17_myc_2_peak_2016	AT3G03170	YES	3	731471	731848	378	731727	35	4.64623	2.05473	2.653	bZIP17_myc_peak_2022	AT3G03170	YES
1	9393057	9394017	961	9393530	68	18.2044	3.46353	15.5367	bZIP17_myc_3_peak_556	AT1G27060	YES	1	9392886	9393814	929	9393515	67	17.5903	3.4058	14.9449	bZIP17_myc_2_peak_568	AT1G27060	YES	1	9393062	9393863	802	9393450	63	15.0161	3.14634	12.4161	bZIP17_myc_peak_575	AT1G27060	YES
2	11681841	11682371	531	11682135	47	11.0894	3.01756	8.62673	bZIP17_myc_3_peak_1489	AT2G27300	YES	2	11681140	11682494	1355	11682215	48	11.6145	3.08132	9.14231	bZIP17_myc_2_peak_1585	AT2G27300	YES	2	11682049	11682635	587	11682200	46	10.1494	2.87131	7.73083	bZIP17_myc_peak_1597	AT2G27300	YES
2	11681841	11682371	531	11682135	47	11.0894	3.01756	8.62673	bZIP17_myc_3_peak_1489	AT2G27300	YES	2	11681140	11682494	1355	11682215	48	11.6145	3.08132	9.14231	bZIP17_myc_2_peak_1585	AT2G27300	YES	2	11683442	11683706	265	11683639	32	4.90927	2.18501	2.87635	bZIP17_myc_peak_1598	AT2G27300	YES
1	21029577	21030147	571	21030114	37	4.65807	2.01769	2.65267	bZIP17_myc_3_peak_821	AT1G56180	YES	1	21028961	21029273	313	21028981	30	3.03363	1.77068	1.43978	bZIP17_myc_2_peak_863	AT1G56180	YES	1	21029401	21029867	467	21029511	39	6.14582	2.28303	3.97091	bZIP17_myc_peak_888	AT1G56180	YES
1	991427	995550	4124	993315	292	253.203	17.4944	249.03	bZIP17_myc_3_peak_66	AT1G03910	YES	1	991853	995577	3725	993299	343	316.169	20.0505	311.811	bZIP17_myc_2_peak_68	AT1G03910	YES	1	991921	995863	3943	993337	286	238.558	16.1956	234.276	bZIP17_myc_peak_66	AT1G03910	YES
3	19791392	19793578	2187	19792372	78	31.5121	5.11339	28.6089	bZIP17_myc_3_peak_2509	AT3G53380	YES	3	19791481	19792924	1444	19792336	77	29.8349	4.89046	26.9618	bZIP17_myc_2_peak_2640	AT3G53380	YES	3	19791378	19793528	2151	19792336	77	28.9907	4.75103	26.1063	bZIP17_myc_peak_2647	AT3G53380	YES
5	25804652	25806303	1652	25806141	45	9.82611	2.8428	7.41654	bZIP17_myc_3_peak_4247	AT5G64552	YES	5	25805040	25805623	584	25805185	41	7.93643	2.59496	5.62841	bZIP17_myc_2_peak_4392	AT5G64552	YES	5	25804902	25806351	1450	25805273	48	11.0622	2.97581	8.60399	bZIP17_myc_peak_4436	AT5G64552	YES
5	25804652	25806303	1652	25806141	45	9.82611	2.8428	7.41654	bZIP17_myc_3_peak_4247	AT5G64552	YES	5	25805940	25806280	341	25806053	35	5.23871	2.18603	3.15759	bZIP17_myc_2_peak_4393	AT5G64552	YES	5	25804902	25806351	1450	25805273	48	11.0622	2.97581	8.60399	bZIP17_myc_peak_4436	AT5G64552	YES
5	25804652	25806303	1652	25806141	45	9.82611	2.8428	7.41654	bZIP17_myc_3_peak_4247	AT5G64552	YES	5	25805040	25805623	584	25805185	41	7.93643	2.59496	5.62841	bZIP17_myc_2_peak_4392	AT5G64552	YES	5	25806709	25807088	380	25806934	34	4.77178	2.10444	2.75935	bZIP17_myc_peak_4437	AT5G64552	YES
5	25804652	25806303	1652	25806141	45	9.82611	2.8428	7.41654	bZIP17_myc_3_peak_4247	AT5G64552	YES	5	25805940	25806280	341	25806053	35	5.23871	2.18603	3.15759	bZIP17_myc_2_peak_4393	AT5G64552	YES	5	25806709	25807088	380	25806934	34	4.77178	2.10444	2.75935	bZIP17_myc_peak_4437	AT5G64552	YES
4	8882558	8883090	533	8882580	31	4.52994	2.11845	2.54399	bZIP17_myc_3_peak_2823	AT4G15560	YES	4	8883294	8884507	1214	8883942	100	53.6783	7.32439	50.5344	bZIP17_myc_2_peak_2969	AT4G15560	YES	4	8882406	8884513	2108	8883810	94	47.334	6.70867	44.2024	bZIP17_myc_peak_2967	AT4G15560	YES
4	8883499	8884506	1008	8883855	88	44.3198	6.65944	41.2512	bZIP17_myc_3_peak_2824	AT4G15560	YES	4	8883294	8884507	1214	8883942	100	53.6783	7.32439	50.5344	bZIP17_myc_2_peak_2969	AT4G15560	YES	4	8882406	8884513	2108	8883810	94	47.334	6.70867	44.2024	bZIP17_myc_peak_2967	AT4G15560	YES
1	19303273	19303679	407	19303525	33	5.63994	2.33183	3.50482	bZIP17_myc_3_peak_747	AT1G51950	YES	1	19304361	19304716	356	19304459	32	5.1254	2.23705	3.05879	bZIP17_myc_2_peak_780	AT1G51950	YES	1	19304384	19305129	746	19304406	34	5.69442	2.31573	3.5656	bZIP17_myc_peak_800	AT1G51950	YES
1	10287462	10289778	2317	10288037	81	28.7302	4.50507	25.8699	bZIP17_myc_3_peak_588	AT1G29390	YES	1	10286930	10288524	1595	10287971	79	25.2375	4.07857	22.4362	bZIP17_myc_2_peak_609	AT1G29390	YES	1	10287292	10288783	1492	10288022	68	19.1453	3.60647	16.4386	bZIP17_myc_peak_615	AT1G29390	YES
1	10287462	10289778	2317	10288037	81	28.7302	4.50507	25.8699	bZIP17_myc_3_peak_588	AT1G29390	YES	1	10288844	10289786	943	10289306	41	7.50619	2.50729	5.22373	bZIP17_myc_2_peak_610	AT1G29390	YES	1	10287292	10288783	1492	10288022	68	19.1453	3.60647	16.4386	bZIP17_myc_peak_615	AT1G29390	YES
1	7611577	7612322	746	7611877	38	7.27732	2.54999	5.00607	bZIP17_myc_3_peak_464	AT1G21680	YES	1	7611449	7611833	385	7611480	37	4.56635	1.99845	2.58417	bZIP17_myc_2_peak_477	AT1G21680	YES	1	7611512	7611771	260	7611567	38	5.12896	2.09609	3.0658	bZIP17_myc_peak_483	AT1G21680	YES
1	7612636	7613241	606	7613025	48	10.4124	2.85388	7.97682	bZIP17_myc_3_peak_465	AT1G21680	YES	1	7611449	7611833	385	7611480	37	4.56635	1.99845	2.58417	bZIP17_myc_2_peak_477	AT1G21680	YES	1	7611512	7611771	260	7611567	38	5.12896	2.09609	3.0658	bZIP17_myc_peak_483	AT1G21680	YES
1	7611577	7612322	746	7611877	38	7.27732	2.54999	5.00607	bZIP17_myc_3_peak_464	AT1G21680	YES	1	7612520	7613544	1025	7613239	46	8.09389	2.48516	5.77702	bZIP17_myc_2_peak_478	AT1G21680	YES	1	7611512	7611771	260	7611567	38	5.12896	2.09609	3.0658	bZIP17_myc_peak_483	AT1G21680	YES
1	7612636	7613241	606	7613025	48	10.4124	2.85388	7.97682	bZIP17_myc_3_peak_465	AT1G21680	YES	1	7612520	7613544	1025	7613239	46	8.09389	2.48516	5.77702	bZIP17_myc_2_peak_478	AT1G21680	YES	1	7611512	7611771	260	7611567	38	5.12896	2.09609	3.0658	bZIP17_myc_peak_483	AT1G21680	YES
1	7611577	7612322	746	7611877	38	7.27732	2.54999	5.00607	bZIP17_myc_3_peak_464	AT1G21680	YES	1	7611449	7611833	385	7611480	37	4.56635	1.99845	2.58417	bZIP17_myc_2_peak_477	AT1G21680	YES	1	7612074	7613403	1330	7612931	41	6.37306	2.28118	4.17866	bZIP17_myc_peak_484	AT1G21680	YES
1	7612636	7613241	606	7613025	48	10.4124	2.85388	7.97682	bZIP17_myc_3_peak_465	AT1G21680	YES	1	7611449	7611833	385	7611480	37	4.56635	1.99845	2.58417	bZIP17_myc_2_peak_477	AT1G21680	YES	1	7612074	7613403	1330	7612931	41	6.37306	2.28118	4.17866	bZIP17_myc_peak_484	AT1G21680	YES
1	7611577	7612322	746	7611877	38	7.27732	2.54999	5.00607	bZIP17_myc_3_peak_464	AT1G21680	YES	1	7612520	7613544	1025	7613239	46	8.09389	2.48516	5.77702	bZIP17_myc_2_peak_478	AT1G21680	YES	1	7612074	7613403	1330	7612931	41	6.37306	2.28118	4.17866	bZIP17_myc_peak_484	AT1G21680	YES
1	7612636	7613241	606	7613025	48	10.4124	2.85388	7.97682	bZIP17_myc_3_peak_465	AT1G21680	YES	1	7612520	7613544	1025	7613239	46	8.09389	2.48516	5.77702	bZIP17_myc_2_peak_478	AT1G21680	YES	1	7612074	7613403	1330	7612931	41	6.37306	2.28118	4.17866	bZIP17_myc_peak_484	AT1G21680	YES
1	25656493	25659477	2985	25657922	132	76.927	8.4212	73.5854	bZIP17_myc_3_peak_986	AT1G68430	YES	1	25656238	25658636	2399	25657935	125	67.1336	7.49779	63.8759	bZIP17_myc_2_peak_1040	AT1G68430	YES	1	25655276	25655996	721	25655855	35	4.64623	2.05473	2.653	bZIP17_myc_peak_1065	AT1G68430	YES
1	25656493	25659477	2985	25657922	132	76.927	8.4212	73.5854	bZIP17_myc_3_peak_986	AT1G68430	YES	1	25656238	25658636	2399	25657935	125	67.1336	7.49779	63.8759	bZIP17_myc_2_peak_1040	AT1G68430	YES	1	25656391	25659105	2715	25657163	105	45.3191	5.65956	42.209	bZIP17_myc_peak_1066	AT1G68430	YES
3	19255806	19256636	831	19256249	39	7.82511	2.63587	5.51856	bZIP17_myc_3_peak_2476	AT3G51895	YES	3	19255636	19256698	1063	19256191	47	11.3836	3.07498	8.92052	bZIP17_myc_2_peak_2605	AT3G51895	YES	3	19256068	19256959	892	19256196	41	8.02918	2.614	5.71794	bZIP17_myc_peak_2615	AT3G51895	YES
3	19255806	19256636	831	19256249	39	7.82511	2.63587	5.51856	bZIP17_myc_3_peak_2476	AT3G51895	YES	3	19255636	19256698	1063	19256191	47	11.3836	3.07498	8.92052	bZIP17_myc_2_peak_2605	AT3G51895	YES	3	19257288	19257812	525	19257486	36	5.50639	2.2208	3.39736	bZIP17_myc_peak_2616	AT3G51895	YES
1	1337468	1338586	1119	1337869	35	4.47006	2.01594	2.49667	bZIP17_myc_3_peak_86	AT1G04778	YES	1	1337644	1338277	634	1337932	43	8.63834	2.67417	6.29276	bZIP17_myc_2_peak_88	AT1G04778	YES	1	1337646	1338602	957	1338000	43	8.84517	2.71547	6.4883	bZIP17_myc_peak_84	AT1G04778	YES
5	19977337	19978425	1089	19978086	64	15.6232	3.20736	13.0175	bZIP17_myc_3_peak_3912	AT5G49290	YES	5	19977656	19978415	760	19978003	70	18.4762	3.4352	15.8099	bZIP17_myc_2_peak_4032	AT5G49290	YES	5	19977691	19978384	694	19978065	74	21.1813	3.68711	18.4327	bZIP17_myc_peak_4106	AT5G49290	YES
5	19978972	19979343	372	19979054	32	4.73111	2.14232	2.71267	bZIP17_myc_3_peak_3913	AT5G49290	YES	5	19977656	19978415	760	19978003	70	18.4762	3.4352	15.8099	bZIP17_myc_2_peak_4032	AT5G49290	YES	5	19977691	19978384	694	19978065	74	21.1813	3.68711	18.4327	bZIP17_myc_peak_4106	AT5G49290	YES
1	4800667	4802892	2226	4801909	133	75.9275	8.18863	72.5926	bZIP17_myc_3_peak_263	AT1G14010	YES	1	4800523	4802639	2117	4801905	138	79.0257	8.25149	75.6801	bZIP17_myc_2_peak_277	AT1G14010	YES	1	4800162	4803092	2931	4801910	129	68.5838	7.41986	65.2485	bZIP17_myc_peak_275	AT1G14010	YES
1	4803395	4803892	498	4803515	38	3.6942	1.80205	1.88825	bZIP17_myc_3_peak_264	AT1G14010	YES	1	4800523	4802639	2117	4801905	138	79.0257	8.25149	75.6801	bZIP17_myc_2_peak_277	AT1G14010	YES	1	4800162	4803092	2931	4801910	129	68.5838	7.41986	65.2485	bZIP17_myc_peak_275	AT1G14010	YES
1	4800667	4802892	2226	4801909	133	75.9275	8.18863	72.5926	bZIP17_myc_3_peak_263	AT1G14010	YES	1	4803392	4804289	898	4803987	37	5.72332	2.24324	3.58416	bZIP17_myc_2_peak_278	AT1G14010	YES	1	4800162	4803092	2931	4801910	129	68.5838	7.41986	65.2485	bZIP17_myc_peak_275	AT1G14010	YES
1	4803395	4803892	498	4803515	38	3.6942	1.80205	1.88825	bZIP17_myc_3_peak_264	AT1G14010	YES	1	4803392	4804289	898	4803987	37	5.72332	2.24324	3.58416	bZIP17_myc_2_peak_278	AT1G14010	YES	1	4800162	4803092	2931	4801910	129	68.5838	7.41986	65.2485	bZIP17_myc_peak_275	AT1G14010	YES
5	21724192	21725237	1046	21724676	60	16.4552	3.483	13.8285	bZIP17_myc_3_peak_3985	AT5G53490	YES	5	21723908	21725015	1108	21724618	43	9.86907	2.92381	7.46809	bZIP17_myc_2_peak_4114	AT5G53490	YES	5	21723795	21724962	1168	21724645	52	12.9035	3.17087	10.3727	bZIP17_myc_peak_4187	AT5G53490	YES
1	22196400	22197119	720	22196442	31	4.15184	2.02615	2.23724	bZIP17_myc_3_peak_854	AT1G60180	YES	1	22197841	22199156	1316	22198138	87	31.673	4.65306	28.7746	bZIP17_myc_2_peak_902	AT1G60180	YES	1	22197716	22198799	1084	22198161	60	15.9799	3.40336	13.3529	bZIP17_myc_peak_924	AT1G60180	YES
1	22197754	22198720	967	22198186	83	32.5579	4.9924	29.6396	bZIP17_myc_3_peak_855	AT1G60180	YES	1	22197841	22199156	1316	22198138	87	31.673	4.65306	28.7746	bZIP17_myc_2_peak_902	AT1G60180	YES	1	22197716	22198799	1084	22198161	60	15.9799	3.40336	13.3529	bZIP17_myc_peak_924	AT1G60180	YES
3	10255628	10256057	430	10255837	49	12.6224	3.23636	10.104	bZIP17_myc_3_peak_2315	AT3G27690	YES	3	10254286	10254591	306	10254453	33	5.24756	2.23899	3.16459	bZIP17_myc_2_peak_2441	AT3G27690	YES	3	10255691	10256137	447	10255782	40	7.86606	2.61185	5.56475	bZIP17_myc_peak_2426	AT3G27690	YES
3	10255628	10256057	430	10255837	49	12.6224	3.23636	10.104	bZIP17_myc_3_peak_2315	AT3G27690	YES	3	10255387	10256116	730	10255725	43	9.68934	2.88675	7.29595	bZIP17_myc_2_peak_2442	AT3G27690	YES	3	10255691	10256137	447	10255782	40	7.86606	2.61185	5.56475	bZIP17_myc_peak_2426	AT3G27690	YES
5	26634880	26635404	525	26635076	48	13.5023	3.45596	10.9571	bZIP17_myc_3_peak_4303	AT5G66710	YES	5	26634063	26635717	1655	26635170	55	16.9445	3.79378	14.3145	bZIP17_myc_2_peak_4465	AT5G66710	YES	5	26633794	26635310	1517	26635025	41	8.9239	2.8005	6.56351	bZIP17_myc_peak_4501	AT5G66710	YES
5	26634880	26635404	525	26635076	48	13.5023	3.45596	10.9571	bZIP17_myc_3_peak_4303	AT5G66710	YES	5	26636416	26636818	403	26636679	36	6.43484	2.426	4.22944	bZIP17_myc_2_peak_4466	AT5G66710	YES	5	26633794	26635310	1517	26635025	41	8.9239	2.8005	6.56351	bZIP17_myc_peak_4501	AT5G66710	YES
3	18192234	18194776	2543	18193395	282	221.488	14.4551	217.458	bZIP17_myc_3_peak_2404	AT3G49070	YES	3	18191693	18194603	2911	18193435	312	248.128	14.8909	244.031	bZIP17_myc_2_peak_2543	AT3G49070	YES	3	18191564	18195116	3553	18193427	271	191.268	11.9514	187.222	bZIP17_myc_peak_2541	AT3G49070	YES
3	18195354	18195872	519	18195511	37	6.24128	2.35476	4.04939	bZIP17_myc_3_peak_2405	AT3G49070	YES	3	18191693	18194603	2911	18193435	312	248.128	14.8909	244.031	bZIP17_myc_2_peak_2543	AT3G49070	YES	3	18191564	18195116	3553	18193427	271	191.268	11.9514	187.222	bZIP17_myc_peak_2541	AT3G49070	YES
3	18192234	18194776	2543	18193395	282	221.488	14.4551	217.458	bZIP17_myc_3_peak_2404	AT3G49070	YES	3	18195006	18195363	358	18195042	34	3.49382	1.81691	1.753	bZIP17_myc_2_peak_2544	AT3G49070	YES	3	18191564	18195116	3553	18193427	271	191.268	11.9514	187.222	bZIP17_myc_peak_2541	AT3G49070	YES
3	18195354	18195872	519	18195511	37	6.24128	2.35476	4.04939	bZIP17_myc_3_peak_2405	AT3G49070	YES	3	18195006	18195363	358	18195042	34	3.49382	1.81691	1.753	bZIP17_myc_2_peak_2544	AT3G49070	YES	3	18191564	18195116	3553	18193427	271	191.268	11.9514	187.222	bZIP17_myc_peak_2541	AT3G49070	YES
3	18192234	18194776	2543	18193395	282	221.488	14.4551	217.458	bZIP17_myc_3_peak_2404	AT3G49070	YES	3	18191693	18194603	2911	18193435	312	248.128	14.8909	244.031	bZIP17_myc_2_peak_2543	AT3G49070	YES	3	18195434	18195842	409	18195764	33	4.38196	2.03717	2.43472	bZIP17_myc_peak_2542	AT3G49070	YES
3	18195354	18195872	519	18195511	37	6.24128	2.35476	4.04939	bZIP17_myc_3_peak_2405	AT3G49070	YES	3	18191693	18194603	2911	18193435	312	248.128	14.8909	244.031	bZIP17_myc_2_peak_2543	AT3G49070	YES	3	18195434	18195842	409	18195764	33	4.38196	2.03717	2.43472	bZIP17_myc_peak_2542	AT3G49070	YES
3	18192234	18194776	2543	18193395	282	221.488	14.4551	217.458	bZIP17_myc_3_peak_2404	AT3G49070	YES	3	18195006	18195363	358	18195042	34	3.49382	1.81691	1.753	bZIP17_myc_2_peak_2544	AT3G49070	YES	3	18195434	18195842	409	18195764	33	4.38196	2.03717	2.43472	bZIP17_myc_peak_2542	AT3G49070	YES
3	18195354	18195872	519	18195511	37	6.24128	2.35476	4.04939	bZIP17_myc_3_peak_2405	AT3G49070	YES	3	18195006	18195363	358	18195042	34	3.49382	1.81691	1.753	bZIP17_myc_2_peak_2544	AT3G49070	YES	3	18195434	18195842	409	18195764	33	4.38196	2.03717	2.43472	bZIP17_myc_peak_2542	AT3G49070	YES
3	294157	295724	1568	295485	54	11.5049	2.85955	9.02656	bZIP17_myc_3_peak_1852	AT3G01830	YES	3	292560	295706	3147	293589	62	19.4628	3.91296	16.7742	bZIP17_myc_2_peak_1998	AT3G01830	YES	3	294681	295669	989	295434	52	8.77151	2.4594	6.41892	bZIP17_myc_peak_2000	AT3G01830	YES
1	7265745	7268587	2843	7267495	194	109.917	8.34681	106.357	bZIP17_myc_3_peak_439	AT1G20880	YES	1	7265926	7268113	2188	7267484	184	99.1516	7.76353	95.6859	bZIP17_myc_2_peak_458	AT1G20880	YES	1	7265585	7266222	638	7265996	41	5.70176	2.14996	3.57149	bZIP17_myc_peak_456	AT1G20880	YES
1	7265745	7268587	2843	7267495	194	109.917	8.34681	106.357	bZIP17_myc_3_peak_439	AT1G20880	YES	1	7265926	7268113	2188	7267484	184	99.1516	7.76353	95.6859	bZIP17_myc_2_peak_458	AT1G20880	YES	1	7266541	7268314	1774	7267466	181	93.6362	7.34657	90.1222	bZIP17_myc_peak_457	AT1G20880	YES
1	17766686	17767284	599	17767094	39	6.84024	2.42696	4.6004	bZIP17_myc_3_peak_704	AT1G48100	YES	1	17765490	17766073	584	17765841	31	4.21931	2.04258	2.30269	bZIP17_myc_2_peak_740	AT1G48100	YES	1	17764546	17765839	1294	17764621	43	7.51917	2.45488	5.23913	bZIP17_myc_peak_760	AT1G48100	YES
1	17766686	17767284	599	17767094	39	6.84024	2.42696	4.6004	bZIP17_myc_3_peak_704	AT1G48100	YES	1	17765490	17766073	584	17765841	31	4.21931	2.04258	2.30269	bZIP17_myc_2_peak_740	AT1G48100	YES	1	17766523	17767504	982	17766966	37	4.50779	1.98617	2.53784	bZIP17_myc_peak_761	AT1G48100	YES
4	8486331	8487191	861	8486507	40	8.2839	2.70014	5.95142	bZIP17_myc_3_peak_2807	AT4G14770	YES	4	8486314	8486676	363	8486499	42	7.90662	2.55877	5.60063	bZIP17_myc_2_peak_2958	AT4G14770	YES	4	8485594	8485957	364	8485622	32	4.35466	2.05262	2.41305	bZIP17_myc_peak_2955	AT4G14770	YES
4	8486331	8487191	861	8486507	40	8.2839	2.70014	5.95142	bZIP17_myc_3_peak_2807	AT4G14770	YES	4	8486314	8486676	363	8486499	42	7.90662	2.55877	5.60063	bZIP17_myc_2_peak_2958	AT4G14770	YES	4	8486294	8486888	595	8486497	40	7.56379	2.54868	5.28051	bZIP17_myc_peak_2956	AT4G14770	YES
2	14944945	14945895	951	14945611	65	20.2142	3.90235	17.5029	bZIP17_myc_3_peak_1597	AT2G35605	YES	2	14945088	14945913	826	14945634	73	25.2058	4.34423	22.4051	bZIP17_myc_2_peak_1718	AT2G35605	YES	2	14944620	14946068	1449	14945576	72	23.3468	4.0947	20.5565	bZIP17_myc_peak_1712	AT2G35605	YES
2	18521395	18523748	2354	18521611	65	19.4078	3.76849	16.7135	bZIP17_myc_3_peak_1749	AT2G44920	YES	2	18522482	18522813	332	18522511	28	3.45352	1.91448	1.73055	bZIP17_myc_2_peak_1897	AT2G44920	YES	2	18523244	18523627	384	18523524	41	8.6867	2.75055	6.33882	bZIP17_myc_peak_1893	AT2G44920	YES
2	18521395	18523748	2354	18521611	65	19.4078	3.76849	16.7135	bZIP17_myc_3_peak_1749	AT2G44920	YES	2	18523174	18523778	605	18523465	46	11.426	3.12316	8.96101	bZIP17_myc_2_peak_1898	AT2G44920	YES	2	18523244	18523627	384	18523524	41	8.6867	2.75055	6.33882	bZIP17_myc_peak_1893	AT2G44920	YES
2	9120639	9120908	270	9120838	29	3.99671	2.03327	2.11577	bZIP17_myc_3_peak_1410	AT2G21310	YES	2	9121287	9121879	593	9121589	47	12.2937	3.25597	9.79661	bZIP17_myc_2_peak_1494	AT2G21310	YES	2	9121161	9121861	701	9121811	34	4.72556	2.09397	2.71896	bZIP17_myc_peak_1501	AT2G21310	YES
5	19224787	19225137	351	19225034	40	7.02172	2.43677	4.7686	bZIP17_myc_3_peak_3883	AT5G47390	YES	5	19225412	19225772	361	19225441	33	4.94332	2.16763	2.90153	bZIP17_myc_2_peak_4008	AT5G47390	YES	5	19225166	19225653	488	19225537	45	9.84976	2.84744	7.44437	bZIP17_myc_peak_4082	AT5G47390	YES
4	16773178	16773632	455	16773376	43	8.07363	2.56267	5.75215	bZIP17_myc_3_peak_3143	AT4G35250	YES	4	16772966	16773527	562	16773299	68	20.7851	3.86368	18.0686	bZIP17_myc_2_peak_3263	AT4G35250	YES	4	16773093	16773717	625	16773353	56	13.785	3.18019	11.2231	bZIP17_myc_peak_3281	AT4G35250	YES
3	3768942	3771097	2156	3770603	151	98.5869	10.077	95.0875	bZIP17_myc_3_peak_2010	AT3G11910	YES	3	3768653	3772138	3486	3770553	163	103.735	9.75903	100.244	bZIP17_myc_2_peak_2151	AT3G11910	YES	3	3768681	3771673	2993	3770606	152	96.3023	9.63325	92.7726	bZIP17_myc_peak_2139	AT3G11910	YES
3	3771490	3772558	1069	3772516	38	4.2926	1.92441	2.35439	bZIP17_myc_3_peak_2011	AT3G11910	YES	3	3768653	3772138	3486	3770553	163	103.735	9.75903	100.244	bZIP17_myc_2_peak_2151	AT3G11910	YES	3	3768681	3771673	2993	3770606	152	96.3023	9.63325	92.7726	bZIP17_myc_peak_2139	AT3G11910	YES
3	3768942	3771097	2156	3770603	151	98.5869	10.077	95.0875	bZIP17_myc_3_peak_2010	AT3G11910	YES	3	3768653	3772138	3486	3770553	163	103.735	9.75903	100.244	bZIP17_myc_2_peak_2151	AT3G11910	YES	3	3772011	3772374	364	3772196	42	8.40244	2.65854	6.06944	bZIP17_myc_peak_2140	AT3G11910	YES
3	3771490	3772558	1069	3772516	38	4.2926	1.92441	2.35439	bZIP17_myc_3_peak_2011	AT3G11910	YES	3	3768653	3772138	3486	3770553	163	103.735	9.75903	100.244	bZIP17_myc_2_peak_2151	AT3G11910	YES	3	3772011	3772374	364	3772196	42	8.40244	2.65854	6.06944	bZIP17_myc_peak_2140	AT3G11910	YES
4	17946958	17947475	518	17947358	37	7.71824	2.68186	5.41845	bZIP17_myc_3_peak_3224	AT4G38310	YES	4	17946702	17947399	698	17947188	42	9.27949	2.83871	6.9045	bZIP17_myc_2_peak_3324	AT4G38310	YES	4	17947032	17947481	450	17947178	40	7.95133	2.62978	5.64428	bZIP17_myc_peak_3364	AT4G38310	YES
5	25517215	25519370	2156	25518436	142	77.233	7.71066	73.8888	bZIP17_myc_3_peak_4220	AT5G63760	YES	5	25516988	25519813	2826	25518438	135	66.931	6.8116	63.6751	bZIP17_myc_2_peak_4365	AT5G63760	YES	5	25516650	25519779	3130	25518451	159	85.9216	7.71305	82.4569	bZIP17_myc_peak_4411	AT5G63760	YES
5	556255	556901	647	556584	92	31.1801	4.3666	28.2821	bZIP17_myc_3_peak_3294	AT5G02500	YES	5	556371	556886	516	556607	84	24.053	3.73205	21.2736	bZIP17_myc_2_peak_3391	AT5G02500	YES	5	556203	557088	886	556599	92	27.8753	3.94659	25.0081	bZIP17_myc_peak_3433	AT5G02500	YES
3	20815584	20816916	1333	20816125	96	34.4476	4.62919	31.5026	bZIP17_myc_3_peak_2566	AT3G56090	YES	3	20814571	20816768	2198	20816097	118	51.252	5.75759	48.1314	bZIP17_myc_2_peak_2711	AT3G56090	YES	3	20815634	20816424	791	20816131	81	21.8281	3.54033	19.0665	bZIP17_myc_peak_2700	AT3G56090	YES
3	20817236	20817535	300	20817274	35	5.22443	2.18285	3.1371	bZIP17_myc_3_peak_2567	AT3G56090	YES	3	20814571	20816768	2198	20816097	118	51.252	5.75759	48.1314	bZIP17_myc_2_peak_2711	AT3G56090	YES	3	20815634	20816424	791	20816131	81	21.8281	3.54033	19.0665	bZIP17_myc_peak_2700	AT3G56090	YES
5	16135056	16135677	622	16135301	94	33.6464	4.60942	30.7129	bZIP17_myc_3_peak_3744	AT5G40340	YES	5	16134666	16135666	1001	16135322	81	24.5327	3.90112	21.7443	bZIP17_myc_2_peak_3867	AT5G40340	YES	5	16134763	16135752	990	16135329	75	22.3004	3.81178	19.5302	bZIP17_myc_peak_3932	AT5G40340	YES
5	21607004	21607488	485	21607310	50	13.7985	3.42261	11.2441	bZIP17_myc_3_peak_3973	AT5G53260	YES	5	21607226	21607655	430	21607335	36	6.40141	2.41852	4.19876	bZIP17_myc_2_peak_4105	AT5G53260	YES	5	21607409	21607782	374	21607711	38	7.13344	2.51878	4.87894	bZIP17_myc_peak_4172	AT5G53260	YES
1	95652	96092	441	95860	36	6.3019	2.3963	4.10468	bZIP17_myc_3_peak_3	AT1G01230	YES	1	95815	96200	386	96148	31	4.08503	2.00991	2.19923	bZIP17_myc_2_peak_5	AT1G01230	YES	1	95850	96135	286	95988	40	7.31613	2.49734	5.04962	bZIP17_myc_peak_7	AT1G01230	YES
3	20770341	20772915	2575	20771955	178	125.673	11.5862	122.037	bZIP17_myc_3_peak_2564	AT3G55970	YES	3	20768800	20769661	862	20769085	40	4.92914	2.018	2.88902	bZIP17_myc_2_peak_2708	AT3G55970	YES	3	20770204	20773211	3008	20771994	185	127.159	11.128	123.452	bZIP17_myc_peak_2697	AT3G55970	YES
3	20770341	20772915	2575	20771955	178	125.673	11.5862	122.037	bZIP17_myc_3_peak_2564	AT3G55970	YES	3	20770583	20773506	2924	20771926	201	147.863	12.5446	144.159	bZIP17_myc_2_peak_2709	AT3G55970	YES	3	20770204	20773211	3008	20771994	185	127.159	11.128	123.452	bZIP17_myc_peak_2697	AT3G55970	YES
4	6406924	6409042	2119	6408020	104	43.4789	5.45914	40.4198	bZIP17_myc_3_peak_2764	AT4G10340	YES	4	6407555	6408845	1291	6408091	95	35.9732	4.87929	33.0192	bZIP17_myc_2_peak_2907	AT4G10340	YES	4	6407384	6409211	1828	6408021	85	26.858	4.06677	24.0078	bZIP17_myc_peak_2907	AT4G10340	YES
1	27790331	27791219	889	27790733	42	8.65275	2.70946	6.30029	bZIP17_myc_3_peak_1141	AT1G73920	YES	1	27790212	27791040	829	27790836	55	14.9115	3.41615	12.3346	bZIP17_myc_2_peak_1198	AT1G73920	YES	1	27790540	27791127	588	27790808	38	6.18003	2.31516	4.00197	bZIP17_myc_peak_1230	AT1G73920	YES
2	7766802	7767409	608	7767148	50	8.83513	2.51654	6.47299	bZIP17_myc_3_peak_1363	AT2G17870	YES	2	7767026	7767320	295	7767150	41	5.09208	2.03209	3.02972	bZIP17_myc_2_peak_1438	AT2G17870	YES	2	7766896	7767324	429	7767134	39	4.78056	2.0062	2.76677	bZIP17_myc_peak_1452	AT2G17870	YES
1	21973	22902	930	22752	69	22.3801	4.07697	19.6267	bZIP17_myc_3_peak_1	AT1G01040	YES	1	22160	23218	1059	22675	62	16.7823	3.45967	14.1565	bZIP17_myc_2_peak_1	AT1G01040	YES	1	21533	23072	1540	22734	57	13.0976	3.03152	10.5602	bZIP17_myc_peak_1	AT1G01040	YES
1	22444036	22444701	666	22444409	53	7.76501	2.27788	5.46268	bZIP17_myc_3_peak_864	AT1G60950	YES	1	22444251	22444684	434	22444446	48	5.03148	1.91515	2.97736	bZIP17_myc_2_peak_910	AT1G60950	YES	1	22444007	22444785	779	22444422	47	5.08477	1.93756	3.02789	bZIP17_myc_peak_933	AT1G60950	YES
5	468746	469364	619	469271	43	6.22348	2.20863	4.03342	bZIP17_myc_3_peak_3290	AT5G02270	YES	5	468950	469273	324	469058	40	4.96782	2.0256	2.92218	bZIP17_myc_2_peak_3386	AT5G02270	YES	5	469122	469674	553	469274	37	3.14058	1.69978	1.50263	bZIP17_myc_peak_3431	AT5G02270	YES
5	468746	469364	619	469271	43	6.22348	2.20863	4.03342	bZIP17_myc_3_peak_3290	AT5G02270	YES	5	469636	469904	269	469821	39	5.01207	2.05272	2.96033	bZIP17_myc_2_peak_3387	AT5G02270	YES	5	469122	469674	553	469274	37	3.14058	1.69978	1.50263	bZIP17_myc_peak_3431	AT5G02270	YES
5	468746	469364	619	469271	43	6.22348	2.20863	4.03342	bZIP17_myc_3_peak_3290	AT5G02270	YES	5	470517	470906	390	470639	38	3.1311	1.68635	1.50856	bZIP17_myc_2_peak_3388	AT5G02270	YES	5	469122	469674	553	469274	37	3.14058	1.69978	1.50263	bZIP17_myc_peak_3431	AT5G02270	YES
1	4679674	4680946	1273	4680237	79	34.731	5.60981	31.7819	bZIP17_myc_3_peak_252	AT1G13640	YES	1	4679538	4680929	1392	4680289	90	40.8291	5.89734	37.8155	bZIP17_myc_2_peak_270	AT1G13640	YES	1	4679467	4680594	1128	4680226	78	32.0001	5.19682	29.0703	bZIP17_myc_peak_261	AT1G13640	YES
1	4679674	4680946	1273	4680237	79	34.731	5.60981	31.7819	bZIP17_myc_3_peak_252	AT1G13640	YES	1	4679538	4680929	1392	4680289	90	40.8291	5.89734	37.8155	bZIP17_myc_2_peak_270	AT1G13640	YES	1	4680932	4681179	248	4681058	34	4.50756	2.04468	2.53784	bZIP17_myc_peak_262	AT1G13640	YES
5	24836370	24837929	1560	24836788	94	42.4087	5.88691	39.3637	bZIP17_myc_3_peak_4154	AT5G61835	YES	5	24836374	24837676	1303	24836801	90	36.4057	5.19781	33.4459	bZIP17_myc_2_peak_4310	AT5G61835	YES	5	24835912	24837821	1910	24836788	92	37.878	5.30805	34.8624	bZIP17_myc_peak_4364	AT5G61835	YES
5	5032569	5034369	1801	5033712	49	11.5948	3.04017	9.11251	bZIP17_myc_3_peak_3508	AT5G15500	YES	5	5033356	5034101	746	5033799	54	13.8779	3.27047	11.3296	bZIP17_myc_2_peak_3606	AT5G15500	YES	5	5033249	5034025	777	5033735	59	16.0283	3.45022	13.4003	bZIP17_myc_peak_3636	AT5G15500	YES
4	15591262	15591827	566	15591581	71	25.0764	4.42459	22.2757	bZIP17_myc_3_peak_3090	AT4G32295	YES	4	15590825	15591817	993	15591610	59	16.3037	3.49728	13.6901	bZIP17_myc_2_peak_3214	AT4G32295	YES	4	15591165	15591849	685	15591632	59	15.4205	3.34756	12.8093	bZIP17_myc_peak_3224	AT4G32295	YES
4	15591262	15591827	566	15591581	71	25.0764	4.42459	22.2757	bZIP17_myc_3_peak_3090	AT4G32295	YES	4	15592565	15592877	313	15592840	36	3.50562	1.79017	1.75976	bZIP17_myc_2_peak_3215	AT4G32295	YES	4	15591165	15591849	685	15591632	59	15.4205	3.34756	12.8093	bZIP17_myc_peak_3224	AT4G32295	YES
4	15591262	15591827	566	15591581	71	25.0764	4.42459	22.2757	bZIP17_myc_3_peak_3090	AT4G32295	YES	4	15590825	15591817	993	15591610	59	16.3037	3.49728	13.6901	bZIP17_myc_2_peak_3214	AT4G32295	YES	4	15592376	15592665	290	15592486	37	6.61346	2.43583	4.39864	bZIP17_myc_peak_3225	AT4G32295	YES
4	15591262	15591827	566	15591581	71	25.0764	4.42459	22.2757	bZIP17_myc_3_peak_3090	AT4G32295	YES	4	15592565	15592877	313	15592840	36	3.50562	1.79017	1.75976	bZIP17_myc_2_peak_3215	AT4G32295	YES	4	15592376	15592665	290	15592486	37	6.61346	2.43583	4.39864	bZIP17_myc_peak_3225	AT4G32295	YES
5	24827271	24834666	7396	24829895	531	566.608	28.6858	561.29	bZIP17_myc_3_peak_4152	AT5G61810	YES	5	24833651	24834856	1206	24834714	41	6.73044	2.35181	4.5007	bZIP17_myc_2_peak_4308	AT5G61810	YES	5	24835338	24835586	249	24835489	37	4.38457	1.96035	2.43698	bZIP17_myc_peak_4363	AT5G61810	YES
5	24834974	24836043	1070	24835054	43	7.32424	2.41735	5.05051	bZIP17_myc_3_peak_4153	AT5G61810	YES	5	24833651	24834856	1206	24834714	41	6.73044	2.35181	4.5007	bZIP17_myc_2_peak_4308	AT5G61810	YES	5	24835338	24835586	249	24835489	37	4.38457	1.96035	2.43698	bZIP17_myc_peak_4363	AT5G61810	YES
5	24827271	24834666	7396	24829895	531	566.608	28.6858	561.29	bZIP17_myc_3_peak_4152	AT5G61810	YES	5	24835343	24835982	640	24835618	37	4.27452	1.93732	2.34826	bZIP17_myc_2_peak_4309	AT5G61810	YES	5	24835338	24835586	249	24835489	37	4.38457	1.96035	2.43698	bZIP17_myc_peak_4363	AT5G61810	YES
5	24834974	24836043	1070	24835054	43	7.32424	2.41735	5.05051	bZIP17_myc_3_peak_4153	AT5G61810	YES	5	24835343	24835982	640	24835618	37	4.27452	1.93732	2.34826	bZIP17_myc_2_peak_4309	AT5G61810	YES	5	24835338	24835586	249	24835489	37	4.38457	1.96035	2.43698	bZIP17_myc_peak_4363	AT5G61810	YES
1	9496328	9502117	5790	9499548	308	265.289	17.3329	261.07	bZIP17_myc_3_peak_560	AT1G27360	YES	1	9496826	9502329	5504	9499521	276	216.331	14.3795	212.361	bZIP17_myc_2_peak_576	AT1G27360	YES	1	9491460	9502127	10668	9492839	294	244.279	16.1077	239.97	bZIP17_myc_peak_581	AT1G27360	YES
4	18423044	18423860	817	18423301	55	17.0024	3.80487	14.3624	bZIP17_myc_3_peak_3250	AT4G39700	YES	4	18423108	18423974	867	18423363	39	7.8169	2.6341	5.5166	bZIP17_myc_2_peak_3348	AT4G39700	YES	4	18423046	18423625	580	18423366	56	16.4177	3.64693	13.7792	bZIP17_myc_peak_3388	AT4G39700	YES
5	19099133	19099906	774	19099680	69	25.0657	4.53091	22.2653	bZIP17_myc_3_peak_3861	AT5G47040	YES	5	19099338	19100077	740	19099635	81	29.301	4.59162	26.4357	bZIP17_myc_2_peak_3988	AT5G47040	YES	5	19099249	19099926	678	19099705	58	16.7483	3.61703	14.101	bZIP17_myc_peak_4058	AT5G47040	YES
4	13673231	13675727	2497	13675065	249	211.621	16.6043	207.633	bZIP17_myc_3_peak_3016	AT4G27310	YES	4	13673408	13675702	2295	13675039	263	226.239	17.0775	222.229	bZIP17_myc_2_peak_3133	AT4G27310	YES	4	13673156	13676331	3176	13675034	253	210.425	15.9534	206.282	bZIP17_myc_peak_3131	AT4G27310	YES
5	25422044	25422463	420	25422362	35	3.96805	1.90579	2.09815	bZIP17_myc_3_peak_4212	AT5G63500	YES	5	25422076	25422587	512	25422406	39	4.94528	2.03929	2.90276	bZIP17_myc_2_peak_4357	AT5G63500	YES	5	25423108	25423574	467	25423363	48	10.6887	2.90544	8.24696	bZIP17_myc_peak_4404	AT5G63500	YES
5	25423085	25423545	461	25423276	46	10.5086	2.94117	8.06902	bZIP17_myc_3_peak_4213	AT5G63500	YES	5	25422076	25422587	512	25422406	39	4.94528	2.03929	2.90276	bZIP17_myc_2_peak_4357	AT5G63500	YES	5	25423108	25423574	467	25423363	48	10.6887	2.90544	8.24696	bZIP17_myc_peak_4404	AT5G63500	YES
5	25422044	25422463	420	25422362	35	3.96805	1.90579	2.09815	bZIP17_myc_3_peak_4212	AT5G63500	YES	5	25423220	25423771	552	25423399	48	11.1234	2.98741	8.67005	bZIP17_myc_2_peak_4358	AT5G63500	YES	5	25423108	25423574	467	25423363	48	10.6887	2.90544	8.24696	bZIP17_myc_peak_4404	AT5G63500	YES
5	25423085	25423545	461	25423276	46	10.5086	2.94117	8.06902	bZIP17_myc_3_peak_4213	AT5G63500	YES	5	25423220	25423771	552	25423399	48	11.1234	2.98741	8.67005	bZIP17_myc_2_peak_4358	AT5G63500	YES	5	25423108	25423574	467	25423363	48	10.6887	2.90544	8.24696	bZIP17_myc_peak_4404	AT5G63500	YES
1	20651244	20652794	1551	20651651	112	54.9144	6.60982	51.7458	bZIP17_myc_3_peak_808	AT1G55340	YES	1	20650148	20652620	2473	20651592	98	42.7204	5.68594	39.6859	bZIP17_myc_2_peak_841	AT1G55340	YES	1	20650678	20652140	1463	20651581	92	37.4577	5.24516	34.4488	bZIP17_myc_peak_868	AT1G55340	YES
4	17114781	17115623	843	17115151	50	12.4339	3.16034	9.92225	bZIP17_myc_3_peak_3166	AT4G36160	YES	4	17114686	17115623	938	17115195	63	20.089	3.97454	17.3873	bZIP17_myc_2_peak_3273	AT4G36160	YES	4	17114530	17115751	1222	17115223	63	18.7129	3.73884	16.0162	bZIP17_myc_peak_3302	AT4G36160	YES
5	23075908	23076217	310	23076043	37	6.39217	2.38753	4.18776	bZIP17_myc_3_peak_4045	AT5G57030	YES	5	23076099	23077637	1539	23077168	66	20.0287	3.82733	17.3281	bZIP17_myc_2_peak_4178	AT5G57030	YES	5	23076324	23077721	1398	23077203	55	13.3518	3.14114	10.8052	bZIP17_myc_peak_4256	AT5G57030	YES
5	23076871	23077982	1112	23077153	74	25.9251	4.41064	23.1101	bZIP17_myc_3_peak_4046	AT5G57030	YES	5	23076099	23077637	1539	23077168	66	20.0287	3.82733	17.3281	bZIP17_myc_2_peak_4178	AT5G57030	YES	5	23076324	23077721	1398	23077203	55	13.3518	3.14114	10.8052	bZIP17_myc_peak_4256	AT5G57030	YES
2	799548	803574	4027	801482	392	378.766	22.3893	374.107	bZIP17_myc_3_peak_1321	AT2G02800	YES	2	799396	804468	5073	801506	420	414.255	23.542	409.586	bZIP17_myc_2_peak_1392	AT2G02800	YES	2	799559	804174	4616	801450	311	264.006	16.8568	259.597	bZIP17_myc_peak_1391	AT2G02800	YES
5	16330170	16334561	4392	16332428	102	53.273	7.0863	50.1188	bZIP17_myc_3_peak_3756	AT5G40790	YES	5	16331571	16334020	2450	16332430	99	49.4822	6.6849	46.3801	bZIP17_myc_2_peak_3877	AT5G40790	YES	5	16331751	16334130	2380	16332414	93	43.3656	6.10929	40.2781	bZIP17_myc_peak_3946	AT5G40790	YES
5	24907813	24910523	2711	24909637	51	10.657	2.80388	8.21184	bZIP17_myc_3_peak_4162	AT5G62000	YES	5	24904245	24909902	5658	24906390	217	151.231	11.5269	147.512	bZIP17_myc_2_peak_4320	AT5G62000	YES	5	24904219	24910354	6136	24906371	192	122.118	9.87958	118.44	bZIP17_myc_peak_4370	AT5G62000	YES
2	8475084	8476791	1708	8475493	61	20.7533	4.19688	18.0313	bZIP17_myc_3_peak_1387	AT2G19580	YES	2	8475185	8476358	1174	8475502	65	22.712	4.33549	19.9582	bZIP17_myc_2_peak_1464	AT2G19580	YES	2	8474851	8476796	1946	8475511	77	30.3392	4.97505	27.4339	bZIP17_myc_peak_1476	AT2G19580	YES
2	10114779	10115251	473	10114866	28	4.4076	2.16696	2.4453	bZIP17_myc_3_peak_1448	AT2G23760	YES	2	10114335	10115005	671	10114853	29	4.55314	2.17705	2.57388	bZIP17_myc_2_peak_1534	AT2G23760	YES	2	10114119	10114559	441	10114247	36	7.02864	2.56009	4.78231	bZIP17_myc_peak_1550	AT2G23760	YES
2	10114779	10115251	473	10114866	28	4.4076	2.16696	2.4453	bZIP17_myc_3_peak_1448	AT2G23760	YES	2	10114335	10115005	671	10114853	29	4.55314	2.17705	2.57388	bZIP17_myc_2_peak_1534	AT2G23760	YES	2	10115069	10115530	462	10115207	33	5.4863	2.29536	3.37883	bZIP17_myc_peak_1551	AT2G23760	YES
3	17911383	17911743	361	17911679	36	6.06087	2.34274	3.88411	bZIP17_myc_3_peak_2394	AT3G48360	YES	3	17911539	17911920	382	17911656	33	3.96955	1.94204	2.10793	bZIP17_myc_2_peak_2535	AT3G48360	YES	3	17911528	17912772	1245	17911884	37	5.61426	2.21994	3.49291	bZIP17_myc_peak_2532	AT3G48360	YES
3	17912382	17912772	391	17912683	34	5.72662	2.32319	3.58289	bZIP17_myc_3_peak_2395	AT3G48360	YES	3	17911539	17911920	382	17911656	33	3.96955	1.94204	2.10793	bZIP17_myc_2_peak_2535	AT3G48360	YES	3	17911528	17912772	1245	17911884	37	5.61426	2.21994	3.49291	bZIP17_myc_peak_2532	AT3G48360	YES
5	23086063	23086371	309	23086227	36	6.29566	2.39491	4.09884	bZIP17_myc_3_peak_4048	AT5G57050	YES	5	23085974	23086307	334	23086111	32	4.34099	2.04937	2.39974	bZIP17_myc_2_peak_4179	AT5G57050	YES	5	23085664	23086525	862	23086115	37	6.12506	2.32961	3.95251	bZIP17_myc_peak_4257	AT5G57050	YES
5	23087054	23087632	579	23087625	30	4.17156	2.05394	2.25248	bZIP17_myc_3_peak_4049	AT5G57050	YES	5	23085974	23086307	334	23086111	32	4.34099	2.04937	2.39974	bZIP17_myc_2_peak_4179	AT5G57050	YES	5	23085664	23086525	862	23086115	37	6.12506	2.32961	3.95251	bZIP17_myc_peak_4257	AT5G57050	YES
5	23086063	23086371	309	23086227	36	6.29566	2.39491	4.09884	bZIP17_myc_3_peak_4048	AT5G57050	YES	5	23086931	23087368	438	23086986	33	4.89889	2.15725	2.86442	bZIP17_myc_2_peak_4180	AT5G57050	YES	5	23085664	23086525	862	23086115	37	6.12506	2.32961	3.95251	bZIP17_myc_peak_4257	AT5G57050	YES
5	23087054	23087632	579	23087625	30	4.17156	2.05394	2.25248	bZIP17_myc_3_peak_4049	AT5G57050	YES	5	23086931	23087368	438	23086986	33	4.89889	2.15725	2.86442	bZIP17_myc_2_peak_4180	AT5G57050	YES	5	23085664	23086525	862	23086115	37	6.12506	2.32961	3.95251	bZIP17_myc_peak_4257	AT5G57050	YES
5	23086063	23086371	309	23086227	36	6.29566	2.39491	4.09884	bZIP17_myc_3_peak_4048	AT5G57050	YES	5	23085974	23086307	334	23086111	32	4.34099	2.04937	2.39974	bZIP17_myc_2_peak_4179	AT5G57050	YES	5	23086808	23087365	558	23086815	31	3.87775	1.95959	2.03641	bZIP17_myc_peak_4258	AT5G57050	YES
5	23087054	23087632	579	23087625	30	4.17156	2.05394	2.25248	bZIP17_myc_3_peak_4049	AT5G57050	YES	5	23085974	23086307	334	23086111	32	4.34099	2.04937	2.39974	bZIP17_myc_2_peak_4179	AT5G57050	YES	5	23086808	23087365	558	23086815	31	3.87775	1.95959	2.03641	bZIP17_myc_peak_4258	AT5G57050	YES
5	23086063	23086371	309	23086227	36	6.29566	2.39491	4.09884	bZIP17_myc_3_peak_4048	AT5G57050	YES	5	23086931	23087368	438	23086986	33	4.89889	2.15725	2.86442	bZIP17_myc_2_peak_4180	AT5G57050	YES	5	23086808	23087365	558	23086815	31	3.87775	1.95959	2.03641	bZIP17_myc_peak_4258	AT5G57050	YES
5	23087054	23087632	579	23087625	30	4.17156	2.05394	2.25248	bZIP17_myc_3_peak_4049	AT5G57050	YES	5	23086931	23087368	438	23086986	33	4.89889	2.15725	2.86442	bZIP17_myc_2_peak_4180	AT5G57050	YES	5	23086808	23087365	558	23086815	31	3.87775	1.95959	2.03641	bZIP17_myc_peak_4258	AT5G57050	YES
3	6273605	6273959	355	6273801	48	10.7249	2.91223	8.27687	bZIP17_myc_3_peak_2151	AT3G18290	YES	3	6273763	6274227	465	6273824	40	5.68811	2.1679	3.55253	bZIP17_myc_2_peak_2274	AT3G18290	YES	3	6273414	6274160	747	6273960	42	6.96541	2.3731	4.72382	bZIP17_myc_peak_2267	AT3G18290	YES
4	14292999	14293441	443	14293287	48	11.0475	2.97302	8.58668	bZIP17_myc_3_peak_3044	AT4G29000	YES	4	14292587	14293565	979	14293447	49	9.14554	2.59558	6.77669	bZIP17_myc_2_peak_3165	AT4G29000	YES	4	14292038	14292503	466	14292443	38	5.40102	2.15235	3.30391	bZIP17_myc_peak_3162	AT4G29000	YES
4	14292999	14293441	443	14293287	48	11.0475	2.97302	8.58668	bZIP17_myc_3_peak_3044	AT4G29000	YES	4	14292587	14293565	979	14293447	49	9.14554	2.59558	6.77669	bZIP17_myc_2_peak_3165	AT4G29000	YES	4	14292753	14293419	667	14293338	44	8.31358	2.58045	5.98613	bZIP17_myc_peak_3163	AT4G29000	YES
5	25210857	25211752	896	25211318	51	14.7763	3.56857	12.1928	bZIP17_myc_3_peak_4190	AT5G62760	YES	5	25210363	25211749	1387	25211108	45	10.8556	3.04815	8.41314	bZIP17_myc_2_peak_4340	AT5G62760	YES	5	25210274	25212028	1755	25211387	52	14.2826	3.42727	11.7049	bZIP17_myc_peak_4390	AT5G62760	YES
5	24003466	24004050	585	24003825	53	8.19665	2.34597	5.86871	bZIP17_myc_3_peak_4104	AT5G59570	YES	5	24003573	24003982	410	24003763	41	3.18023	1.6644	1.53711	bZIP17_myc_2_peak_4241	AT5G59570	YES	5	24003403	24004354	952	24003812	42	3.05026	1.6297	1.44155	bZIP17_myc_peak_4310	AT5G59570	YES
5	24481193	24483192	2000	24482467	135	65.2361	6.59875	61.9787	bZIP17_myc_3_peak_4129	AT5G60860	YES	5	24481857	24482962	1106	24482413	125	54.4269	5.80056	51.2765	bZIP17_myc_2_peak_4278	AT5G60860	YES	5	24481691	24483268	1578	24482419	109	38.3525	4.58953	35.3307	bZIP17_myc_peak_4335	AT5G60860	YES
1	2213726	2214552	827	2214292	60	18.3732	3.81508	15.7016	bZIP17_myc_3_peak_127	AT1G07200	YES	1	2213142	2214699	1558	2214167	61	18.3612	3.76699	15.6979	bZIP17_myc_2_peak_136	AT1G07200	YES	1	2212074	2212493	420	2212147	40	6.86504	2.40473	4.63054	bZIP17_myc_peak_127	AT1G07200	YES
1	2213726	2214552	827	2214292	60	18.3732	3.81508	15.7016	bZIP17_myc_3_peak_127	AT1G07200	YES	1	2213142	2214699	1558	2214167	61	18.3612	3.76699	15.6979	bZIP17_myc_2_peak_136	AT1G07200	YES	1	2213002	2214727	1726	2214297	49	11.1176	2.95112	8.65652	bZIP17_myc_peak_128	AT1G07200	YES
5	24279057	24280404	1348	24279868	108	44.4011	5.37849	41.3317	bZIP17_myc_3_peak_4118	AT5G60360	YES	5	24277824	24278615	792	24277925	38	5.76286	2.22763	3.61935	bZIP17_myc_2_peak_4256	AT5G60360	YES	5	24278475	24278988	514	24278592	40	7.33765	2.50179	5.07036	bZIP17_myc_peak_4322	AT5G60360	YES
5	24279057	24280404	1348	24279868	108	44.4011	5.37849	41.3317	bZIP17_myc_3_peak_4118	AT5G60360	YES	5	24279262	24281889	2628	24279892	111	45.8524	5.41891	42.7851	bZIP17_myc_2_peak_4257	AT5G60360	YES	5	24278475	24278988	514	24278592	40	7.33765	2.50179	5.07036	bZIP17_myc_peak_4322	AT5G60360	YES
5	24279057	24280404	1348	24279868	108	44.4011	5.37849	41.3317	bZIP17_myc_3_peak_4118	AT5G60360	YES	5	24277824	24278615	792	24277925	38	5.76286	2.22763	3.61935	bZIP17_myc_2_peak_4256	AT5G60360	YES	5	24279260	24280370	1111	24279903	99	37.6295	4.91615	34.6182	bZIP17_myc_peak_4323	AT5G60360	YES
5	24279057	24280404	1348	24279868	108	44.4011	5.37849	41.3317	bZIP17_myc_3_peak_4118	AT5G60360	YES	5	24279262	24281889	2628	24279892	111	45.8524	5.41891	42.7851	bZIP17_myc_2_peak_4257	AT5G60360	YES	5	24279260	24280370	1111	24279903	99	37.6295	4.91615	34.6182	bZIP17_myc_peak_4323	AT5G60360	YES
2	17472204	17473709	1506	17473138	155	96.3251	9.37584	92.839	bZIP17_myc_3_peak_1701	AT2G41880	YES	2	17472436	17474287	1852	17473125	158	94.678	8.90327	91.2336	bZIP17_myc_2_peak_1837	AT2G41880	YES	2	17472213	17473814	1602	17473148	115	54.2956	6.32966	51.0927	bZIP17_myc_peak_1833	AT2G41880	YES
4	246858	247173	316	247025	44	8.72807	2.6607	6.37116	bZIP17_myc_3_peak_2705	AT4G00580	YES	4	246903	247219	317	247095	45	9.01565	2.6856	6.65282	bZIP17_myc_2_peak_2845	AT4G00580	YES	4	246896	247143	248	247108	39	5.89533	2.23171	3.74438	bZIP17_myc_peak_2835	AT4G00580	YES
1	27627038	27628102	1065	27627844	39	5.93556	2.23993	3.77071	bZIP17_myc_3_peak_1122	AT1G73480	YES	1	27627850	27628303	454	27628152	33	5.19466	2.22654	3.11937	bZIP17_myc_2_peak_1180	AT1G73480	YES	1	27627867	27628145	279	27628016	37	6.48298	2.40732	4.27927	bZIP17_myc_peak_1213	AT1G73480	YES
1	27627038	27628102	1065	27627844	39	5.93556	2.23993	3.77071	bZIP17_myc_3_peak_1122	AT1G73480	YES	1	27627850	27628303	454	27628152	33	5.19466	2.22654	3.11937	bZIP17_myc_2_peak_1180	AT1G73480	YES	1	27628700	27629125	426	27629032	35	4.64623	2.05473	2.653	bZIP17_myc_peak_1214	AT1G73480	YES
5	26571630	26572728	1099	26572421	60	16.4552	3.483	13.8285	bZIP17_myc_3_peak_4297	AT5G66590	YES	5	26571834	26573172	1339	26572379	79	27.3634	4.39323	24.5268	bZIP17_myc_2_peak_4459	AT5G66590	YES	5	26571740	26572946	1207	26572404	66	18.4688	3.57727	15.778	bZIP17_myc_peak_4495	AT5G66590	YES
5	26571630	26572728	1099	26572421	60	16.4552	3.483	13.8285	bZIP17_myc_3_peak_4297	AT5G66590	YES	5	26571834	26573172	1339	26572379	79	27.3634	4.39323	24.5268	bZIP17_myc_2_peak_4459	AT5G66590	YES	5	26573330	26573705	376	26573378	35	4.43554	2.00835	2.47954	bZIP17_myc_peak_4496	AT5G66590	YES
1	8664779	8666850	2072	8665689	64	23.2264	4.48605	20.4574	bZIP17_myc_3_peak_536	AT1G24460	YES	1	8664811	8667255	2445	8665804	87	39.4658	5.8753	36.4673	bZIP17_myc_2_peak_540	AT1G24460	YES	1	8664675	8666889	2215	8665747	70	25.9	4.62031	23.0656	bZIP17_myc_peak_552	AT1G24460	YES
3	18215116	18215810	695	18215622	42	6.91053	2.36241	4.66508	bZIP17_myc_3_peak_2406	AT3G49140	YES	3	18215446	18215813	368	18215797	36	3.36611	1.76026	1.66245	bZIP17_myc_2_peak_2546	AT3G49140	YES	3	18216260	18216625	366	18216344	36	5.3889	2.19517	3.29321	bZIP17_myc_peak_2546	AT3G49140	YES
1	9949296	9950879	1584	9950094	148	89.0517	8.90617	85.6171	bZIP17_myc_3_peak_572	AT1G28360	YES	1	9948992	9950941	1950	9950086	150	89.5454	8.81577	86.1305	bZIP17_myc_2_peak_589	AT1G28360	YES	1	9949173	9952347	3175	9950059	141	79.5413	8.09758	76.1207	bZIP17_myc_peak_592	AT1G28360	YES
1	9949296	9950879	1584	9950094	148	89.0517	8.90617	85.6171	bZIP17_myc_3_peak_572	AT1G28360	YES	1	9951557	9952279	723	9951956	38	6.56638	2.39703	4.34949	bZIP17_myc_2_peak_590	AT1G28360	YES	1	9949173	9952347	3175	9950059	141	79.5413	8.09758	76.1207	bZIP17_myc_peak_592	AT1G28360	YES
4	16431350	16431735	386	16431431	36	6.14473	2.36133	3.96134	bZIP17_myc_3_peak_3124	AT4G34350	YES	4	16431137	16431699	563	16431330	49	11.9311	3.10371	9.4481	bZIP17_myc_2_peak_3249	AT4G34350	YES	4	16430796	16431370	575	16430860	41	6.68753	2.34329	4.46642	bZIP17_myc_peak_3266	AT4G34350	YES
3	10047339	10047891	553	10047394	34	5.92459	2.36921	3.76166	bZIP17_myc_3_peak_2300	AT3G27210	YES	3	10047158	10047607	450	10047418	47	11.5966	3.11687	9.1249	bZIP17_myc_2_peak_2429	AT3G27210	YES	3	10047052	10048009	958	10047224	39	7.25563	2.51433	4.99256	bZIP17_myc_peak_2408	AT3G27210	YES
3	10047339	10047891	553	10047394	34	5.92459	2.36921	3.76166	bZIP17_myc_3_peak_2300	AT3G27210	YES	3	10048140	10048582	443	10048500	30	4.02631	2.01762	2.15053	bZIP17_myc_2_peak_2430	AT3G27210	YES	3	10047052	10048009	958	10047224	39	7.25563	2.51433	4.99256	bZIP17_myc_peak_2408	AT3G27210	YES
3	10047339	10047891	553	10047394	34	5.92459	2.36921	3.76166	bZIP17_myc_3_peak_2300	AT3G27210	YES	3	10047158	10047607	450	10047418	47	11.5966	3.11687	9.1249	bZIP17_myc_2_peak_2429	AT3G27210	YES	3	10048301	10048741	441	10048312	31	4.20783	2.03978	2.29405	bZIP17_myc_peak_2409	AT3G27210	YES
3	10047339	10047891	553	10047394	34	5.92459	2.36921	3.76166	bZIP17_myc_3_peak_2300	AT3G27210	YES	3	10048140	10048582	443	10048500	30	4.02631	2.01762	2.15053	bZIP17_myc_2_peak_2430	AT3G27210	YES	3	10048301	10048741	441	10048312	31	4.20783	2.03978	2.29405	bZIP17_myc_peak_2409	AT3G27210	YES
5	2166760	2167782	1023	2167231	161	93.4455	8.51901	89.9793	bZIP17_myc_3_peak_3376	AT5G06970	YES	5	2166785	2167614	830	2167221	175	104.963	8.98845	101.465	bZIP17_myc_2_peak_3471	AT5G06970	YES	5	2166752	2167952	1201	2167239	131	63.2696	6.57857	59.9835	bZIP17_myc_peak_3508	AT5G06970	YES
3	21036013	21037511	1499	21036308	63	15.8108	3.269	13.1999	bZIP17_myc_3_peak_2581	AT3G56800	YES	3	21035984	21037289	1306	21036326	65	16.4828	3.30563	13.8643	bZIP17_myc_2_peak_2726	AT3G56800	YES	3	21035924	21037550	1627	21036300	79	25.3522	4.09516	22.5274	bZIP17_myc_peak_2711	AT3G56800	YES
5	22339060	22339348	289	22339176	35	6.35693	2.4388	4.15568	bZIP17_myc_3_peak_4017	AT5G55045	YES	5	22338520	22339251	732	22338523	31	3.18475	1.79185	1.53901	bZIP17_myc_2_peak_4144	AT5G55045	YES	5	22338666	22339284	619	22338750	34	4.97669	2.15099	2.93439	bZIP17_myc_peak_4226	AT5G55045	YES
5	19228670	19235869	7200	19232747	384	361.647	21.1519	357.032	bZIP17_myc_3_peak_3884	AT5G47420	YES	5	19228974	19234092	5119	19232769	413	397.712	22.3048	393.094	bZIP17_myc_2_peak_4009	AT5G47420	YES	5	19229000	19235947	6948	19232784	366	326.2	18.7866	321.503	bZIP17_myc_peak_4084	AT5G47420	YES
5	20451134	20451701	568	20451363	42	7.8248	2.54244	5.51844	bZIP17_myc_3_peak_3926	AT5G50240	YES	5	20451107	20451569	463	20451249	51	10.8237	2.83309	8.38211	bZIP17_myc_2_peak_4046	AT5G50240	YES	5	20451095	20451435	341	20451228	41	5.95789	2.19982	3.80165	bZIP17_myc_peak_4117	AT5G50240	YES
1	7085298	7091902	6605	7090137	493	536.847	29.9729	531.692	bZIP17_myc_3_peak_427	AT1G20440	YES	1	7084410	7091597	7188	7090170	522	576.281	31.1218	571.102	bZIP17_myc_2_peak_441	AT1G20440	YES	1	7084712	7091573	6862	7090160	418	411.043	23.3772	406.013	bZIP17_myc_peak_446	AT1G20440	YES
4	15231103	15231784	682	15231432	50	11.0882	2.91202	8.62581	bZIP17_myc_3_peak_3079	AT4G31390	YES	4	15230892	15231682	791	15231390	57	14.0217	3.18509	11.469	bZIP17_myc_2_peak_3201	AT4G31390	YES	4	15231328	15231688	361	15231548	47	10.33	2.87173	7.90289	bZIP17_myc_peak_3212	AT4G31390	YES
4	9249770	9251169	1400	9250689	96	38.4487	5.17556	35.4511	bZIP17_myc_3_peak_2834	AT4G16370	YES	4	9250272	9251775	1504	9250632	96	37.3877	5.0265	34.4153	bZIP17_myc_2_peak_2976	AT4G16370	YES	4	9250255	9251865	1611	9250502	78	19.6874	3.35248	16.9692	bZIP17_myc_peak_2973	AT4G16370	YES
4	11333692	11335330	1639	11334289	68	15.9805	3.13835	13.3658	bZIP17_myc_3_peak_2914	AT4G21280	YES	4	11333499	11334653	1155	11334376	67	15.3756	3.08065	12.7867	bZIP17_myc_2_peak_3042	AT4G21280	YES	4	11333788	11334650	863	11334360	65	13.3778	2.84953	10.83	bZIP17_myc_peak_3044	AT4G21280	YES
3	2388381	2389425	1045	2388566	78	24.655	4.03517	21.8605	bZIP17_myc_3_peak_1950	AT3G07470	YES	3	2388265	2388874	610	2388639	66	17.0334	3.35572	14.4013	bZIP17_myc_2_peak_2097	AT3G07470	YES	3	2388245	2388837	593	2388548	56	11.9141	2.86856	9.42085	bZIP17_myc_peak_2098	AT3G07470	YES
3	2352837	2353202	366	2352985	39	7.45092	2.55578	5.16842	bZIP17_myc_3_peak_1947	AT3G07360	YES	3	2352671	2353081	411	2352857	40	7.5894	2.55401	5.30192	bZIP17_myc_2_peak_2092	AT3G07360	YES	3	2352912	2353462	551	2353285	42	8.0475	2.58697	5.73557	bZIP17_myc_peak_2095	AT3G07360	YES
3	2352837	2353202	366	2352985	39	7.45092	2.55578	5.16842	bZIP17_myc_3_peak_1947	AT3G07360	YES	3	2353383	2354764	1382	2353904	50	12.6613	3.20329	10.1521	bZIP17_myc_2_peak_2093	AT3G07360	YES	3	2352912	2353462	551	2353285	42	8.0475	2.58697	5.73557	bZIP17_myc_peak_2095	AT3G07360	YES
3	2352837	2353202	366	2352985	39	7.45092	2.55578	5.16842	bZIP17_myc_3_peak_1947	AT3G07360	YES	3	2352671	2353081	411	2352857	40	7.5894	2.55401	5.30192	bZIP17_myc_2_peak_2092	AT3G07360	YES	3	2353763	2354954	1192	2354000	40	7.33047	2.5003	5.06339	bZIP17_myc_peak_2096	AT3G07360	YES
3	2352837	2353202	366	2352985	39	7.45092	2.55578	5.16842	bZIP17_myc_3_peak_1947	AT3G07360	YES	3	2353383	2354764	1382	2353904	50	12.6613	3.20329	10.1521	bZIP17_myc_2_peak_2093	AT3G07360	YES	3	2353763	2354954	1192	2354000	40	7.33047	2.5003	5.06339	bZIP17_myc_peak_2096	AT3G07360	YES
1	28150602	28152014	1413	28151084	39	6.85852	2.43078	4.61769	bZIP17_myc_3_peak_1166	AT1G74950	YES	1	28150138	28151246	1109	28150829	49	12.2417	3.16297	9.74729	bZIP17_myc_2_peak_1223	AT1G74950	YES	1	28150692	28151418	727	28151228	46	7.38812	2.35729	5.1166	bZIP17_myc_peak_1252	AT1G74950	YES
2	16472559	16474602	2044	16474074	95	38.7675	5.27423	35.7657	bZIP17_myc_3_peak_1663	AT2G39460	YES	2	16473547	16474542	996	16473970	93	35.9289	4.97032	32.975	bZIP17_myc_2_peak_1788	AT2G39460	YES	2	16473413	16474540	1128	16473992	72	20.006	3.58879	17.2811	bZIP17_myc_peak_1782	AT2G39460	YES
5	20551602	20553497	1896	20552622	146	87.4339	8.83492	84.0115	bZIP17_myc_3_peak_3929	AT5G50460	YES	5	20551669	20553504	1836	20552618	145	85.047	8.57105	81.6604	bZIP17_myc_2_peak_4052	AT5G50460	YES	5	20550341	20553340	3000	20552623	131	69.7526	7.44474	66.4072	bZIP17_myc_peak_4121	AT5G50460	YES
5	20551602	20553497	1896	20552622	146	87.4339	8.83492	84.0115	bZIP17_myc_3_peak_3929	AT5G50460	YES	5	20553800	20554468	669	20553833	31	4.78786	2.18181	2.76999	bZIP17_myc_2_peak_4053	AT5G50460	YES	5	20550341	20553340	3000	20552623	131	69.7526	7.44474	66.4072	bZIP17_myc_peak_4121	AT5G50460	YES
2	10860642	10860910	269	10860745	43	8.71179	2.6888	6.35624	bZIP17_myc_3_peak_1474	AT2G25520	YES	2	10859021	10859441	421	10859117	31	4.72562	2.16649	2.71734	bZIP17_myc_2_peak_1567	AT2G25520	YES	2	10860600	10860911	312	10860777	43	8.1655	2.58068	5.8462	bZIP17_myc_peak_1580	AT2G25520	YES
2	10860642	10860910	269	10860745	43	8.71179	2.6888	6.35624	bZIP17_myc_3_peak_1474	AT2G25520	YES	2	10860604	10861049	446	10860913	30	3.57105	1.90423	1.81059	bZIP17_myc_2_peak_1568	AT2G25520	YES	2	10860600	10860911	312	10860777	43	8.1655	2.58068	5.8462	bZIP17_myc_peak_1580	AT2G25520	YES
3	3941939	3942232	294	3942079	39	6.73059	2.40406	4.49941	bZIP17_myc_3_peak_2020	AT3G12380	YES	3	3941819	3942148	330	3942016	46	8.35043	2.53218	6.02033	bZIP17_myc_2_peak_2155	AT3G12380	YES	3	3941919	3942187	269	3942060	37	5.14434	2.12012	3.07867	bZIP17_myc_peak_2145	AT3G12380	YES
2	8932976	8934852	1877	8933346	98	38.9748	5.14718	35.9708	bZIP17_myc_3_peak_1403	AT2G20723	YES	2	8932410	8934670	2261	8933362	97	38.1825	5.08734	35.1999	bZIP17_myc_2_peak_1489	AT2G20723	YES	2	8933084	8933792	709	8933388	73	20.1	3.56729	17.373	bZIP17_myc_peak_1498	AT2G20723	YES
1	10251433	10253816	2384	10252130	73	27.4822	4.72267	24.6423	bZIP17_myc_3_peak_584	AT1G29310	YES	1	10251565	10253920	2356	10252322	80	31.0726	4.9229	28.1825	bZIP17_myc_2_peak_602	AT1G29310	YES	1	10251426	10254059	2634	10252350	53	11.4663	2.88317	8.9909	bZIP17_myc_peak_606	AT1G29310	YES
3	8683679	8686598	2920	8685476	164	109.405	10.4996	105.848	bZIP17_myc_3_peak_2253	AT3G24040	YES	3	8684001	8684379	379	8684198	35	5.0946	2.15396	3.0321	bZIP17_myc_2_peak_2373	AT3G24040	YES	3	8684541	8686907	2367	8685478	146	87.3531	8.82318	83.8791	bZIP17_myc_peak_2355	AT3G24040	YES
3	8683679	8686598	2920	8685476	164	109.405	10.4996	105.848	bZIP17_myc_3_peak_2253	AT3G24040	YES	3	8684724	8687247	2524	8685458	125	69.0258	7.78035	65.7542	bZIP17_myc_2_peak_2374	AT3G24040	YES	3	8684541	8686907	2367	8685478	146	87.3531	8.82318	83.8791	bZIP17_myc_peak_2355	AT3G24040	YES
3	22141703	22142583	881	22142406	42	8.71723	2.72264	6.36099	bZIP17_myc_3_peak_2615	AT3G59930	YES	3	22141765	22142429	665	22142279	47	10.9001	2.9809	8.45594	bZIP17_myc_2_peak_2766	AT3G59930	YES	3	22141410	22142507	1098	22141759	38	6.91752	2.47219	4.68026	bZIP17_myc_peak_2746	AT3G59930	YES
3	19284426	19285348	923	19285091	37	4.45777	1.97569	2.48713	bZIP17_myc_3_peak_2481	AT3G51960	YES	3	19284737	19285362	626	19285199	40	4.10989	1.85745	2.21876	bZIP17_myc_2_peak_2610	AT3G51960	YES	3	19284333	19284610	278	19284484	36	5.25674	2.16641	3.1778	bZIP17_myc_peak_2621	AT3G51960	YES
3	19284426	19285348	923	19285091	37	4.45777	1.97569	2.48713	bZIP17_myc_3_peak_2481	AT3G51960	YES	3	19284737	19285362	626	19285199	40	4.10989	1.85745	2.21876	bZIP17_myc_2_peak_2610	AT3G51960	YES	3	19285506	19289738	4233	19287630	325	257.73	14.85	253.358	bZIP17_myc_peak_2622	AT3G51960	YES
3	3941939	3942232	294	3942079	39	6.73059	2.40406	4.49941	bZIP17_myc_3_peak_2020	AT3G12385	YES	3	3941819	3942148	330	3942016	46	8.35043	2.53218	6.02033	bZIP17_myc_2_peak_2155	AT3G12385	YES	3	3941919	3942187	269	3942060	37	5.14434	2.12012	3.07867	bZIP17_myc_peak_2145	AT3G12385	YES
1	6683406	6684062	657	6683581	61	11.3513	2.65386	8.87949	bZIP17_myc_3_peak_391	AT1G19330	YES	1	6683250	6683827	578	6683556	70	13.6889	2.77501	11.146	bZIP17_myc_2_peak_412	AT1G19330	YES	1	6683086	6684725	1640	6683661	62	13.7189	2.97915	11.1599	bZIP17_myc_peak_410	AT1G19330	YES
1	6683406	6684062	657	6683581	61	11.3513	2.65386	8.87949	bZIP17_myc_3_peak_391	AT1G19330	YES	1	6684359	6684932	574	6684590	42	8.17895	2.61339	5.85731	bZIP17_myc_2_peak_413	AT1G19330	YES	1	6683086	6684725	1640	6683661	62	13.7189	2.97915	11.1599	bZIP17_myc_peak_410	AT1G19330	YES
1	6683406	6684062	657	6683581	61	11.3513	2.65386	8.87949	bZIP17_myc_3_peak_391	AT1G19330	YES	1	6683250	6683827	578	6683556	70	13.6889	2.77501	11.146	bZIP17_myc_2_peak_412	AT1G19330	YES	1	6684969	6685241	273	6685196	36	5.00481	2.11181	2.95794	bZIP17_myc_peak_411	AT1G19330	YES
1	6683406	6684062	657	6683581	61	11.3513	2.65386	8.87949	bZIP17_myc_3_peak_391	AT1G19330	YES	1	6684359	6684932	574	6684590	42	8.17895	2.61339	5.85731	bZIP17_myc_2_peak_413	AT1G19330	YES	1	6684969	6685241	273	6685196	36	5.00481	2.11181	2.95794	bZIP17_myc_peak_411	AT1G19330	YES
4	7353379	7355583	2205	7355258	57	14.0301	3.18651	11.4688	bZIP17_myc_3_peak_2787	AT4G12423	YES	4	7353590	7355603	2014	7355233	66	18.6747	3.60971	16.0039	bZIP17_myc_2_peak_2932	AT4G12423	YES	4	7354258	7355521	1264	7355201	66	17.5185	3.4297	14.851	bZIP17_myc_peak_2925	AT4G12423	YES
2	10427090	10427598	509	10427397	38	5.55315	2.18393	3.42728	bZIP17_myc_3_peak_1462	AT2G24545	YES	2	10428508	10428799	292	10428630	37	5.90105	2.28135	3.74343	bZIP17_myc_2_peak_1547	AT2G24545	YES	2	10429228	10429776	549	10429367	52	5.37919	1.9207	3.28468	bZIP17_myc_peak_1560	AT2G24545	YES
2	10429304	10429667	364	10429409	57	8.46688	2.31238	6.12427	bZIP17_myc_3_peak_1463	AT2G24545	YES	2	10428508	10428799	292	10428630	37	5.90105	2.28135	3.74343	bZIP17_myc_2_peak_1547	AT2G24545	YES	2	10429228	10429776	549	10429367	52	5.37919	1.9207	3.28468	bZIP17_myc_peak_1560	AT2G24545	YES
2	10427090	10427598	509	10427397	38	5.55315	2.18393	3.42728	bZIP17_myc_3_peak_1462	AT2G24545	YES	2	10429292	10429707	416	10429464	61	10.224	2.49166	7.80723	bZIP17_myc_2_peak_1548	AT2G24545	YES	2	10429228	10429776	549	10429367	52	5.37919	1.9207	3.28468	bZIP17_myc_peak_1560	AT2G24545	YES
2	10429304	10429667	364	10429409	57	8.46688	2.31238	6.12427	bZIP17_myc_3_peak_1463	AT2G24545	YES	2	10429292	10429707	416	10429464	61	10.224	2.49166	7.80723	bZIP17_myc_2_peak_1548	AT2G24545	YES	2	10429228	10429776	549	10429367	52	5.37919	1.9207	3.28468	bZIP17_myc_peak_1560	AT2G24545	YES
3	2388381	2389425	1045	2388566	78	24.655	4.03517	21.8605	bZIP17_myc_3_peak_1950	AT3G07480	YES	3	2386425	2387458	1034	2386567	32	4.27188	2.03297	2.34616	bZIP17_myc_2_peak_2096	AT3G07480	YES	3	2388245	2388837	593	2388548	56	11.9141	2.86856	9.42085	bZIP17_myc_peak_2098	AT3G07480	YES
3	2388381	2389425	1045	2388566	78	24.655	4.03517	21.8605	bZIP17_myc_3_peak_1950	AT3G07480	YES	3	2388265	2388874	610	2388639	66	17.0334	3.35572	14.4013	bZIP17_myc_2_peak_2097	AT3G07480	YES	3	2388245	2388837	593	2388548	56	11.9141	2.86856	9.42085	bZIP17_myc_peak_2098	AT3G07480	YES
3	2452628	2456505	3878	2455189	204	143.717	11.6789	139.998	bZIP17_myc_3_peak_1953	AT3G07690	YES	3	2453784	2456822	3039	2455231	185	120.462	10.2143	116.884	bZIP17_myc_2_peak_2100	AT3G07690	YES	3	2452917	2456953	4037	2455210	153	87.911	8.36432	84.4339	bZIP17_myc_peak_2101	AT3G07690	YES
3	20610195	20612346	2152	20611564	128	75.2554	8.50068	71.9256	bZIP17_myc_3_peak_2552	AT3G55580	YES	3	20610422	20612345	1924	20611479	149	93.5689	9.4889	90.1306	bZIP17_myc_2_peak_2696	AT3G55580	YES	3	20610540	20612612	2073	20611467	100	46.9641	6.20714	43.8363	bZIP17_myc_peak_2688	AT3G55580	YES
5	7205191	7205764	574	7205269	37	7.27387	2.58187	5.00275	bZIP17_myc_3_peak_3593	AT5G21160	YES	5	7204912	7205227	316	7205012	35	5.68277	2.28553	3.54827	bZIP17_myc_2_peak_3714	AT5G21160	YES	5	7205737	7205990	254	7205821	32	4.42846	2.07015	2.47399	bZIP17_myc_peak_3745	AT5G21160	YES
5	14122904	14124776	1873	14123393	78	30.1304	4.88219	27.248	bZIP17_myc_3_peak_3719	AT5G35970	YES	5	14122791	14124781	1991	14123450	99	44.0771	5.82881	41.0295	bZIP17_myc_2_peak_3836	AT5G35970	YES	5	14121748	14124816	3069	14123443	90	36.3798	5.1939	33.3852	bZIP17_myc_peak_3890	AT5G35970	YES
4	11288682	11289197	516	11288826	55	12.6399	3.01956	10.1208	bZIP17_myc_3_peak_2912	AT4G21170	YES	4	11288379	11289496	1118	11288782	63	16.9429	3.44808	14.313	bZIP17_myc_2_peak_3040	AT4G21170	YES	4	11288417	11289520	1104	11288854	65	17.8892	3.52388	15.2126	bZIP17_myc_peak_3043	AT4G21170	YES
1	6735530	6735926	397	6735786	29	4.62844	2.19665	2.62899	bZIP17_myc_3_peak_393	AT1G19450	YES	1	6735527	6735830	304	6735671	31	5.14772	2.2709	3.07864	bZIP17_myc_2_peak_415	AT1G19450	YES	1	6735330	6735674	345	6735631	31	4.88876	2.20671	2.85869	bZIP17_myc_peak_416	AT1G19450	YES
3	4311606	4312912	1307	4312113	57	19.2661	4.13608	16.5746	bZIP17_myc_3_peak_2035	AT3G13310	YES	3	4311245	4312938	1694	4312599	47	12.4707	3.29177	9.96737	bZIP17_myc_2_peak_2168	AT3G13310	YES	3	4310775	4313140	2366	4311967	66	23.8206	4.47908	21.0222	bZIP17_myc_peak_2159	AT3G13310	YES
3	2010732	2012938	2207	2011667	328	305.248	20.3873	300.887	bZIP17_myc_3_peak_1928	AT3G06500	YES	3	2010182	2012745	2564	2011656	353	332.752	21.0652	328.321	bZIP17_myc_2_peak_2074	AT3G06500	YES	3	2010523	2013055	2533	2011658	299	256.229	17.1228	251.864	bZIP17_myc_peak_2079	AT3G06500	YES
2	13020057	13020779	723	13020303	49	11.2323	2.9724	8.76402	bZIP17_myc_3_peak_1533	AT2G30570	YES	2	13020030	13020647	618	13020211	48	10.1149	2.79882	7.70244	bZIP17_myc_2_peak_1651	AT2G30570	YES	2	13020069	13020518	450	13020192	47	8.97362	2.61917	6.61054	bZIP17_myc_peak_1661	AT2G30570	YES
2	15211682	15217263	5582	15214367	347	340.41	22.9321	335.894	bZIP17_myc_3_peak_1617	AT2G36300	YES	2	15211218	15216286	5069	15214360	375	372.97	23.7855	368.41	bZIP17_myc_2_peak_1737	AT2G36300	YES	2	15211160	15216052	4893	15214339	313	281.732	18.9575	277.238	bZIP17_myc_peak_1738	AT2G36300	YES
3	1127788	1128172	385	1127936	46	11.2964	3.09715	8.82619	bZIP17_myc_3_peak_1894	AT3G04270	YES	3	1127742	1128437	696	1127784	36	5.62505	2.24676	3.49744	bZIP17_myc_2_peak_2038	AT3G04270	YES	3	1127727	1128410	684	1127847	42	7.79499	2.5365	5.49889	bZIP17_myc_peak_2036	AT3G04270	YES
5	10349155	10349485	331	10349343	43	6.43013	2.24744	4.22191	bZIP17_myc_3_peak_3702	AT5G28400	YES	5	10348375	10348714	340	10348509	27	7.07591	2.96947	4.82139	bZIP17_myc_2_peak_3819	AT5G28400	YES	5	10348492	10348937	446	10348823	31	5.01615	2.23823	2.96777	bZIP17_myc_peak_3860	AT5G28400	YES
5	10349155	10349485	331	10349343	43	6.43013	2.24744	4.22191	bZIP17_myc_3_peak_3702	AT5G28400	YES	5	10348375	10348714	340	10348509	27	7.07591	2.96947	4.82139	bZIP17_myc_2_peak_3819	AT5G28400	YES	5	10349318	10349584	267	10349406	43	6.45617	2.25234	4.25399	bZIP17_myc_peak_3861	AT5G28400	YES
4	16168687	16169026	340	16168882	42	8.88531	2.75713	6.52101	bZIP17_myc_3_peak_3110	AT4G33666	YES	4	16166851	16167225	375	16167152	32	4.53315	2.09507	2.55641	bZIP17_myc_2_peak_3235	AT4G33666	YES	4	16167079	16167955	877	16167935	39	4.03103	1.85615	2.15374	bZIP17_myc_peak_3251	AT4G33666	YES
4	16168687	16169026	340	16168882	42	8.88531	2.75713	6.52101	bZIP17_myc_3_peak_3110	AT4G33666	YES	4	16168809	16169165	357	16168903	36	5.88322	2.30349	3.72751	bZIP17_myc_2_peak_3236	AT4G33666	YES	4	16167079	16167955	877	16167935	39	4.03103	1.85615	2.15374	bZIP17_myc_peak_3251	AT4G33666	YES
4	16168687	16169026	340	16168882	42	8.88531	2.75713	6.52101	bZIP17_myc_3_peak_3110	AT4G33666	YES	4	16166851	16167225	375	16167152	32	4.53315	2.09507	2.55641	bZIP17_myc_2_peak_3235	AT4G33666	YES	4	16168491	16169290	800	16168805	45	9.52395	2.78375	7.13373	bZIP17_myc_peak_3252	AT4G33666	YES
4	16168687	16169026	340	16168882	42	8.88531	2.75713	6.52101	bZIP17_myc_3_peak_3110	AT4G33666	YES	4	16168809	16169165	357	16168903	36	5.88322	2.30349	3.72751	bZIP17_myc_2_peak_3236	AT4G33666	YES	4	16168491	16169290	800	16168805	45	9.52395	2.78375	7.13373	bZIP17_myc_peak_3252	AT4G33666	YES
1	26276085	26276606	522	26276346	53	14.8753	3.49527	12.2891	bZIP17_myc_3_peak_1033	AT1G69800	YES	1	26275335	26276899	1565	26276310	59	17.3849	3.68561	14.7444	bZIP17_myc_2_peak_1092	AT1G69800	YES	1	26275980	26276805	826	26276374	65	21.062	4.04617	18.3156	bZIP17_myc_peak_1124	AT1G69800	YES
2	8789519	8793474	3956	8791830	214	166.432	13.8997	162.623	bZIP17_myc_3_peak_1392	AT2G20370	YES	2	8789887	8790537	651	8790077	36	4.11577	1.92073	2.22293	bZIP17_myc_2_peak_1475	AT2G20370	YES	2	8790526	8794235	3710	8791895	181	115.857	9.93102	112.216	bZIP17_myc_peak_1488	AT2G20370	YES
2	8789519	8793474	3956	8791830	214	166.432	13.8997	162.623	bZIP17_myc_3_peak_1392	AT2G20370	YES	2	8790921	8793387	2467	8791848	232	185.122	14.6607	181.278	bZIP17_myc_2_peak_1476	AT2G20370	YES	2	8790526	8794235	3710	8791895	181	115.857	9.93102	112.216	bZIP17_myc_peak_1488	AT2G20370	YES
1	5957700	5958363	664	5958123	46	11.5605	3.1503	9.07992	bZIP17_myc_3_peak_342	AT1G17380	YES	1	5957743	5958811	1069	5958030	53	14.9774	3.51456	12.3987	bZIP17_myc_2_peak_355	AT1G17380	YES	1	5957098	5958348	1251	5957395	41	8.39947	2.69056	6.0667	bZIP17_myc_peak_342	AT1G17380	YES
1	11774047	11775024	978	11774400	54	12.4599	3.02169	9.94665	bZIP17_myc_3_peak_653	AT1G32560	YES	1	11773922	11774894	973	11774338	61	18.3678	3.76814	15.7037	bZIP17_myc_2_peak_678	AT1G32560	YES	1	11774042	11774689	648	11774138	38	5.57069	2.18758	3.45449	bZIP17_myc_peak_681	AT1G32560	YES
2	17395915	17397480	1566	17396668	102	49.6144	6.48637	46.4942	bZIP17_myc_3_peak_1699	AT2G41700	YES	2	17395434	17397300	1867	17396679	105	50.9425	6.48494	47.8245	bZIP17_myc_2_peak_1834	AT2G41700	YES	2	17395841	17397332	1492	17396699	90	37.8601	5.42083	34.845	bZIP17_myc_peak_1830	AT2G41700	YES
3	18493843	18494856	1014	18494388	44	9.26138	2.76537	6.87846	bZIP17_myc_3_peak_2428	AT3G49880	YES	3	18494026	18495393	1368	18494412	53	13.7249	3.28193	11.1809	bZIP17_myc_2_peak_2568	AT3G49880	YES	3	18494131	18494536	406	18494378	43	7.94366	2.53726	5.63801	bZIP17_myc_peak_2561	AT3G49880	YES
3	18493843	18494856	1014	18494388	44	9.26138	2.76537	6.87846	bZIP17_myc_3_peak_2428	AT3G49880	YES	3	18494026	18495393	1368	18494412	53	13.7249	3.28193	11.1809	bZIP17_myc_2_peak_2568	AT3G49880	YES	3	18494881	18495172	292	18495058	36	6.18489	2.37026	4.00651	bZIP17_myc_peak_2562	AT3G49880	YES
3	487904	489483	1580	489204	76	22.9332	3.8651	20.1697	bZIP17_myc_3_peak_1861	AT3G02380	YES	3	488329	489476	1148	489208	74	21.2115	3.69146	18.4868	bZIP17_myc_2_peak_2007	AT3G02380	YES	3	488673	489628	956	489053	54	8.2441	2.33401	5.92021	bZIP17_myc_peak_2011	AT3G02380	YES
3	487904	489483	1580	489204	76	22.9332	3.8651	20.1697	bZIP17_myc_3_peak_1861	AT3G02380	YES	3	488329	489476	1148	489208	74	21.2115	3.69146	18.4868	bZIP17_myc_2_peak_2007	AT3G02380	YES	3	490117	490361	245	490351	34	3.90797	1.90981	2.05854	bZIP17_myc_peak_2012	AT3G02380	YES
5	21483487	21484103	617	21483749	54	13.8688	3.26883	11.312	bZIP17_myc_3_peak_3969	AT5G52990	YES	5	21483538	21484221	684	21483758	47	9.63814	2.7417	7.24665	bZIP17_myc_2_peak_4099	AT5G52990	YES	5	21483476	21484061	586	21483799	49	10.5885	2.85379	8.15022	bZIP17_myc_peak_4167	AT5G52990	YES
5	21768667	21770729	2063	21769872	173	109.622	9.74371	106.064	bZIP17_myc_3_peak_3990	AT5G53590	YES	5	21768403	21771237	2835	21769910	195	144.887	12.7272	141.196	bZIP17_myc_2_peak_4119	AT5G53590	YES	5	21768320	21771148	2829	21769890	166	112.46	10.7701	108.836	bZIP17_myc_peak_4190	AT5G53590	YES
2	15925226	15926182	957	15925842	76	23.3999	3.93302	20.6275	bZIP17_myc_3_peak_1641	AT2G38060	YES	2	15925487	15926536	1050	15925849	84	27.951	4.25725	25.1052	bZIP17_myc_2_peak_1770	AT2G38060	YES	2	15924651	15926248	1598	15925819	64	15.1345	3.13343	12.5313	bZIP17_myc_peak_1765	AT2G38060	YES
3	17567244	17567760	517	17567670	34	4.13124	1.95994	2.22497	bZIP17_myc_3_peak_2384	AT3G47640	YES	3	17566542	17567755	1214	17567476	43	9.23212	2.79342	6.85948	bZIP17_myc_2_peak_2523	AT3G47640	YES	3	17566755	17567526	772	17567205	36	6.11878	2.35558	3.94764	bZIP17_myc_peak_2522	AT3G47640	YES
3	18478472	18479501	1030	18479305	36	6.35945	2.40914	4.15795	bZIP17_myc_3_peak_2427	AT3G49810	YES	3	18478311	18478632	322	18478391	32	4.48595	2.08383	2.51934	bZIP17_myc_2_peak_2566	AT3G49810	YES	3	18478377	18478647	271	18478469	35	5.36297	2.21377	3.27095	bZIP17_myc_peak_2560	AT3G49810	YES
1	4009913	4011146	1234	4010627	95	38.6025	5.2503	35.6026	bZIP17_myc_3_peak_212	AT1G11880	YES	1	4009553	4011499	1947	4010658	113	48.875	5.70972	45.7784	bZIP17_myc_2_peak_236	AT1G11880	YES	1	4009871	4011317	1447	4010657	104	41.2659	5.16196	38.2041	bZIP17_myc_peak_217	AT1G11880	YES
1	4011447	4011983	537	4011604	35	5.56606	2.25927	3.43955	bZIP17_myc_3_peak_213	AT1G11880	YES	1	4009553	4011499	1947	4010658	113	48.875	5.70972	45.7784	bZIP17_myc_2_peak_236	AT1G11880	YES	1	4009871	4011317	1447	4010657	104	41.2659	5.16196	38.2041	bZIP17_myc_peak_217	AT1G11880	YES
4	2672831	2673615	785	2673316	74	31.8838	5.44424	28.9753	bZIP17_myc_3_peak_2748	AT4G05190	YES	4	2672612	2674239	1628	2673341	79	34.896	5.63949	31.9557	bZIP17_myc_2_peak_2884	AT4G05190	YES	4	2672720	2674154	1435	2673378	81	34.4779	5.42942	31.511	bZIP17_myc_peak_2883	AT4G05190	YES
3	13537707	13538202	496	13538035	36	9.01034	3.0275	6.63926	bZIP17_myc_3_peak_2340	AT3G32990	YES	3	13537767	13538213	447	13538180	33	7.14337	2.69817	4.88335	bZIP17_myc_2_peak_2466	AT3G32990	YES	3	13537761	13538224	464	13537845	32	5.41885	2.30817	3.32021	bZIP17_myc_peak_2468	AT3G32990	YES
4	17221153	17221640	488	17221490	41	9.19931	2.85898	6.81881	bZIP17_myc_3_peak_3171	AT4G36490	YES	4	17220972	17221873	902	17221630	44	10.3378	2.98188	7.91678	bZIP17_myc_2_peak_3278	AT4G36490	YES	4	17221131	17222120	990	17221549	39	7.50473	2.56724	5.22674	bZIP17_myc_peak_3309	AT4G36490	YES
1	6683406	6684062	657	6683581	61	11.3513	2.65386	8.87949	bZIP17_myc_3_peak_391	AT1G19340	YES	1	6683250	6683827	578	6683556	70	13.6889	2.77501	11.146	bZIP17_myc_2_peak_412	AT1G19340	YES	1	6683086	6684725	1640	6683661	62	13.7189	2.97915	11.1599	bZIP17_myc_peak_410	AT1G19340	YES
1	6683406	6684062	657	6683581	61	11.3513	2.65386	8.87949	bZIP17_myc_3_peak_391	AT1G19340	YES	1	6684359	6684932	574	6684590	42	8.17895	2.61339	5.85731	bZIP17_myc_2_peak_413	AT1G19340	YES	1	6683086	6684725	1640	6683661	62	13.7189	2.97915	11.1599	bZIP17_myc_peak_410	AT1G19340	YES
3	5119830	5120153	324	5119945	46	8.69821	2.59643	6.34395	bZIP17_myc_3_peak_2088	AT3G15200	YES	3	5119612	5120260	649	5119817	45	5.56474	2.05133	3.44366	bZIP17_myc_2_peak_2220	AT3G15200	YES	3	5119668	5120315	648	5119967	50	9.65452	2.65767	7.25843	bZIP17_myc_peak_2210	AT3G15200	YES
3	5120626	5121098	473	5120677	36	5.76555	2.27759	3.61735	bZIP17_myc_3_peak_2089	AT3G15200	YES	3	5119612	5120260	649	5119817	45	5.56474	2.05133	3.44366	bZIP17_myc_2_peak_2220	AT3G15200	YES	3	5119668	5120315	648	5119967	50	9.65452	2.65767	7.25843	bZIP17_myc_peak_2210	AT3G15200	YES
3	5119830	5120153	324	5119945	46	8.69821	2.59643	6.34395	bZIP17_myc_3_peak_2088	AT3G15200	YES	3	5120593	5120957	365	5120936	31	3.74155	1.92659	1.93673	bZIP17_myc_2_peak_2221	AT3G15200	YES	3	5119668	5120315	648	5119967	50	9.65452	2.65767	7.25843	bZIP17_myc_peak_2210	AT3G15200	YES
3	5120626	5121098	473	5120677	36	5.76555	2.27759	3.61735	bZIP17_myc_3_peak_2089	AT3G15200	YES	3	5120593	5120957	365	5120936	31	3.74155	1.92659	1.93673	bZIP17_myc_2_peak_2221	AT3G15200	YES	3	5119668	5120315	648	5119967	50	9.65452	2.65767	7.25843	bZIP17_myc_peak_2210	AT3G15200	YES
3	5119830	5120153	324	5119945	46	8.69821	2.59643	6.34395	bZIP17_myc_3_peak_2088	AT3G15200	YES	3	5119612	5120260	649	5119817	45	5.56474	2.05133	3.44366	bZIP17_myc_2_peak_2220	AT3G15200	YES	3	5120564	5120942	379	5120749	38	5.9071	2.2578	3.75516	bZIP17_myc_peak_2211	AT3G15200	YES
3	5120626	5121098	473	5120677	36	5.76555	2.27759	3.61735	bZIP17_myc_3_peak_2089	AT3G15200	YES	3	5119612	5120260	649	5119817	45	5.56474	2.05133	3.44366	bZIP17_myc_2_peak_2220	AT3G15200	YES	3	5120564	5120942	379	5120749	38	5.9071	2.2578	3.75516	bZIP17_myc_peak_2211	AT3G15200	YES
3	5119830	5120153	324	5119945	46	8.69821	2.59643	6.34395	bZIP17_myc_3_peak_2088	AT3G15200	YES	3	5120593	5120957	365	5120936	31	3.74155	1.92659	1.93673	bZIP17_myc_2_peak_2221	AT3G15200	YES	3	5120564	5120942	379	5120749	38	5.9071	2.2578	3.75516	bZIP17_myc_peak_2211	AT3G15200	YES
3	5120626	5121098	473	5120677	36	5.76555	2.27759	3.61735	bZIP17_myc_3_peak_2089	AT3G15200	YES	3	5120593	5120957	365	5120936	31	3.74155	1.92659	1.93673	bZIP17_myc_2_peak_2221	AT3G15200	YES	3	5120564	5120942	379	5120749	38	5.9071	2.2578	3.75516	bZIP17_myc_peak_2211	AT3G15200	YES
3	10066962	10067655	694	10067374	73	22.0131	3.84739	19.2663	bZIP17_myc_3_peak_2303	AT3G27260	YES	3	10067088	10068001	914	10067400	67	17.9928	3.46678	15.3373	bZIP17_myc_2_peak_2435	AT3G27260	YES	3	10066859	10067920	1062	10067293	61	10.5911	2.54406	8.15278	bZIP17_myc_peak_2413	AT3G27260	YES
5	26919269	26921638	2370	26920948	150	79.2409	7.45093	75.8824	bZIP17_myc_3_peak_4328	AT5G67450	YES	5	26920034	26921594	1561	26920955	161	86.8916	7.70709	83.492	bZIP17_myc_2_peak_4491	AT5G67450	YES	5	26919942	26921481	1540	26920989	145	73.4485	7.03816	70.0728	bZIP17_myc_peak_4523	AT5G67450	YES
2	9120639	9120908	270	9120838	29	3.99671	2.03327	2.11577	bZIP17_myc_3_peak_1410	AT2G21300	YES	2	9121287	9121879	593	9121589	47	12.2937	3.25597	9.79661	bZIP17_myc_2_peak_1494	AT2G21300	YES	2	9121161	9121861	701	9121811	34	4.72556	2.09397	2.71896	bZIP17_myc_peak_1501	AT2G21300	YES
5	3695062	3695697	636	3695313	70	22.522	4.05398	19.7659	bZIP17_myc_3_peak_3448	AT5G11530	YES	5	3693761	3694193	433	3694104	31	4.65861	2.15001	2.66066	bZIP17_myc_2_peak_3537	AT5G11530	YES	5	3693590	3693946	357	3693859	35	5.83196	2.3192	3.68907	bZIP17_myc_peak_3571	AT5G11530	YES
5	3695062	3695697	636	3695313	70	22.522	4.05398	19.7659	bZIP17_myc_3_peak_3448	AT5G11530	YES	5	3695130	3696102	973	3695351	68	19.4175	3.64842	16.73	bZIP17_myc_2_peak_3538	AT5G11530	YES	5	3693590	3693946	357	3693859	35	5.83196	2.3192	3.68907	bZIP17_myc_peak_3571	AT5G11530	YES
5	3695062	3695697	636	3695313	70	22.522	4.05398	19.7659	bZIP17_myc_3_peak_3448	AT5G11530	YES	5	3693761	3694193	433	3694104	31	4.65861	2.15001	2.66066	bZIP17_myc_2_peak_3537	AT5G11530	YES	5	3695061	3695924	864	3695297	56	13.0003	3.04758	10.4661	bZIP17_myc_peak_3572	AT5G11530	YES
5	3695062	3695697	636	3695313	70	22.522	4.05398	19.7659	bZIP17_myc_3_peak_3448	AT5G11530	YES	5	3695130	3696102	973	3695351	68	19.4175	3.64842	16.73	bZIP17_myc_2_peak_3538	AT5G11530	YES	5	3695061	3695924	864	3695297	56	13.0003	3.04758	10.4661	bZIP17_myc_peak_3572	AT5G11530	YES
[truncated: 1,240 more rows]
