# Supplementary material for: bZIP17 regulates heat stress tolerance at reproductive stage in Arabidopsis
Source: aBIOTECH. 2021 Nov 25;3(1):1–11. doi: 10.1007/s42994-021-00062-1 (PMC9590554; doi:10.1007/s42994-021-00062-1)
Supplement: Supplementary file 4 — Supplementary file4 (XLSX 12 KB) Supplemental Table S3 Primers used in the study [file 42994_2021_62_MOESM4_ESM.xlsx]

## Sheet: Sheet1
Supplemental Table 3. Primers used in the study.
Name	Gene locus	Purpose	Primer sequence
qBiP3-F	At1G09080	RT-qPCR	CACGGTTCCAGCGTATTTCAAT
qBiP3-R	At1G09080	RT-qPCR	ATAAGCTATGGCAGCACCCGTT
qSDF2-F	AT2G25110	RT-qPCR	CTCACGATGTGCCGTATGGA
qSDF2-R	AT2G25110	RT-qPCR	GCTTTTCTGTTGTCCCAGGC
qP5CS1-F	AT2G39800	RT-qPCR	GGCTGGGTTGGAAGAGTCAA
qP5CS1-R	AT2G39800	RT-qPCR	AGTGCATCAGGTCGGGATTC
qATHB7-F	AT2G46680	RT-qPCR	CGACAACTTGGCTTCTCAG
qATHB7-R	AT2G46680	RT-qPCR	ATTGATGTGTGCTGCTTAGAG
qCRT1-F	AT1G56340	RT-qPCR	AGACCTTAGTCTTCCAATTCTC
qCRT1-R	AT1G56340	RT-qPCR	CCATTGTAAGTAAGGATAGCATG
qERDJ3B-F	AT3G62600	RT-qPCR	TTTGGTGGAGGTTCGATGGA
qERDJ3B-R	AT3G62600	RT-qPCR	ACCTCGTTCCTGCAGTTACA
qSHD-F	AT4G24190	RT-qPCR	ACAACAGCAACAAGGCGAAC
qSHD-R	AT4G24190	RT-qPCR	GCTGCTGTGTTGTTGAAGCA
qBiP1,2-F	AT5G28540	RT-qPCR	TCACTTGGGAGGTGAGGACTTT
qBiP1,2-R	AT5G28540	RT-qPCR	CTCACATTCCCTTCGGAGCTTA
qCNX1-F	AT5G61790	RT-qPCR	TGTACTGCTTTGGTTGGCAA
qCNX1-R	AT5G61790	RT-qPCR	CCATAATCCTCATGTCCTTCACT
qPP2A-F	AT1G69960	RT-qPCR	TAACGTGGCCAAAATGATGC
qPP2A-R	AT1G69960	RT-qPCR	GTTCTCCACAACCGCTTGGT
qACTIN-F	AT3G18780	RT-qPCR	GGTAACATTGTGCTCAGTGGTGG
qACTIN-R	AT3G18780	RT-qPCR	AACGACCTTAATCTTCATGCTGC
ChIP-TA3-F	AT1G37110	ChIP-qPCR	GATTCTTACTGTAAAGAACATGGCATTGAGAGA
ChIP-TA3-R	AT1G37110	ChIP-qPCR	TCCAAATTTCCTGAGGTGCTTGTAACC
ChIP-qSDF2-F	AT2G25110	ChIP-qPCR	TGCCGGATCTAGTACCCATA
ChIP-qSDF2-R	AT2G25110	ChIP-qPCR	CGCAGGTGTACGTTTAGATAGC
ChIP-qP5CS1-F	AT2G39800	ChIP-qPCR	CAATCCTCTACATCACACCC
ChIP-qP5CS1-R	AT2G39800	ChIP-qPCR	GTGGAGATCACCAAGGAAGA
ChIP-qATHB7-F	AT2G46680	ChIP-qPCR	TGCGTAAGCAAATAGCTGGA
ChIP-qATHB7-R	AT2G46680	ChIP-qPCR	TGTGTGACGGGTGTTTTTGT
ChIP-qERDJ3B-F	AT3G62600	ChIP-qPCR	CGACGTCGTACTCATTAAAGT
ChIP-qERDJ3B-R	AT3G62600	ChIP-qPCR	CTCGAATCACTCTCTCTAC
ChIP-qSHD-F	AT4G24190	ChIP-qPCR	GTCGTCCATCCACGCCACAA
ChIP-qSHD-R	AT4G24190	ChIP-qPCR	GATTCAGTGATGTGTGAACTG
ChIP-qCNX1-F	AT5G61790	ChIP-qPCR	CAGGCCCAATAACTATGCTC
ChIP-qCNX1-R	AT5G61790	ChIP-qPCR	TATTCAATCCCGTAGACCCG
